# Supplementary material for: Global disease burden and its attributable risk factors of peripheral arterial disease
Source: Sci Rep. 2023 Nov 14;13:19898. doi: 10.1038/s41598-023-47028-5 (PMC10645774; doi:10.1038/s41598-023-47028-5)
Supplement: Supplementary file 3 — Supplementary Table 1. [file 41598_2023_47028_MOESM3_ESM.xlsx]

## Sheet: Sheet1
Supplementary Table 1: Incident cases, prevalence, deaths and DALYs of peripheral artery disease in globe, SDI and WBI regions and its fold change between 1990-2019, by sex.
		Incident cases (UI 95%)				Prevalence (UI 95%)				Deaths (UI 95%)				DALYs (UI 95%)
	gender	1990 counts	2019 counts		Fold change	1990 counts		2019 counts	Fold change	1990 counts		2019 counts	Fold change	1990 counts	2019 counts	Fold change
Global	Both	6126260	10504092		1.71	65764499		113443017	1.72	30168		74063	2.46	775515	1536381	1.98
		(5324212to6999740)	(9162529to11999888)			(57211022to74527808)		(99158208to128415296)		(16181to52436)		(41183to128164)		(487987to1178138)	(1006770to2370813)
	Male	2120496	3724977		1.76	20969304		37349840	1.78	15247		37710	2.47	369566	766266	2.07
		(1829368to2426398)	(3237508to4255580)			(18081403to24043564)		(32514726to42646806)		(6432to32084)		(17621to79468)		(197161to671255)	(436749to1404419)
	Female	4005764	6779114		1.69	44795195		76093176	1.7	14921		36353	2.44	405949	770115	1.9
		(3493629to4558986)	(5913971to7748629)			(39062142to50772676)		(66587165to86171494)		(6217to30292)		(15769to74771)		(236577to642811)	(463393to1218211)
SDI
High SDI	Both	2415146	2855740		1.18	28471688		34291798	1.2	14510		34713	2.39	317532	562292	1.77
		(2106717to2750980)	(2518228to3241195)			(24732858to32414698)		(30198669to38329603)		(7181to26927)		(16832to63581)		(192568to501764)	(323078to930388)
	Male	902757	1181446		1.31	9559257		12825614	1.34	6726		16472	2.45	147406	281637	1.91
		(782323to1032150)	(1035584to1343117)			(8283893to10946007)		(11257997to14481213)		(2274to15516)		(5825to38101)		(70343to287046)	(127552to583562)
	Female	1512390	1674295		1.11	18912431		21466185	1.14	7784		18242	2.34	170126	280655	1.65
		(1321516to1723090)	(1484428to1897718)			(16428322to21485867)		(18966882to24046883)		(2867to17246)		(6590to39883)		(93280to286089)	(141692to511768)
High-middle SDI	Both	1671377	2749325		1.64	18005646		30755470	1.71	12053		26243	2.18	287815	520674	1.81
		(1447418to1911682)	(2386369to3151263)			(15658151to20458991)		(26773011to34985543)		(5948to21025)		(13528to47034)		(166330to460824)	(318434to857842)
	Male	496375	839985		1.69	4841034		8524538	1.76	6381		13876	2.17	145346	273328	1.88
		(427791to571362)	(722131to965434)			(4168341to5565222)		(7375432to9814253)		(2243to14034)		(5618to31204)		(64317to295138)	(128485to565970)
	Female	1175002	1909340		1.62	13164612		22230932	1.69	5672		12368	2.18	142468	247346	1.74
		(1021670to1341556)	(1656985to2183880)			(11438032to14944973)		(19382721to25300155)		(2074to11429)		(4756to25883)		(79883to229330)	(139447to413206)
Middle SDI	Both	1206340	2996473		2.48	11723338		30576763	2.61	1778		6643	3.74	93993	250750	2.67
		(1042406to1379271)	(2589831to3435548)			(10082158to13476984)		(26400708to35052196)		(1316to2471)		(5028to9304)		(58814to143627)	(170324to373841)
	Male	395923	979970		2.48	3678062		9434683	2.57	982		3565	3.63	37534	106623	2.84
		(340778to456257)	(843424to1124088)			(3148756to4235267)		(8099524to10822104)		(669to1594)		(2655to5299)		(25549to54193)	(76946to152197)
	Female	810416	2016503		2.49	8045276		21142080	2.63	797		3079	3.86	56459	144127	2.55
		(700136to929792)	(1746597to2313794)			(6917966to9224328)		(18226337to24193557)		(523to1226)		(2000to5036)		(32522to90337)	(87482to232321)
Low-middle SDI	Both	611734	1407325		2.3	5608666		13410114	2.39	868		3721	4.29	45940	128679	2.8
		(526686to701868)	(1213749to1612913)			(4819057to6450687)		(11591984to15328969)		(633to1231)		(2773to4762)		(29139to69952)	(89770to184475)
	Male	233959	520669		2.23	2092377		4784549	2.29	494		2051	4.15	20787	60573	2.91
		(201191to269319)	(447196to597477)			(1793874to2406666)		(4123015to5477045)		(347to758)		(1577to2738)		(13962to30119)	(44756to81875)
	Female	377775	886656		2.35	3516290		8625565	2.45	375		1670	4.45	25153	68105	2.71
		(325401to434350)	(767360to1015041)			(3029036to4033463)		(7478559to9858042)		(228to672)		(999to2383)		(14776to39951)	(42920to105059)
Low SDI	Both	218718	490027		2.24	1924035		4354605	2.26	937		2684	2.86	29758	72943	2.45
		(187730to252085)	(421499to561026)			(1651238to2208167)		(3744362to5006216)		(502to1369)		(1500to3641)		(18023to41464)	(46271to98650)
	Male	90332	200837		2.22	787288		1760047	2.24	653		1718	2.63	18249	43569	2.39
		(77171to104154)	(173275to229964)			(672380to906033)		(1510827to2027349)		(283to1045)		(1011to2363)		(10293to26815)	(28132to60133)
	Female	128386	289189		2.25	1136747		2594558	2.28	284		966	3.4	11509	29374	2.55
		(110578to147844)	(248609to330269)			(975177to1303448)		(2233371to2986790)		(84to630)		(283to1758)		(6067to18868)	(14817to45219)
World Bank Income Level
High WBI	Both	2957170	3427943		1.16	34782187		41285998	1.19	18507		44053	2.38	404658	704930	1.74
		(2583261to3367597)	(3023747to3892551)			(30276495to39573195)		(36265285to46204104)		(9143to34348)		(21301to80072)		(244203to648568)	(403955to1181021)
	Male	1092894	1401551		1.28	11508493		15200895	1.32	8914		21181	2.38	192802	357966	1.86
		(946360to1250987)	(1226418to1596041)			(9974885to13191778)		(13292308to17173403)		(2970to20354)		(7442to49627)		(89964to375880)	(159724to747974)
	Female	1864276	2026392		1.09	23273694		26085103	1.12	9593		22872	2.38	211856	346965	1.64
		(1631264to2121719)	(1789218to2302761)			(20202735to26442553)		(22924228to29229450)		(3493to20849)		(8086to49960)		(116550to355508)	(174494to630189)
Upper Middle WBI	Both	1926165	4223075		2.19	19436585		45106408	2.32	7853		19957	2.54	241360	526001	2.18
		(1667356to2218333)	(3650171to4849070)			(16748509to22263970)		(39048861to51505873)		(4343to13140)		(11847to33322)		(150414to366290)	(352274to815435)
	Male	568841	1252090		2.2	5351910		12352389	2.31	4111		10674	2.6	110514	249061	2.25
		(488737to656305)	(1075459to1438060)			(4579001to6140407)		(10621388to14198045)		(1784to8512)		(5382to21705)		(59357to200262)	(145933to459870)
	Female	1357324	2970985		2.19	14084675		32754019	2.33	3741		9283	2.48	130846	276941	2.12
		(1174913to1557942)	(2577094to3408836)			(12178788to16075191)		(28379878to37403190)		(1647to7055)		(4430to18672)		(75992to199878)	(167875to442599)
Lower Middle WBI	Both	1095669	2536854		2.32	10230836		24199517	2.37	2953		7765	2.63	104682	246934	2.36
		(944706to1260980)	(2189179to2912441)			(8777105to11739341)		(20927424to27645063)		(1865to4643)		(5675to10541)		(68444to154492)	(172483to353713)
	Male	400803	947780		2.36	3599876		8712842	2.42	1615		4361	2.7	50506	123331	2.44
		(344628to460862)	(814641to1087304)			(3088189to4142259)		(7492188to9971650)		(878to3106)		(3064to6683)		(31699to81031)	(87769to178055)
	Female	694866	1589075		2.29	6630960		15486675	2.34	1338		3404	2.54	54176	123602	2.28
		(600217to800533)	(1373187to1824185)			(5708392to7608317)		(13440629to17694097)		(721to2383)		(2202to5163)		(32607to83957)	(77990to186169)
Low WBI	Both	144291	310978		2.16	1283548		2796378	2.18	835		2229	2.67	24336	57468	2.36
		(123733to166677)	(268735to355596)			(1102634to1476692)		(2404977to3209089)		(426to1252)		(1145to3056)		(14048to33963)	(34680to78311)
	Male	56799	121470		2.14	497647		1063122	2.14	595		1466	2.46	15498	35370	2.28
		(48769to65389)	(104840to138826)			(425599to573986)		(915031to1223801)		(245to974)		(826to2035)		(8006to23172)	(21892to48842)
	Female	87492	189508		2.17	785900		1733256	2.21	239		763	3.19	8838	22098	2.5
		(75106to101075)	(164055to216227)			(677758to905371)		(1491521to1983281)		(55to539)		(159to1420)		(4148to15159)	(9505to34878)
UI: Uncertainty Intervals; SDI: socio-demographic index; WBI: World Bank income Level; DALYs: Disability-adjusted life-years.
