# Supplementary material for: Global disease burden and its attributable risk factors of peripheral arterial disease
Source: Sci Rep. 2023 Nov 14;13:19898. doi: 10.1038/s41598-023-47028-5 (PMC10645774; doi:10.1038/s41598-023-47028-5)
Supplement: Supplementary file 4 — Supplementary Table 2. [file 41598_2023_47028_MOESM4_ESM.xlsx]

## Sheet: Sheet2
Supplementary Table 2. The ASIR, ASPR, ASDR and ASDALYR of PAD and its percentage change between 1990 and 2019, in globe, SDI, WBI, 21 GBD regions and 204 countries and territories, by sex.
		ASIR		ASPR		ASDR		ASDALYR
		per 100,000 people		per 100,000 people		per 100,000 people		per 100,000 people
		(UI 95%)		(UI 95%)		(UI 95%)		(UI 95%)
	gender	2019	Percentage change in ASIR, 1990-2019	2019	Percentage change in ASPR, 1990-2019	2019	Percentage change in ASDR, 1990-2019	2019	Percentage change in ASDALYR, 1990-2019
Global	Both	127.11	-18.91	1401.85	-21.68	1.01	-2.45	19.55	-12.75
		(111.28to145.44)		(1228.48to1589.39)		(0.56to1.74)		(12.91to30.21)
	Male	96.18	-18.87	1008.31	-20.45	1.23	-1.62	21.83	-10.34
		(83.93to109.99)		(881.44to1143.68)		(0.56to2.63)		(12.28to40.30)
	Female	154.91	-18.09	1735.06	-21.7	0.83	-4.6	17.51	-15.11
		(135.53to177.03)		(1519.05to1964.03)		(0.36to1.70)		(10.54to27.71)
SDI
High SDI	Both	157.66	-32.09	1794.01	-33.96	1.52	7.29	25.28	-8.87
		(139.45to178.54)		(1585.13to2006.13)		(0.74to2.77)		(15.73to45.42)
	Male	140.87	-30.13	1492.32	-32.85	1.86	1.41	32.04	-9.84
		(124.03to158.76)		(1314.40to1678.94)		(0.66to4.31)		(14.47to66.37)
	Female	172.11	-32.58	2051.5	-33.51	1.25	8.52	23.31	-10.4
		(152.18to195.05)		(1810.01to2286.29)		(0.46to2.76)		(11.95to42.01)
High-middle SDI	Both	133.72	-14.9	1506.05	-15.37	1.35	-5.33	25.7	-13.01
		(116.35to153.3)		(1314.58to1711.81)		(0.69to2.41)		(15.65to42.10)
	Male	90.27	-17.22	951.32	-17.58	1.8	-5.03	31.39	-12.08
		(78.08to103.40)		(824.15to1088.91)		(0.72to4.03)		(14.86to64.67)
	Female	171.36	-11.94	1949.64	-12.13	1.02	-8.2	20.89	-15.29
		(149.50to196.00)		(1699.19to2208.94)		(0.39to2.14)		(11.83to34.80)
Middle SDI	Both	117.85	-0.69	1264.8	1.06	0.35	29.32	11.21	0.15
		(102.37to135.08)		(1098.26to1445.96)		(0.26to0.51)		(7.60to16.87)
	Male	81.28	0.58	825.69	1.23	0.42	26.41	10.15	7.42
		(70.32to93.15)		(718.89to943.48)		(0.30to0.65)		(7.33to14.73)
	Female	151.62	-1.67	1650.09	1.04	0.3	30.67	12.03	-4.26
		(131.61to173.73)		(1429.17to1886.59)		(0.19to0.50)		(7.37to19.18)
Low-middle SDI	Both	103.84	-1.45	1042.25	-1.11	0.37	55.44	10.75	11.01
		(90.03to118.93)		(905.40to1190.06)		(0.27to0.48)		(7.49to15.51)
	Male	80.75	-0.01	783.19	0.1	0.43	62.75	10.66	22.69
		(69.82to92.63)		(680.94to893.05)		(0.32to0.60)		(7.84to14.45)
	Female	125.13	-3.97	1272.02	-3.6	0.31	49.19	10.77	1.53
		(108.85to143.29)		(1104.68to1455.78)		(0.19to0.46)		(6.85to16.55)
Low SDI	Both	98.03	1.18	938.65	0.51	0.73	27.05	16.8	10.32
		(84.89to111.96)		(815.01to1074.56)		(0.39to0.99)		(10.43to22.93)
	Male	82.02	3.6	774.11	3.12	0.95	22.77	20.12	12.28
		(70.87to93.97)		(672.21to885.64)		(0.58to1.27)		(13.08to27.74)
	Female	113.4	-1.54	1091.05	-2.19	0.53	39.29	13.63	9.42
		(98.28to129.65)		(944.71to1250.48)		(0.15to0.96)		(6.91to21.02)
World Bank Income Level
High WBI	Both	158.17	-31.52	1799.08	-33.4	1.59	7.95	28.39	-8.61
		(139.50to179.54)		(1586.58to2017.44)		(0.78to2.91)		(16.29to48.26)
	Male	140.79	-29.04	1486.13	-31.57	2	2.05	34.14	-9.1
		(123.53to159.38)		(1304.61to1675.49)		(0.70to4.67)		(15.20to71.36)
	Female	173.01	-32.36	2063.26	-33.33	1.29	9.48	23.61	-10.7
		(152.44to196.28)		(1819.89to2300.86)		(0.46to2.83)		(12.13to42.49)
Upper Middle WBI	Both	122.44	-4.59	1350.02	-2.93	0.7	-5.43	16.45	-11.55
		(106.46to140.39)		(1173.57to1540.51)		(0.41to1.16)		(11.02to25.22)
	Male	78.11	-5.47	804.31	-4.59	0.86	-0.14	17.02	-7.82
		(67.67to89.45)		(698.31to919.47)		(0.43to1.76)		(9.98to31.13)
	Female	162.47	-3.19	1810.68	-0.57	0.56	-10.5	15.71	-13.51
		(141.39to186.04)		(1570.54to2064.86)		(0.27to1.14)		(9.57to25.07)
Lower Middle WBI	Both	108.18	-1.19	1099.48	-1.71	0.46	-1.08	12.27	-5.22
		(93.81to123.85)		(957.52to1254.32)		(0.33to0.62)		(8.62to17.67)
	Male	84.53	3.41	826.92	3.82	0.53	8.15	12.64	2.29
		(73.07to96.81)		(720.63to943.44)		(0.37to0.82)		(8.98to18.27)
	Female	130.02	-4.5	1339.86	-5.03	0.39	-8.58	11.8	-10.91
		(112.75to148.78)		(1165.62to1528.22)		(0.25to0.60)		(7.58to17.74)
Low WBI	Both	102.75	1.78	996.37	1.62	0.97	25.03	21.6	12.19
		(88.76to117.50)		(864.6to1141.66)		(0.48to1.34)		(12.86to29.44)
	Male	85.68	3.46	813.47	3.17	1.42	23	28.47	14.04
		(74.12to98.07)		(707.83to931.83)		(0.83to1.96)		(18.01to39.09)
	Female	117.45	-0.28	1144.67	-0.44	0.63	36.82	15.83	12.71
		(101.73to134.79)		(990.59to1313.48)		(0.13to1.17)		(6.90to24.70)
Oceania	Both	139.16	8.86	1450.53	9.33	0.2	47.78	11.68	13.82
		( 120.87 to 159.12 )		( 1258.71 to 1653.54 )		( 0.16 to 0.29 )	NA	( 7.04 to 18.49 )	NA
	Male	118.34	8.68	1218.69	8.76	0.27	66.67	11.27	19.5
		( 102.24 to 135.77 )	NA	( 1049.13 to 1396.95 )	NA	( 0.2 to 0.45 )	NA	( 7.24 to 17.28 )	NA
	Female	161.22	9.27	1681.94	9.99	0.16	31.49	12.06	9.51
		( 139.92 to 184.63 )	NA	( 1452.02 to 1919.55 )	NA	( 0.1 to 0.25 )	NA	( 6.71 to 20.19 )	NA
High-income North America	Both	193.5	-28.82	2214.33	-29.25	2.22	30.89	39.23	8.39
		( 173.75 to 215.57 )	NA	( 1986.68 to 2433.81 )	NA	( 1.08 to 4.18 )	NA	( 22.04 to 68.24 )	NA
	Male	195.15	-27.11	2112.81	-28.64	2.59	22.04	45.58	3.59
		( 174.35 to 217.65 )	NA	( 1885.66 to 2352.96 )	NA	( 0.87 to 6.18 )	NA	( 19.76 to 97.09 )	NA
	Female	191	-30.11	2302.18	-29.43	1.94	36.27	34.02	11.21
		( 171.76 to 212.15 )	NA	( 2074.96 to 2529.56 )	NA	( 0.7 to 4.27 )	NA	( 15.98 to 66.46 )	NA
Australasia	Both	113.34	-35.66	1254.33	-36.99	2.47	14.04	32.92	-2.15
		( 98.32 to 130.12 )	NA	( 1086.09 to 1424.42 )	NA	( 1.19 to 4.7 )	NA	( 17.92 to 59.69 )	NA
	Male	89.17	-34.29	908.17	-35.19	2.84	14.36	38.42	1.41
		( 76.11 to 103.1 )	NA	( 774.21 to 1042.66 )	NA	( 0.95 to 6.77 )	NA	( 15.03 to 86.6 )	NA
	Female	135.23	-35.55	1557.89	-36.41	2.14	11.48	27.93	-7.21
		( 117.13 to 154.82 )	NA	( 1352.84 to 1767.66 )	NA	( 0.8 to 4.87 )	NA	( 13.28 to 59.09 )	NA
Southern Latin America	Both	145	-26.06	1568.23	-25.69	0.64	54.89	15.38	-1.8
		( 125.26 to 166.74 )	NA	( 1344.54 to 1775.36 )	NA	( 0.3 to 1.2 )	NA	( 9.26 to 25.21 )	NA
	Male	123.66	-25.79	1236.14	-26.06	0.9	57.25	18.63	9.79
		( 105.97 to 143.11 )	NA	( 1059.46 to 1427.48 )	NA	( 0.31 to 2.16 )	NA	( 9.09 to 37.47 )	NA
	Female	161.83	-26.13	1825.28	-25.42	0.45	52.18	12.91	-11.71
		( 139.99 to 184.98 )	NA	( 1559.3 to 2063.55 )	NA	( 0.16 to 1 )	NA	( 7.27 to 21.1 )	NA
Tropical Latin America	Both	94.97	-19.76	941.58	-20.69	1.24	15.45	23.36	0.22
		( 82.13 to 108.79 )	NA	( 817.74 to 1072.82 )	NA	( 0.57 to 2.29 )	NA	( 12.7 to 39.84 )	NA
	Male	79.78	-14.4	765.52	-14.52	1.37	9.04	25.71	-1.49
		( 68.88 to 91.92 )	NA	( 661.85 to 877.17 )	NA	( 0.45 to 3.23 )	NA	( 10.8 to 55.81 )	NA
	Female	107.58	-23.43	1080.17	-24.52	1.12	23.69	21.34	2.9
		( 93.1 to 122.94 )	NA	( 938.2 to 1233.4 )	NA	( 0.37 to 2.43 )	NA	( 10.16 to 41.4 )	NA
Western Europe	Both	165.21	-32.51	1902.51	-34.16	1.89	11.02	31.24	-9.74
		( 143.28 to 189.11 )	NA	( 1659.4 to 2145.42 )	NA	( 0.89 to 3.49 )	NA	( 17.68 to 53.75 )	NA
	Male	146.04	-31.57	1547.43	-33.26	2.43	3.36	39.11	-9.47
		( 125.78 to 166.81 )	NA	( 1343.87 to 1764.28 )	NA	( 0.82 to 5.75 )	NA	( 17.13 to 83.76 )	NA
	Female	181.78	-32.14	2203.88	-33.38	1.47	11.42	24.64	-14.25
		( 157.35 to 208.86 )	NA	( 1915.44 to 2488.55 )	NA	( 0.51 to 3.18 )	NA	( 12.77 to 44.04 )	NA
Andean Latin America	Both	84.49	-4.72	828.7	-3.79	0.14	19.55	5.85	-9.5
		( 73.13 to 96.85 )	NA	( 715.35 to 951.23 )	NA	( 0.1 to 0.17 )	NA	( 3.69 to 9.18 )	NA
	Male	73.17	-3.12	702.52	-2.05	0.14	36.77	5.52	-4.94
		( 62.81 to 83.95 )	NA	( 604.53 to 803.52 )	NA	( 0.11 to 0.18 )	NA	( 3.57 to 8.42 )	NA
	Female	94.99	-6.05	943.58	-5.23	0.13	3.51	6.14	-13.26
		( 81.75 to 108.85 )	NA	( 808.31 to 1086.04 )	NA	( 0.07 to 0.17 )	NA	( 3.68 to 9.94 )	NA
Caribbean	Both	99.31	-6.27	985.74	-5.92	1.95	20.83	32.8	12.98
		( 85.75 to 114.15 )	NA	( 848.4 to 1129.47 )	NA	( 1.02 to 3.44 )	NA	( 18.98 to 54.14 )	NA
	Male	84.58	-8.52	814.42	-8.44	2.14	14.85	36.69	10.2
		( 73.26 to 97.43 )	NA	( 702.03 to 932.57 )	NA	( 0.84 to 4.65 )	NA	( 17.11 to 76.01 )	NA
	Female	112.49	-5.14	1133.59	-4.88	1.77	27.89	29.23	16.65
		( 97.2 to 128.94 )	NA	( 978.65 to 1298.95 )	NA	( 0.77 to 3.63 )	NA	( 14.92 to 53.37 )	NA
Central Sub-Saharan Africa	Both	111.4	0.09	1073.46	-0.65	2.19	-6.86	43.15	-6.49
		( 96.62 to 127.6 )	NA	( 924.11 to 1224.63 )	NA	( 1.06 to 3.46 )	NA	( 24.02 to 65.49 )	NA
	Male	88.11	1.17	832.83	0.28	3.86	-6.17	69.93	-6.57
		( 76.46 to 100.98 )	NA	( 719.31 to 954.35 )	NA	( 1.76 to 6.45 )	NA	( 34.31 to 111.89 )	NA
	Female	129.63	-2.36	1245.24	-4.13	1.12	28.07	23.53	11.63
		( 111.7 to 148.82 )	NA	( 1072.01 to 1427.86 )	NA	( 0.16 to 1.95 )	NA	( 7.66 to 37.38 )	NA
Central Asia	Both	118.21	-0.65	1218.14	0.79	0.2	71.77	8.81	8.73
		( 102.47 to 135.63 )	NA	( 1060 to 1392.86 )	NA	( 0.1 to 0.35 )	NA	( 5.16 to 14.43 )	NA
	Male	100.07	3.5	992.24	5.36	0.26	67.61	9.18	17.94
		( 86.41 to 114.09 )	NA	( 861.53 to 1129.58 )	NA	( 0.1 to 0.6 )	NA	( 5.17 to 16.07 )	NA
	Female	131.99	-1.3	1371.33	0.24	0.16	73.25	8.43	3.35
		( 114.76 to 151.78 )	NA	( 1190.1 to 1571.59 )	NA	( 0.06 to 0.32 )	NA	( 4.69 to 13.81 )	NA
Eastern Sub-Saharan Africa	Both	97.85	2.01	939.08	2.42	1.42	40.72	27.59	25.47
		( 84.41 to 111.89 )	NA	( 813.8 to 1076.59 )	NA	( 0.71 to 1.93 )	NA	( 16.33 to 36.27 )	NA
	Male	82.65	4.86	783.41	5.08	2.01	50.11	37.29	36.39
		( 71.56 to 94.45 )	NA	( 679.93 to 896.66 )	NA	( 1.35 to 2.73 )	NA	( 26.09 to 48.94 )	NA
	Female	111.5	-1.06	1071.48	-0.54	0.94	33.29	19.07	13.9
		( 96.73 to 127.8 )	NA	( 926.29 to 1227.84 )	NA	( 0.14 to 1.72 )	NA	( 6.45 to 30.05 )	NA
Eastern Europe	Both	153.68	-1.93	1690.43	-1.9	3.49	31.6	63.58	25.86
		( 133.61 to 175.45 )	NA	( 1467.28 to 1936.03 )	NA	( 1.68 to 6.68 )	NA	( 33.52 to 117.79 )	NA
	Male	81.57	-1.69	795.65	-1.51	5.69	30.25	102.06	29.03
		( 70.87 to 92.93 )	NA	( 688.55 to 909.76 )	NA	( 1.89 to 13.74 )	NA	( 35.66 to 242.63 )	NA
	Female	201.34	1.46	2202.59	2.02	2.3	21.01	39.7	11.88
		( 174.37 to 229.84 )	NA	( 1909.83 to 2521.66 )	NA	( 0.82 to 5.13 )	NA	( 19.16 to 76.79 )	NA
North Africa and Middle East	Both	109.67	-1.65	1115.63	-1.31	0.42	28.73	11.22	-0.17
		( 94.99 to 125.83 )	NA	( 966.05 to 1276.44 )	NA	( 0.34 to 0.61 )	NA	( 8.18 to 15.74 )	NA
	Male	95.71	0	947.3	0.28	0.47	18.48	11.94	-0.48
		( 82.91 to 109.93 )	NA	( 821.17 to 1086.91 )	NA	( 0.39 to 0.56 )	NA	( 9.05 to 16.09 )	NA
	Female	124.16	-2.74	1287.56	-1.92	0.37	44.01	10.44	0.31
		( 107.74 to 142.5 )	NA	( 1116.26 to 1469.22 )	NA	( 0.28 to 0.68 )	NA	( 7.14 to 15.81 )	NA
South Asia	Both	93.07	-0.57	917.25	-0.12	0.3	71.06	8.92	14.12
		( 80.54 to 106.5 )	NA	( 797.73 to 1047.25 )	NA	( 0.21 to 0.38 )	NA	( 6.18 to 12.87 )	NA
	Male	74.81	1.43	719.01	2.05	0.36	99.11	9.15	31.31
		( 64.67 to 85.74 )	NA	( 625.72 to 821.29 )	NA	( 0.25 to 0.53 )	NA	( 6.48 to 13.02 )	NA
	Female	110.74	-4.02	1103.32	-4.1	0.24	44.45	8.67	-0.54
		( 96.07 to 126.71 )	NA	( 958.2 to 1259.46 )	NA	( 0.16 to 0.34 )	NA	( 5.4 to 13.49 )	NA
High-income Asia Pacific	Both	115.5	-39.31	1303.89	-41.57	0.21	-7.63	7.49	-38.36
		( 100.5 to 131.85 )	NA	( 1132.68 to 1480.45 )	NA	( 0.11 to 0.36 )	NA	( 4.5 to 11.98 )	NA
	Male	75.89	-30.2	752.91	-30.63	0.28	-20	6.92	-30.95
		( 65.49 to 86.82 )	NA	( 652.43 to 861.13 )	NA	( 0.13 to 0.59 )	NA	( 4.09 to 11.71 )	NA
	Female	150.74	-40.63	1762.96	-42.44	0.15	4.6	7.87	-41.62
		( 130.83 to 173.47 )	NA	( 1534.23 to 1995.94 )	NA	( 0.06 to 0.27 )	NA	( 4.32 to 13.54 )	NA
Southern Sub-Saharan Africa	Both	126.22	-11.37	1307.48	-13.48	1.97	49.85	41.79	27.9
		( 109.46 to 144.81 )	NA	( 1135.55 to 1490.7 )	NA	( 1.55 to 2.24 )	NA	( 33.36 to 49.85 )	NA
	Male	91.68	0.84	908.7	0.65	2.89	49.17	59.2	37.45
		( 79.24 to 105.14 )	NA	( 786.37 to 1039.51 )	NA	( 2.5 to 3.24 )	NA	( 50.4 to 67.98 )	NA
	Female	150.98	-17.1	1564.87	-19.31	1.37	57.69	29.01	20.24
		( 130.83 to 173.58 )	NA	( 1357.93 to 1783.03 )	NA	( 0.83 to 1.82 )	NA	( 19.81 to 38.45 )	NA
Central Europe	Both	124.12	-10.66	1313.02	-10.54	1.78	25.52	32.92	10.78
		( 107.3 to 142.04 )	NA	( 1140.78 to 1498.9 )	NA	( 0.86 to 3.27 )	NA	( 18.29 to 57.85 )	NA
	Male	106.74	-5.87	1077.09	-4.84	2.49	20.19	45.93	11.61
		( 92.34 to 121.71 )	NA	( 932.55 to 1228.81 )	NA	( 0.96 to 5.78 )	NA	( 20.14 to 101.35 )	NA
	Female	138.67	-12.69	1487.26	-12.61	1.27	30.39	22.57	7
		( 119.95 to 159.32 )	NA	( 1291.21 to 1699.27 )	NA	( 0.46 to 2.54 )	NA	( 11.31 to 39.08 )	NA
Central Latin America	Both	104.55	-14.64	1038.93	-15.36	0.59	6.54	12.88	-8.55
		( 90.2 to 120.41 )	NA	( 897.53 to 1190.36 )	NA	( 0.29 to 1.17 )	NA	( 7.87 to 21.37 )	NA
	Male	81.27	-8.22	777.99	-7.71	0.57	-0.43	11.74	-7.24
		( 70.08 to 93.75 )	NA	( 669.11 to 891.42 )	NA	( 0.2 to 1.36 )	NA	( 5.88 to 23.81 )	NA
	Female	124.56	-19.08	1257.9	-20.3	0.61	12.47	13.8	-10.19
		( 108.11 to 143.21 )	NA	( 1087.74 to 1442.95 )	NA	( 0.23 to 1.43 )	NA	( 7.65 to 24.59 )	NA
Western Sub-Saharan Africa	Both	93.49	4.26	902.73	4.3	0.34	38.28	10.53	13.17
		( 81.03 to 107.24 )	NA	( 783.35 to 1036.44 )	NA	( 0.19 to 0.45 )	NA	( 6.64 to 15.31 )	NA
	Male	83.97	6.47	806.93	6.78	0.21	2.7	7.72	-1.58
		( 72.56 to 96.16 )	NA	( 700.85 to 925.43 )	NA	( 0.17 to 0.26 )	NA	( 5.14 to 11.43 )	NA
	Female	102.24	1.73	989.52	2.32	0.45	55.73	13.03	19.34
		( 88.53 to 117.08 )	NA	( 857.59 to 1134.85 )	NA	( 0.16 to 0.66 )	NA	( 6.93 to 18.75 )	NA
East Asia	Both	125.61	3.19	1426.69	6.8	0.14	21.12	8.82	-8.43
		( 109.25 to 143.53 )	NA	( 1238.83 to 1627.04 )	NA	( 0.11 to 0.18 )	NA	( 5.14 to 14.42 )	NA
	Male	71.89	0.02	758.71	2	0.19	43.15	6.02	1.08
		( 62.09 to 82.31 )	NA	( 657.02 to 865.15 )	NA	( 0.16 to 0.23 )	NA	( 4.19 to 8.72 )	NA
	Female	176.52	4.82	2014.5	9.65	0.1	-1.15	11.13	-10.38
		( 153.09 to 201.92 )	NA	( 1744.74 to 2298.68 )	NA	( 0.07 to 0.15 )	NA	( 5.9 to 19.19 )	NA
Southeast Asia	Both	140.64	2.06	1511.69	4.25	0.19	52.9	11.13	4.47
		( 122.21 to 160.99 )	NA	( 1314.02 to 1725.43 )	NA	( 0.15 to 0.24 )	NA	( 6.83 to 17.7 )	NA
	Male	105.97	4.07	1105.59	5.6	0.27	64.19	10.42	15.89
		( 91.79 to 121.39 )	NA	( 958.74 to 1259.11 )	NA	( 0.21 to 0.34 )	NA	( 7.04 to 15.12 )	NA
	Female	170.31	0.7	1836.46	3	0.13	43.28	11.51	-3.17
		( 147.61 to 194.65 )	NA	( 1593.63 to 2096.62 )	NA	( 0.09 to 0.19 )	NA	( 6.27 to 19.77 )	NA
Afghanistan	Both	111.65	10.42	1057.54	10.27	0.13	66.2	7.94	12.15
		( 96.88 to 127.01 )		( 911.81 to 1214.21 )	NA	( 0.09 to 0.2 )	NA	( 4.61 to 12.42 )	NA
	Male	97.45	10.11	914.04	9.97	0.15	57.21	7.71	14.33
		( 84.04 to 111.29 )	NA	( 785.58 to 1053.95 )	NA	( 0.08 to 0.24 )	NA	( 4.6 to 12.04 )	NA
	Female	124.27	8	1188.56	7.87	0.12	86.85	8.14	9
		( 107.14 to 141.64 )	NA	( 1024.38 to 1358.96 )	NA	( 0.06 to 0.2 )	NA	( 4.56 to 13.25 )	NA
Albania	Both	117.51	-4.11	1224.78	-2.87	0.2	77.63	8.27	3.01
		( 101.47 to 133.97 )	NA	( 1058.08 to 1399.09 )	NA	( 0.14 to 0.27 )	NA	( 5.42 to 12.73 )	NA
	Male	106.78	-1.21	1076.77	0.81	0.29	117.03	9.26	21.37
		( 91.22 to 122.29 )	NA	( 924.98 to 1234.03 )	NA	( 0.2 to 0.4 )	NA	( 6.43 to 13.59 )	NA
	Female	127.65	-6.44	1355.97	-4.6	0.12	35.37	7.39	-10.52
		( 110.04 to 146.65 )	NA	( 1168.74 to 1551.48 )	NA	( 0.06 to 0.19 )	NA	( 4.28 to 12.09 )	NA
Algeria	Both	109.86	-1.34	1117.61	-1.26	0.34	57.79	9.6	8.66
		( 94.94 to 125.76 )	NA	( 957.51 to 1279.11 )	NA	( 0.22 to 0.52 )	NA	( 6 to 14.39 )	NA
	Male	97.41	0.33	973.29	0.13	0.42	50.16	10.46	13.85
		( 84.11 to 111.46 )	NA	( 830.39 to 1118.55 )	NA	( 0.23 to 0.68 )	NA	( 6.4 to 15.7 )	NA
	Female	122.69	-1.95	1272.13	-2.03	0.26	81.71	8.71	3.11
		( 105.6 to 140.94 )	NA	( 1090 to 1458.8 )	NA	( 0.13 to 0.42 )	NA	( 5.26 to 13.64 )	NA
American Samoa	Both	152.88	13.26	1695.93	10.36	0.34	61.73	14.69	19.93
		( 132.09 to 175.97 )	NA	( 1466.49 to 1935.03 )	NA	( 0.28 to 0.43 )	NA	( 9.81 to 21.79 )	NA
	Male	130.02	13.06	1417.03	9.53	0.71	94.77	18.46	38.07
		( 112.11 to 149.44 )	NA	( 1214.86 to 1620.68 )	NA	( 0.55 to 0.93 )	NA	( 13.9 to 24.61 )	NA
	Female	174.34	12.41	1943.9	10.03	0.07	-2.82	11.44	3.68
		( 150.93 to 202.21 )	NA	( 1670.52 to 2233.57 )	NA	( 0.05 to 0.11 )	NA	( 5.91 to 19.83 )	NA
Andorra	Both	156.81	-25.35	1874.61	-26.18	1.73	102.02	29.15	31.37
		( 135.67 to 179.14 )	NA	( 1618.55 to 2134.44 )	NA	( 1.05 to 2.5 )	NA	( 18.97 to 40.64 )	NA
	Male	142.48	-25.7	1582.54	-27.37	2	88.79	33.32	34.97
		( 122.39 to 164.26 )	NA	( 1344.87 to 1821.32 )	NA	( 1.34 to 2.87 )	NA	( 22.91 to 46.28 )	NA
	Female	171.46	-25.18	2163.82	-25.59	1.47	119.11	24.85	26.59
		( 148.54 to 197.11 )	NA	( 1862.73 to 2477.21 )	NA	( 0.7 to 2.33 )	NA	( 14.41 to 36.97 )	NA
Angola	Both	119.75	4.65	1209.74	6.44	1.62	52.47	33.61	30.38
		( 103.42 to 137.67 )	NA	( 1044.18 to 1380.97 )	NA	( 0.83 to 2.24 )	NA	( 20.2 to 45.11 )	NA
	Male	95.27	5.44	940.04	7.27	2.57	56.9	48.77	41.19
		( 81.48 to 109.44 )	NA	( 802.22 to 1074.47 )	NA	( 1.75 to 3.57 )	NA	( 33.58 to 66.7 )	NA
	Female	139.35	1.25	1410.83	2.98	0.96	67.14	21.99	25.52
		( 120.93 to 159.72 )	NA	( 1211.98 to 1613.31 )	NA	( 0.13 to 1.88 )	NA	( 7.83 to 36.81 )	NA
Antigua and Barbuda	Both	95.39	-6.09	969.35	-5.7	2.32	46.07	37.8	28.14
		( 82.06 to 109.79 )	NA	( 836.04 to 1107.88 )	NA	( 1.13 to 4.43 )	NA	( 19.89 to 67.63 )	NA
	Male	81.3	-7.63	800.31	-6.88	2.65	14.94	43.78	9.93
		( 69.79 to 93.75 )	NA	( 691.18 to 916.85 )	NA	( 0.89 to 6.23 )	NA	( 17.23 to 98.29 )	NA
	Female	108.16	-3.9	1114.77	-3.09	2.03	74.72	32.4	46.29
		( 93.16 to 125.14 )	NA	( 953.19 to 1278.07 )	NA	( 0.72 to 4.37 )	NA	( 14.03 to 65.79 )	NA
Argentina	Both	145.21	-25.43	1561.94	-25.3	0.46	28.23	13.05	-12.3
		( 125.03 to 167.72 )	NA	( 1336.98 to 1775.56 )	NA	( 0.22 to 0.89 )	NA	( 7.92 to 21.14 )	NA
	Male	123.8	-25.13	1229.74	-25.7	0.64	26.13	15.09	-5.57
		( 105.78 to 143.42 )	NA	( 1051.03 to 1425.33 )	NA	( 0.22 to 1.53 )	NA	( 7.84 to 28.73 )	NA
	Female	161.9	-25.56	1815.96	-25.05	0.33	30.37	11.47	-18.03
		( 139.16 to 186.3 )	NA	( 1546.94 to 2070.74 )	NA	( 0.12 to 0.74 )	NA	( 6.26 to 18.98 )	NA
Armenia	Both	134.26	-4.13	1396.84	-3.29	0.3	17.17	10.77	-3.78
		( 116.01 to 154.04 )	NA	( 1207.69 to 1596.99 )	NA	( 0.14 to 0.55 )	NA	( 6.49 to 17.48 )	NA
	Male	113.94	-0.85	1134.77	0.37	0.32	34.3	10.93	7.91
		( 98.49 to 130.31 )	NA	( 985.76 to 1298.59 )	NA	( 0.1 to 0.76 )	NA	( 5.85 to 19.98 )	NA
	Female	149.83	-5.34	1583.57	-4.33	0.28	6.08	10.47	-10.55
		( 129.59 to 173.26 )	NA	( 1356.36 to 1818.89 )	NA	( 0.09 to 0.57 )	NA	( 5.87 to 17.34 )	NA
Australia	Both	113.19	-35.2	1257.81	-36.44	2.53	13.38	33.6	-1.96
		( 97.92 to 129.76 )	NA	( 1088.21 to 1428.71 )	NA	( 1.21 to 4.76 )	NA	( 18.34 to 60.91 )	NA
	Male	89.52	-34.08	914.24	-35.01	2.88	14.2	39.02	1.65
		( 76.17 to 103.3 )	NA	( 779.87 to 1053.23 )	NA	( 0.96 to 6.87 )	NA	( 15.38 to 88.17 )	NA
	Female	134.69	-34.94	1559.94	-35.68	2.21	10.82	28.61	-6.87
		( 116.43 to 154.54 )	NA	( 1353.28 to 1773.31 )	NA	( 0.84 to 5.05 )	NA	( 13.59 to 60.88 )	NA
Austria	Both	167.65	-25.91	1941.58	-26.03	3.29	19.32	49.49	6.79
		( 145.16 to 191.8 )	NA	( 1682.56 to 2210.25 )	NA	( 1.58 to 6.39 )	NA	( 26.45 to 90.91 )	NA
	Male	151.57	-25.43	1620.52	-26.19	4.75	19.97	70.34	10.83
		( 131.17 to 174.7 )	NA	( 1386.88 to 1866.65 )	NA	( 1.64 to 11.37 )	NA	( 28.1 to 159.61 )	NA
	Female	180.9	-24.65	2209.15	-24.15	2.27	4.98	33.13	-9.09
		( 156.74 to 209.41 )	NA	( 1908.97 to 2521 )	NA	( 0.81 to 5.16 )	NA	( 16.34 to 64.92 )	NA
Azerbaijan	Both	121.38	-3.05	1256.5	-2.58	0.09	76.21	7.3	-4.19
		( 105.34 to 139.27 )	NA	( 1093.14 to 1440.06 )	NA	( 0.07 to 0.12 )	NA	( 4.1 to 12.17 )	NA
	Male	103.1	1.04	1029.78	2.39	0.09	55.41	6.49	0.67
		( 89.19 to 118.22 )	NA	( 887.24 to 1174.29 )	NA	( 0.07 to 0.13 )	NA	( 3.73 to 10.9 )	NA
	Female	136.02	-3.37	1426.34	-2.24	0.09	90.86	7.86	-4.45
		( 118.04 to 156.6 )	NA	( 1235.61 to 1645.11 )	NA	( 0.04 to 0.13 )	NA	( 4.31 to 13.48 )	NA
Bahamas	Both	93.24	-4.12	946.49	-5.38	2.78	21.49	44.5	14.38
		( 80.38 to 107.49 )	NA	( 814.16 to 1081.89 )	NA	( 1.34 to 5.27 )	NA	( 23.78 to 79.08 )	NA
	Male	79.01	-6.03	775.15	-7.18	3.04	17.35	48.63	11.59
		( 68.05 to 91.56 )	NA	( 668.04 to 894.48 )	NA	( 1.01 to 7.11 )	NA	( 18.69 to 108.33 )	NA
	Female	105.01	-2.37	1080.85	-3.31	2.59	24.75	41.22	16.17
		( 90.51 to 120.42 )	NA	( 927.08 to 1235.91 )	NA	( 0.95 to 5.76 )	NA	( 17.67 to 82.83 )	NA
Bahrain	Both	110.06	-2.28	1185.51	-2.6	1.49	26.18	26.17	4.85
		( 95.03 to 126.83 )	NA	( 1030.08 to 1351.28 )	NA	( 1.13 to 1.92 )	NA	( 20.03 to 33.65 )	NA
	Male	99.88	0.26	1048.5	-0.05	2.18	-1.06	35.84	-8.9
		( 85.92 to 116.21 )	NA	( 901.01 to 1193.02 )	NA	( 1.6 to 2.91 )	NA	( 27.17 to 46.9 )	NA
	Female	126.05	-1.9	1369.14	-1.97	0.74	163.18	14.35	36.65
		( 109.26 to 144.41 )	NA	( 1183.05 to 1562.55 )	NA	( 0.35 to 1.02 )	NA	( 9.04 to 20.54 )	NA
Bangladesh	Both	85.08	-2.74	819.85	-3.03	0.35	126.03	8.87	22
		( 73.47 to 97.54 )	NA	( 708.82 to 939.12 )	NA	( 0.18 to 0.51 )	NA	( 5.38 to 13.2 )	NA
	Male	74.97	-2.61	713.6	-2.78	0.42	184.82	9.62	42.14
		( 64.44 to 86.05 )	NA	( 615.54 to 818.84 )	NA	( 0.2 to 0.67 )	NA	( 5.67 to 14.54 )	NA
	Female	96.03	-4.44	936.93	-4.84	0.27	64.99	8.05	1.82
		( 82.83 to 110.28 )	NA	( 805.12 to 1072.57 )	NA	( 0.14 to 0.41 )	NA	( 4.81 to 12.45 )	NA
Barbados	Both	97.28	-4.06	977.9	-4.62	7.1	23.23	102.08	19.91
		( 84.36 to 111.98 )	NA	( 844.65 to 1118.73 )	NA	( 3.39 to 13.17 )	NA	( 51.65 to 182.18 )	NA
	Male	82.36	-5.62	802.48	-6.05	5.35	5.84	84.08	4.59
		( 70.87 to 95.14 )	NA	( 684.12 to 924.6 )	NA	( 1.83 to 12.66 )	NA	( 31.57 to 193.11 )	NA
	Female	109.84	-2.01	1119.46	-2.27	8.22	36.57	114.79	32.42
		( 95.03 to 126.37 )	NA	( 962.02 to 1279.81 )	NA	( 3.13 to 17.19 )	NA	( 45.76 to 235.74 )	NA
Belarus	Both	138.79	-3.55	1463.67	-1.51	1.06	69.87	22.58	35.05
		( 120.46 to 159.36 )	NA	( 1262.52 to 1672.92 )	NA	( 0.4 to 2.26 )	NA	( 11.65 to 43.77 )	NA
	Male	103.9	-4	1017.9	-2.6	1.55	66.49	30.91	47.69
		( 90.01 to 119.5 )	NA	( 881.61 to 1163.47 )	NA	( 0.46 to 4.17 )	NA	( 11.8 to 76.04 )	NA
	Female	161.87	-1.94	1715.32	-0.06	0.78	65.34	17.25	20.65
		( 139.78 to 186.54 )	NA	( 1465.41 to 1972.96 )	NA	( 0.2 to 1.8 )	NA	( 7.93 to 32.52 )	NA
Belgium	Both	183	-24.98	2138.04	-25.48	1.12	15.83	22.37	-9.1
		( 159.07 to 211.09 )	NA	( 1851.37 to 2441.59 )	NA	( 0.52 to 2.12 )	NA	( 13.52 to 36.97 )	NA
	Male	166.55	-24.93	1795.29	-26.03	1.42	12.32	26.71	-6.27
		( 144.32 to 192.25 )	NA	( 1548.98 to 2064.7 )	NA	( 0.48 to 3.45 )	NA	( 12.93 to 54.25 )	NA
	Female	197.02	-24.15	2431.28	-24	0.88	12.6	18.69	-14.54
		( 170.71 to 229.2 )	NA	( 2112.95 to 2768.91 )	NA	( 0.31 to 2.02 )	NA	( 10.57 to 32.6 )	NA
Belize	Both	98.77	-3.81	962.18	-2.88	0.59	50.86	13.47	20.74
		( 85.26 to 113.89 )	NA	( 831.51 to 1103.3 )	NA	( 0.28 to 1.14 )	NA	( 8.09 to 22.34 )	NA
	Male	85.02	-5.36	807.31	-4.59	0.63	43.34	13.88	21.48
		( 73.24 to 99.03 )	NA	( 687.44 to 930.09 )	NA	( 0.21 to 1.52 )	NA	( 6.78 to 28.2 )	NA
	Female	113.18	-2.21	1122.06	-0.76	0.54	57.1	13.01	19.68
		( 98.29 to 130.76 )	NA	( 964.57 to 1296.24 )	NA	( 0.19 to 1.2 )	NA	( 7.11 to 22.67 )	NA
Benin	Both	100.43	2.12	963.35	2.37	0.34	51.01	10.92	13.13
		( 86.84 to 115.95 )	NA	( 839.01 to 1108.9 )	NA	( 0.18 to 0.48 )	NA	( 6.8 to 15.79 )	NA
	Male	89.68	3.52	853.72	3.58	0.21	10.83	8.11	-1.01
		( 77 to 103.54 )	NA	( 739.59 to 982.05 )	NA	( 0.14 to 0.3 )	NA	( 5.13 to 12.3 )	NA
	Female	109.77	0.32	1052.44	0.26	0.43	74.99	13.28	21.75
		( 94.68 to 126.73 )	NA	( 908.89 to 1210.01 )	NA	( 0.15 to 0.69 )	NA	( 7.1 to 19.87 )	NA
Bermuda	Both	88.51	-5.98	941.97	-5.29	3.68	0.09	51.72	-5.89
		( 76.22 to 101.96 )	NA	( 813.51 to 1075.23 )	NA	( 1.76 to 6.73 )	NA	( 27.24 to 93.35 )	NA
	Male	75	-8	766.23	-7.08	3.61	25.41	55.4	14.62
		( 64.39 to 86.66 )	NA	( 657.09 to 875.16 )	NA	( 1.26 to 8.54 )	NA	( 21.09 to 125.16 )	NA
	Female	99.99	-3.9	1080.39	-3.2	3.57	-10.56	47.44	-17.9
		( 86.29 to 115.43 )	NA	( 927.82 to 1235.61 )	NA	( 1.29 to 7.73 )	NA	( 19.58 to 98.39 )	NA
Bhutan	Both	85.78	-3.97	853.49	-3.9	0.42	152.08	10.2	29.93
		( 74.09 to 98.41 )	NA	( 736.34 to 971.78 )	NA	( 0.27 to 0.65 )	NA	( 6.47 to 14.88 )	NA
	Male	75.53	-2.3	741.77	-1.47	0.52	167.61	11.36	48.58
		( 65.2 to 86.5 )	NA	( 644.99 to 849.27 )	NA	( 0.25 to 0.88 )	NA	( 6.65 to 17.95 )	NA
	Female	96.58	-3.79	969.89	-2.88	0.33	122.53	9	13.16
		( 82.48 to 110.94 )	NA	( 831.48 to 1112.5 )	NA	( 0.17 to 0.56 )	NA	( 5.68 to 13.93 )	NA
Bolivia (Plurinational State of)	Both	90.11	-9.09	861.06	-8.92	0.2	56.93	7.15	-5.54
		( 77.94 to 102.87 )	NA	( 741.79 to 981.8 )	NA	( 0.12 to 0.28 )	NA	( 4.49 to 11 )	NA
	Male	77.85	-7.04	731.79	-6.39	0.19	48.26	6.65	-3.25
		( 67.35 to 88.77 )	NA	( 633.04 to 842.12 )	NA	( 0.12 to 0.27 )	NA	( 4.43 to 10.09 )	NA
	Female	101.27	-10.06	975.85	-9.76	0.2	66.62	7.57	-6.67
		( 86.82 to 117.21 )	NA	( 833.28 to 1119.7 )	NA	( 0.09 to 0.32 )	NA	( 4.53 to 12.11 )	NA
Bosnia and Herzegovina	Both	143.8	5.75	1502.45	10.32	0.44	79.98	13.06	24
		( 124.05 to 164.62 )	NA	( 1297.32 to 1713.82 )	NA	( 0.33 to 0.57 )	NA	( 9.22 to 18.47 )	NA
	Male	129.93	10.01	1310.46	14.58	0.61	106.96	15.48	42.53
		( 112.08 to 149.58 )	NA	( 1124.54 to 1496.73 )	NA	( 0.45 to 0.79 )	NA	( 11.35 to 20.7 )	NA
	Female	155.65	4.19	1651.2	8.92	0.32	53.03	11.17	9.28
		( 135.04 to 178.76 )	NA	( 1425.36 to 1887.52 )	NA	( 0.18 to 0.44 )	NA	( 7.02 to 17.24 )	NA
Botswana	Both	123.49	-1.47	1302.61	1.19	1.31	53.92	31.35	29.85
		( 106.48 to 142.5 )	NA	( 1127.5 to 1502 )	NA	( 0.8 to 1.84 )	NA	( 20.05 to 43 )	NA
	Male	99.42	5.16	1019.1	8.66	2.07	47.19	46.45	35.3
		( 85.37 to 115.01 )	NA	( 875.18 to 1174.33 )	NA	( 1.46 to 2.79 )	NA	( 32.66 to 62.64 )	NA
	Female	141.19	-5.43	1484.68	-2.98	0.8	78.97	19.92	25.35
		( 121.03 to 163.83 )	NA	( 1279.82 to 1712.85 )	NA	( 0.18 to 1.31 )	NA	( 8.76 to 29.86 )	NA
Brazil	Both	94.69	-20.07	938.68	-21.05	1.25	13.87	23.62	-0.46
		( 81.88 to 108.4 )	NA	( 815.1 to 1068.94 )	NA	( 0.57 to 2.33 )	NA	( 12.76 to 40.37 )	NA
	Male	79.39	-14.66	761.58	-14.8	1.39	7.48	26.01	-2.26
		( 68.52 to 91.43 )	NA	( 658.56 to 872.49 )	NA	( 0.45 to 3.3 )	NA	( 10.76 to 56.84 )	NA
	Female	107.35	-23.77	1077.74	-24.91	1.14	22.03	21.58	2.33
		( 92.91 to 122.69 )	NA	( 936.38 to 1229.67 )	NA	( 0.38 to 2.48 )	NA	( 10.19 to 42.14 )	NA
Brunei Darussalam	Both	131.23	-29.67	1490.03	-33	1.2	25.83	21.05	-8.83
		( 114.23 to 150.39 )	NA	( 1291.5 to 1704.77 )	NA	( 0.93 to 1.55 )	NA	( 16.46 to 27.6 )	NA
	Male	99.34	-27.89	1018.89	-30.52	1.55	16.26	24.04	-6.49
		( 85.93 to 114.84 )	NA	( 872.98 to 1174.7 )	NA	( 1.2 to 1.94 )	NA	( 18.97 to 29.84 )	NA
	Female	158.34	-32.02	1842.3	-34.53	1.03	39.87	19.55	-8.51
		( 137.54 to 183.03 )	NA	( 1588.32 to 2103.31 )	NA	( 0.69 to 1.46 )	NA	( 13.95 to 27.4 )	NA
Bulgaria	Both	125.31	-5.16	1303.37	-4.35	0.6	18.68	15.37	3.99
		( 108.02 to 144.13 )	NA	( 1124.43 to 1492.68 )	NA	( 0.28 to 1.16 )	NA	( 9.2 to 26.36 )	NA
	Male	113.47	-2.33	1138	-1.44	0.84	16.98	19.73	7.71
		( 98.1 to 129.81 )	NA	( 977.22 to 1304.41 )	NA	( 0.28 to 2.04 )	NA	( 9.36 to 40.88 )	NA
	Female	135.1	-7.44	1424.96	-6.98	0.42	27.02	11.84	1.04
		( 116.13 to 157.2 )	NA	( 1227.51 to 1630.4 )	NA	( 0.15 to 0.92 )	NA	( 6.72 to 20.25 )	NA
Burkina Faso	Both	93.1	2.42	878.76	3.22	0.44	105.58	12.77	40.53
		( 80.37 to 106.09 )	NA	( 762.04 to 1011.54 )	NA	( 0.22 to 0.72 )	NA	( 7.63 to 19.37 )	NA
	Male	82.98	3.95	778.95	4.63	0.23	37.99	8.15	11.56
		( 71.46 to 95.43 )	NA	( 672.24 to 895.74 )	NA	( 0.16 to 0.35 )	NA	( 5.26 to 11.9 )	NA
	Female	101.37	0.39	957.26	1.02	0.6	131.61	16.48	53.03
		( 87.6 to 115.95 )	NA	( 828 to 1102.45 )	NA	( 0.19 to 1.08 )	NA	( 7.97 to 26.16 )	NA
Burundi	Both	98.28	-1.51	918.55	-2.53	1.07	-2.5	22.55	-6.83
		( 84.91 to 112.41 )	NA	( 800.19 to 1050.88 )	NA	( 0.5 to 1.62 )	NA	( 13.38 to 31.81 )	NA
	Male	85.29	2.8	789.11	1.56	1.45	-5.95	28.68	-10.47
		( 73.44 to 97.83 )	NA	( 679.04 to 904.76 )	NA	( 0.83 to 2.25 )	NA	( 18.45 to 41.76 )	NA
	Female	112.24	-1.23	1048.94	-2.39	0.71	-5.36	16.09	-9.34
		( 97.25 to 129.35 )	NA	( 906.46 to 1204.79 )	NA	( 0.1 to 1.68 )	NA	( 5.9 to 29.68 )	NA
Cabo Verde	Both	98.34	1.41	1003.1	4.33	0.57	96.1	13.79	33.06
		( 84.44 to 113.25 )	NA	( 864.86 to 1152.14 )	NA	( 0.32 to 0.77 )	NA	( 8.58 to 19.26 )	NA
	Male	87.46	3.66	877.17	6.67	0.21	205.22	7.3	25.81
		( 75.49 to 100.74 )	NA	( 749.46 to 1007.11 )	NA	( 0.16 to 0.27 )	NA	( 4.88 to 10.92 )	NA
	Female	106.43	0.11	1090.84	2.56	0.81	79.16	18.3	32.66
		( 91.41 to 122.58 )	NA	( 940.08 to 1257.01 )	NA	( 0.38 to 1.13 )	NA	( 10.67 to 25.66 )	NA
Cambodia	Both	139.3	-3.69	1432.92	-2.65	0.16	72.73	10.53	-3.79
		( 120.99 to 159.97 )	NA	( 1240.07 to 1630.61 )	NA	( 0.11 to 0.23 )	NA	( 6.05 to 16.84 )	NA
	Male	110.95	-2	1124.6	-1.3	0.23	88.14	10.03	7.32
		( 95.6 to 126.76 )	NA	( 971.68 to 1289.25 )	NA	( 0.14 to 0.4 )	NA	( 6.12 to 15.45 )	NA
	Female	159.13	-5.42	1636.89	-4.4	0.11	63.51	10.75	-10.76
		( 137.81 to 183.43 )	NA	( 1407.31 to 1873.8 )	NA	( 0.07 to 0.18 )	NA	( 5.7 to 18.03 )	NA
Cameroon	Both	94.29	6.83	908.41	5.75	0.47	67.63	12.56	25.69
		( 81.93 to 108.47 )	NA	( 784.06 to 1043.24 )	NA	( 0.26 to 0.71 )	NA	( 7.94 to 18.1 )	NA
	Male	84.77	8.98	810.87	7.66	0.32	44.94	9.27	15.53
		( 73.02 to 97.56 )	NA	( 698.34 to 928.78 )	NA	( 0.2 to 0.53 )	NA	( 6.16 to 13.87 )	NA
	Female	103.05	4.9	992.39	3.74	0.6	76.92	15.57	30.71
		( 88.81 to 119.21 )	NA	( 852.37 to 1141.94 )	NA	( 0.19 to 1.03 )	NA	( 7.7 to 24.52 )	NA
Canada	Both	189.95	-39.11	2175.24	-41.81	1.82	12.02	33.1	-10.42
		( 164.97 to 215.84 )	NA	( 1881.7 to 2472.5 )	NA	( 0.87 to 3.44 )	NA	( 19.27 to 56.67 )	NA
	Male	186.89	-40.37	2026.17	-43.79	2.16	12.27	38.82	-11.22
		( 161.5 to 214.57 )	NA	( 1740.73 to 2338.17 )	NA	( 0.7 to 5.27 )	NA	( 17.03 to 84.31 )	NA
	Female	191.89	-37.65	2302.68	-40.21	1.56	10.99	28.15	-10.9
		( 166.84 to 220.87 )	NA	( 1988.13 to 2625.59 )	NA	( 0.56 to 3.42 )	NA	( 14.03 to 54.08 )	NA
Central African Republic	Both	118.3	2.99	1116.24	1.32	1.27	3.56	29.3	1.6
		( 102.68 to 135.34 )	NA	( 963.6 to 1283.55 )	NA	( 0.61 to 2.04 )	NA	( 17.82 to 42.19 )	NA
	Male	93.02	4.67	858.6	3.19	1.97	1.49	41.17	1.03
		( 80.28 to 106.37 )	NA	( 735.61 to 985.7 )	NA	( 1.07 to 3.05 )	NA	( 24.83 to 62.19 )	NA
	Female	137.04	0.81	1286.3	-0.81	0.82	14.11	20.6	6.86
		( 118.58 to 157.73 )	NA	( 1105.05 to 1475.7 )	NA	( 0.12 to 2.03 )	NA	( 7.58 to 39.51 )	NA
Chad	Both	90.13	2.67	853.79	3.45	0.31	36.88	10.23	12.86
		( 77.91 to 103 )	NA	( 740.32 to 978.1 )	NA	( 0.16 to 0.47 )	NA	( 6.28 to 14.93 )	NA
	Male	82.16	6.34	775.27	7.17	0.22	9.25	7.96	3.36
		( 71.52 to 94.71 )	NA	( 670.94 to 892.94 )	NA	( 0.12 to 0.31 )	NA	( 4.99 to 11.98 )	NA
	Female	99.78	2.05	945.39	2.93	0.41	71.19	13	28
		( 85.89 to 114.65 )	NA	( 817.42 to 1088.24 )	NA	( 0.13 to 0.7 )	NA	( 6.9 to 20.48 )	NA
Chile	Both	141.84	-26.25	1545.94	-25.02	1.21	55.89	22.41	11.82
		( 122.37 to 162.68 )	NA	( 1328.5 to 1771.44 )	NA	( 0.57 to 2.24 )	NA	( 12.73 to 37.87 )	NA
	Male	121.1	-25.89	1224.14	-25.32	1.65	65.92	28.63	26.05
		( 103.76 to 140.12 )	NA	( 1050.33 to 1422.48 )	NA	( 0.56 to 3.99 )	NA	( 12.61 to 61.11 )	NA
	Female	158.84	-26.3	1806.34	-24.81	0.88	43.64	17.5	-2.49
		( 136.3 to 181.72 )	NA	( 1548.69 to 2060.89 )	NA	( 0.3 to 1.86 )	NA	( 9.25 to 30.06 )	NA
China	Both	125.43	3.28	1423.78	7.02	0.14	21.23	8.82	-8.54
		( 109.07 to 143.36 )	NA	( 1234.84 to 1625.31 )	NA	( 0.11 to 0.18 )	NA	( 5.14 to 14.4 )	NA
	Male	71.01	0.03	744.96	1.91	0.2	45.25	6	1.36
		( 61.21 to 81.32 )	NA	( 644.62 to 850.82 )	NA	( 0.16 to 0.23 )	NA	( 4.2 to 8.63 )	NA
	Female	177.25	4.95	2022.13	9.93	0.1	-1.61	11.17	-10.48
		( 153.51 to 202.97 )	NA	( 1750 to 2309.13 )	NA	( 0.07 to 0.15 )	NA	( 5.92 to 19.28 )	NA
Colombia	Both	98.02	-18.31	971.53	-18.15	0.54	11.41	11.76	-10.06
		( 84.21 to 113.08 )	NA	( 838.45 to 1113.16 )	NA	( 0.23 to 1.12 )	NA	( 6.85 to 20.24 )	NA
	Male	92.01	-18.26	894.17	-17.93	0.58	15.35	12.49	-6.57
		( 79.35 to 106.13 )	NA	( 759.29 to 1027.96 )	NA	( 0.19 to 1.42 )	NA	( 6.22 to 24.72 )	NA
	Female	103.07	-18.88	1034.93	-18.95	0.5	8.7	11.14	-12.75
		( 88.47 to 119.02 )	NA	( 891.1 to 1185.17 )	NA	( 0.18 to 1.22 )	NA	( 6.02 to 20.68 )	NA
Comoros	Both	98.85	1.52	945.24	0.07	1.3	18.16	25.19	7.77
		( 85.06 to 114.13 )	NA	( 815.65 to 1088.53 )	NA	( 0.58 to 1.95 )	NA	( 13.61 to 35.97 )	NA
	Male	84.22	3.15	798.95	1.69	1.76	19.93	32.67	11.71
		( 72.76 to 96.91 )	NA	( 687.42 to 920.21 )	NA	( 1.12 to 2.52 )	NA	( 21.71 to 45.74 )	NA
	Female	110.91	-1.13	1061.83	-2.45	0.95	21.99	19.16	7.03
		( 95.28 to 127.88 )	NA	( 906.69 to 1225.46 )	NA	( 0.14 to 1.74 )	NA	( 6.48 to 31.1 )	NA
Congo	Both	113.76	-4.14	1132.68	-5.71	2.57	27.55	47.95	15.3
		( 98.39 to 131.19 )	NA	( 973.39 to 1301.38 )	NA	( 1.51 to 3.56 )	NA	( 31.65 to 65.73 )	NA
	Male	91.43	-0.19	892.1	-1.56	3.98	18.23	71	10.75
		( 78.92 to 105.38 )	NA	( 767.74 to 1021.94 )	NA	( 2.54 to 5.55 )	NA	( 46.47 to 97.56 )	NA
	Female	133.94	-3.95	1336.48	-5.37	1.44	30.77	28.06	12.27
		( 115.16 to 154.82 )	NA	( 1138.75 to 1538.83 )	NA	( 0.2 to 2.4 )	NA	( 8.67 to 43.58 )	NA
Cook Islands	Both	140.56	11.44	1590.67	13.39	0.42	57.74	14.49	22.81
		( 121.45 to 161.37 )	NA	( 1374.78 to 1815.44 )	NA	( 0.3 to 0.55 )	NA	( 9.71 to 21.29 )	NA
	Male	119.71	10.2	1333.29	12.24	0.63	75.03	17.24	37.52
		( 102.96 to 136.74 )	NA	( 1143.63 to 1518.88 )	NA	( 0.43 to 0.85 )	NA	( 11.91 to 24.16 )	NA
	Female	160.66	10.34	1830.78	12.59	0.23	38.01	11.84	9.32
		( 138.91 to 185.71 )	NA	( 1575.97 to 2108.84 )	NA	( 0.14 to 0.35 )	NA	( 6.88 to 19.24 )	NA
Costa Rica	Both	99.3	-13.55	999.94	-12.75	0.38	33.32	9.62	1.58
		( 85.27 to 114.15 )	NA	( 854.83 to 1146.75 )	NA	( 0.17 to 0.75 )	NA	( 5.79 to 16.2 )	NA
	Male	84.49	-11.41	822.13	-10.26	0.51	36.42	10.85	10.61
		( 72.63 to 98.11 )	NA	( 702.15 to 948 )	NA	( 0.17 to 1.27 )	NA	( 5.43 to 21.46 )	NA
	Female	112.1	-15.91	1149.71	-15.46	0.28	34.94	8.59	-6.12
		( 96.64 to 130.02 )	NA	( 983.48 to 1323.82 )	NA	( 0.09 to 0.59 )	NA	( 4.73 to 13.96 )	NA
Croatia	Both	118.99	-17.23	1258.28	-18.88	2.31	8.08	39.37	-0.4
		( 102.83 to 136.58 )	NA	( 1082.54 to 1439.78 )	NA	( 0.98 to 4.28 )	NA	( 19.88 to 74.36 )	NA
	Male	108	-13.81	1096.43	-14.76	3.35	0.69	58.04	-2.91
		( 93.12 to 123.56 )	NA	( 940.1 to 1257.38 )	NA	( 1.09 to 8.12 )	NA	( 940.1 to 133.91 )	NA
	Female	128.36	-18.33	1379	-19.81	1.58	8.69	24.74	-5.58
		( 110.63 to 147.58 )	NA	( 1182.4 to 1577.26 )	NA	( 0.47 to 3.06 )	NA	( 1182.4 to 46.22 )	NA
C?te d'Ivoire	Both	100.09	3.96	972.31	2.64	0.33	32.74	10.79	10.59
		( 86.94 to 114.7 )	NA	( 836.3 to 1116.26 )	NA	( 0.2 to 0.5 )	NA	( 6.78 to 15.86 )	NA
	Male	90.63	5.7	874.31	4.34	0.25	-4.7	8.64	-4.63
		( 78.48 to 104.33 )	NA	( 751.12 to 1009.63 )	NA	( 0.16 to 0.36 )	NA	( 0.16 to 12.97 )	NA
	Female	110.31	1.75	1070.68	0.49	0.41	70.79	13.06	23.6
		( 95.18 to 128.05 )	NA	( 910.52 to 1232.05 )	NA	( 0.14 to 0.71 )	NA	( 0.14 to 19.72 )	NA
Cuba	Both	100.56	-9.94	991.02	-10.62	2.78	29.83	46.22	21.08
		( 86.09 to 115.77 )	NA	( 845.99 to 1138.96 )	NA	( 1.28 to 5.12 )	NA	( 23.25 to 83.27 )	NA
	Male	85.57	-12.29	818.14	-13.19	3.09	20.55	53.06	15.16
		( 73.74 to 98.74 )	NA	( 702.44 to 934.43 )	NA	( 1.01 to 7.08 )	NA	( 73.74 to 117.41 )	NA
	Female	114.06	-9	1141.93	-9.99	2.5	43.78	39.94	30.96
		( 97.66 to 131.96 )	NA	( 966.66 to 1317.83 )	NA	( 0.86 to 5.49 )	NA	( 97.66 to 81.81 )	NA
Cyprus	Both	189.01	-22.56	2205.98	-22.06	1.28	32.4	22.27	-7.48
		( 162.85 to 217.13 )	NA	( 1912.52 to 2508.97 )	NA	( 0.68 to 1.65 )	NA	( 15.3 to 30.25 )	NA
	Male	172.68	-22.77	1854.38	-23.64	1.08	68.66	21.82	4.38
		( 147.65 to 198.07 )	NA	( 1584.47 to 2120.75 )	NA	( 0.84 to 1.37 )	NA	( 1584.47 to 29 )	NA
	Female	203.5	-22.37	2505.67	-21.75	1.33	-3.03	21.61	-21.65
		( 175.42 to 234.87 )	NA	( 2172.6 to 2871.51 )	NA	( 0.43 to 1.85 )	NA	( 2172.6 to 31.09 )	NA
Czechia	Both	124.97	-7.9	1346.69	-7.82	2.04	8.11	36.93	2.71
		( 107.81 to 143.93 )	NA	( 1162.49 to 1542.55 )	NA	( 0.97 to 4.12 )	NA	( 19.64 to 71 )	NA
	Male	113.4	-4.46	1174.7	-3.53	2.69	15.57	50.18	8.85
		( 98.23 to 130.23 )	NA	( 1005.81 to 1350.84 )	NA	( 0.93 to 6.51 )	NA	( 98.23 to 115.99 )	NA
	Female	135.3	-8.99	1480.88	-8.58	1.52	-2.19	25.57	-8.79
		( 116.59 to 156.87 )	NA	( 1279.26 to 1700.48 )	NA	( 0.56 to 3.51 )	NA	( 116.59 to 52.54 )	NA
Democratic People's Republic of Korea	Both	132.61	5.36	1403.81	3.07	0.11	6.88	9.56	2.18
		( 114.98 to 151.15 )	NA	( 1210.85 to 1614.89 )	NA	( 0.07 to 0.14 )	NA	( 5.31 to 16.08 )	NA
	Male	94.51	5.46	960.08	2.68	0.17	8.28	7.65	3.2
		( 81.57 to 108.32 )	NA	( 827.3 to 1105.72 )	NA	( 0.12 to 0.23 )	NA	( 4.82 to 11.66 )	NA
	Female	160.02	8.48	1680.41	5.96	0.08	2	10.42	2.97
		( 138.13 to 183.03 )	NA	( 1444.13 to 1936.56 )	NA	( 0.04 to 0.11 )	NA	( 5.46 to 17.95 )	NA
Democratic Republic of the Congo	Both	108.24	-1.45	1021.89	-2.65	2.33	-18.03	45.85	-14.02
		( 93.48 to 124.37 )	NA	( 880.47 to 1163.83 )	NA	( 1.04 to 4 )	NA	( 22.55 to 75.46 )	NA
	Male	85.33	-0.74	789.91	-2.8	4.26	-13.46	76.97	-12.65
		( 74.03 to 98.34 )	NA	( 680.78 to 906.03 )	NA	( 1.34 to 7.82 )	NA	( 26.8 to 136.73 )	NA
	Female	125.85	-4.09	1183.71	-6.59	1.12	18.58	23.47	7.77
		( 108.23 to 145.56 )	NA	( 1010.4 to 1358.85 )	NA	( 0.16 to 2.07 )	NA	( 7.43 to 38.19 )	NA
Denmark	Both	224.89	-32.36	2701.95	-35.12	2.58	8.97	42.12	-13.58
		( 194.62 to 257.5 )	NA	( 2342.01 to 3069.68 )	NA	( 1.23 to 4.8 )	NA	( 24.62 to 71.93 )	NA
	Male	209.24	-33.33	2327.02	-36.3	2.84	2.52	46.82	-15.49
		( 180.11 to 242.8 )	NA	( 1994.58 to 2701.88 )	NA	( 0.98 to 6.81 )	NA	( 21.22 to 99.81 )	NA
	Female	238.69	-31.09	3036.19	-33.72	2.33	12.42	37.65	-13.59
		( 206.43 to 276.37 )	NA	( 2643.47 to 3440.09 )	NA	( 0.87 to 5.46 )	NA	( 19.85 to 73.16 )	NA
Djibouti	Both	99.43	3.65	979.98	2.4	1.71	40.4	32.6	26.12
		( 86.04 to 113.64 )	NA	( 846.8 to 1120.94 )	NA	( 0.75 to 2.59 )	NA	( 17.2 to 47.44 )	NA
	Male	86.8	7.19	845.26	6.27	2.37	37.78	43.12	27.63
		( 74.85 to 99.57 )	NA	( 723.59 to 970.7 )	NA	( 1.37 to 3.74 )	NA	( 25.8 to 64.87 )	NA
	Female	114.24	3.12	1125.31	2.09	1.05	32.18	20.79	14.18
		( 99.15 to 131.15 )	NA	( 968.56 to 1289.08 )	NA	( 0.14 to 1.85 )	NA	( 6.63 to 33.35 )	NA
Dominica	Both	94.89	-6.14	932.59	-5.67	1.81	37.74	30.81	26.56
		( 81.73 to 110.03 )	NA	( 799.94 to 1067.58 )	NA	( 1.41 to 2.32 )	NA	( 24.71 to 38.81 )	NA
	Male	81.47	-6.21	774.65	-5.59	2.03	25.56	35	21.52
		( 69.81 to 94.48 )	NA	( 666.21 to 893.98 )	NA	( 1.57 to 2.59 )	NA	( 27.91 to 44.74 )	NA
	Female	108.32	-3	1078.77	-2.19	1.59	41.42	26.49	24.3
		( 92.84 to 124.74 )	NA	( 922.26 to 1232.49 )	NA	( 1.06 to 2.2 )	NA	( 18.45 to 36.3 )	NA
Dominican Republic	Both	100.52	-4.69	1008.33	-2.11	0.35	69.99	9.86	13.81
		( 86.95 to 116.32 )	NA	( 867.77 to 1156.71 )	NA	( 0.24 to 0.47 )	NA	( 6.67 to 14.13 )	NA
	Male	85.84	-6.82	834.39	-4.73	0.38	103.8	9.79	24.31
		( 74.27 to 99.85 )	NA	( 712.25 to 967.65 )	NA	( 0.28 to 0.5 )	NA	( 6.93 to 13.71 )	NA
	Female	114.18	-3.7	1164.85	-1.34	0.32	45.06	9.88	4.91
		( 98.35 to 131.5 )	NA	( 1002.85 to 1334.11 )	NA	( 0.12 to 0.47 )	NA	( 6.06 to 14.92 )	NA
Ecuador	Both	87.87	-5.88	866.81	-5.37	0.16	100.37	6.27	-1.54
		( 75.84 to 100.93 )	NA	( 745.5 to 999.21 )	NA	( 0.12 to 0.2 )	NA	( 3.93 to 9.66 )	NA
	Male	76.09	-4.6	732.42	-4.11	0.17	104.35	5.98	2.99
		( 65.29 to 87.35 )	NA	( 628.59 to 845.16 )	NA	( 0.13 to 0.23 )	NA	( 3.89 to 9.04 )	NA
	Female	98.72	-7.32	987.61	-7.26	0.15	92.44	6.53	-5.8
		( 85.03 to 113.74 )	NA	( 842.48 to 1136.31 )	NA	( 0.09 to 0.2 )	NA	( 3.87 to 10.39 )	NA
Egypt	Both	111.21	6.2	1098.19	7.62	0.2	101.65	8.12	14.76
		( 95.74 to 128.76 )	NA	( 943.31 to 1270.69 )	NA	( 0.14 to 0.28 )	NA	( 5.13 to 12.5 )	NA
	Male	99.37	8.72	969.44	10.76	0.2	89.83	7.85	19.42
		( 85.52 to 114.98 )	NA	( 835.03 to 1119.2 )	NA	( 0.11 to 0.29 )	NA	( 5.03 to 12.25 )	NA
	Female	125.41	6.32	1268.49	9.03	0.2	128.75	8.64	14.21
		( 107.85 to 145.25 )	NA	( 1088.98 to 1467.49 )	NA	( 0.08 to 0.42 )	NA	( 4.93 to 14.05 )	NA
El Salvador	Both	99.85	-4.25	971.45	-2.92	0.1	38.91	5.99	-9.85
		( 85.79 to 115.13 )	NA	( 835.52 to 1119.22 )	NA	( 0.06 to 0.13 )	NA	( 3.5 to 9.84 )	NA
	Male	84.01	-2.19	790.49	-0.74	0.08	12.5	5.16	-10.58
		( 71.73 to 97.51 )	NA	( 679.97 to 916.3 )	NA	( 0.06 to 0.11 )	NA	( 3.09 to 8.46 )	NA
	Female	111.56	-7.3	1103.74	-6.03	0.11	59.7	6.58	-10.66
		( 95.53 to 129.25 )	NA	( 944.94 to 1271.46 )	NA	( 0.05 to 0.16 )	NA	( 3.74 to 10.9 )	NA
Equatorial Guinea	Both	109.94	-5.13	1186.88	6.03	2.86	142.61	49.97	79
		( 94.87 to 126.23 )	NA	( 1025.69 to 1355.13 )	NA	( 1.23 to 4.7 )	NA	( 24.92 to 81.48 )	NA
	Male	86.4	-2.98	916.17	9.04	4.57	126.84	77.04	86.25
		( 74.75 to 99.75 )	NA	( 793.41 to 1046.75 )	NA	( 2.59 to 8.03 )	NA	( 44.58 to 131.87 )	NA
	Female	126.55	-7.17	1369.08	4.18	1.77	182.71	31.75	76.79
		( 109.08 to 144.89 )	NA	( 1174.62 to 1568.37 )	NA	( 0.21 to 3.2 )	NA	( 8.66 to 54.17 )	NA
Eritrea	Both	95.79	-1	910.52	-0.51	1.2	56.15	24.19	26.06
		( 82.61 to 109.24 )	NA	( 787.29 to 1040.67 )	NA	( 0.46 to 1.89 )	NA	( 13 to 35.51 )	NA
	Male	80.28	1.75	752.48	2.61	1.53	43.97	30.44	24.79
		( 69.22 to 91.84 )	NA	( 645.17 to 865.97 )	NA	( 0.94 to 2.28 )	NA	( 20.28 to 44.39 )	NA
	Female	106.04	-1.72	1004.21	-1.07	0.99	66.54	19.81	26.72
		( 91.07 to 121.02 )	NA	( 866.04 to 1152 )	NA	( 0.13 to 1.95 )	NA	( 6.26 to 34.33 )	NA
Estonia	Both	135.89	-6.06	1489.9	-4.03	0.22	92.94	9.42	3.17
		( 117.53 to 155.81 )	NA	( 1288.73 to 1705.71 )	NA	( 0.08 to 0.45 )	NA	( 5.42 to 15.68 )	NA
	Male	103.29	-5.48	1048.25	-3.44	0.28	63.78	8.98	11.13
		( 89.33 to 118.62 )	NA	( 905.23 to 1198.57 )	NA	( 0.08 to 0.65 )	NA	( 4.7 to 16.24 )	NA
	Female	159.65	-3.87	1762.13	-1.69	0.19	105.32	9.43	-0.64
		( 137.98 to 183.68 )	NA	( 1524.02 to 2021.17 )	NA	( 0.05 to 0.4 )	NA	( 5 to 16.25 )	NA
Eswatini	Both	133.62	2.37	1380.97	3.02	1.08	62.71	27.89	32.97
		( 115.61 to 154.29 )	NA	( 1183.22 to 1590.16 )	NA	( 0.67 to 1.55 )	NA	( 19.26 to 38.28 )	NA
	Male	105.92	8.1	1060.38	9.72	1.78	72.16	41.35	53.86
		( 91.46 to 121.85 )	NA	( 912.58 to 1220.14 )	NA	( 1.3 to 2.62 )	NA	( 29.98 to 60.9 )	NA
	Female	151.16	-2.34	1555.12	-1.55	0.68	66.54	18.85	17.8
		( 129.68 to 175.09 )	NA	( 1327.66 to 1797.84 )	NA	( 0.16 to 1.15 )	NA	( 9.02 to 29.03 )	NA
Ethiopia	Both	85.49	-1.26	807.21	-1.29	1.35	49.37	25.08	23.81
		( 73.63 to 98.03 )	NA	( 699.56 to 926.77 )	NA	( 0.7 to 1.95 )	NA	( 15.04 to 35.34 )	NA
	Male	74.25	6.58	698.1	7.81	1.86	64.69	33.33	40.02
		( 64.14 to 84.95 )	NA	( 605.77 to 801.24 )	NA	( 1.01 to 2.73 )	NA	( 19.36 to 48.74 )	NA
	Female	97.42	-7	922.55	-6.43	0.82	22.21	16.34	0.71
		( 84.01 to 111.77 )	NA	( 796.33 to 1061.75 )	NA	( 0.12 to 1.48 )	NA	( 5.61 to 25.62 )	NA
Fiji	Both	163.99	9.13	1774.87	10.48	0.23	66.4	13.23	14.77
		( 142.53 to 187.4 )	NA	( 1535.14 to 2020.3 )	NA	( 0.15 to 0.31 )	NA	( 7.89 to 20.87 )	NA
	Male	138.39	8.46	1471.63	8.92	0.18	17.8	10.67	4.8
		( 120.74 to 159.61 )	NA	( 1269.93 to 1685.29 )	NA	( 0.13 to 0.23 )	NA	( 6.47 to 16.89 )	NA
	Female	186.41	8.12	2012.23	9.27	0.27	97.76	15	17.84
		( 160.76 to 214.08 )	NA	( 1722.83 to 2306.64 )	NA	( 0.14 to 0.39 )	NA	( 8.86 to 24.04 )	NA
Finland	Both	162.97	-32.08	1870.11	-33.47	1.33	19.78	23.06	-10.4
		( 141.65 to 185.98 )	NA	( 1620.94 to 2116.06 )	NA	( 0.55 to 2.36 )	NA	( 12.74 to 38.23 )	NA
	Male	147.62	-31.84	1558.11	-33.62	1.6	18.32	26.99	-7.23
		( 126.79 to 170.44 )	NA	( 1330.93 to 1800.65 )	NA	( 0.51 to 3.76 )	NA	( 12.5 to 54.62 )	NA
	Female	175.97	-30.83	2134.42	-31.69	1.12	15.75	19.68	-16.09
		( 153.06 to 202.36 )	NA	( 1842.46 to 2425.91 )	NA	( 0.31 to 2.23 )	NA	( 9.75 to 32.94 )	NA
France	Both	159.61	-29.95	1840.37	-31.01	0.66	-1.27	15.39	-23.25
		( 136.97 to 183.58 )	NA	( 1590.25 to 2078.03 )	NA	( 0.29 to 1.27 )	NA	( 9.38 to 25.1 )	NA
	Male	144.39	-30.02	1528.63	-31.59	0.88	-14.51	18.1	-24.32
		( 123.72 to 166.03 )	NA	( 1315.07 to 1751.53 )	NA	( 0.28 to 2.09 )	NA	( 8.91 to 35.64 )	NA
	Female	172.21	-29.29	2097.57	-29.8	0.5	3.68	13.2	-24.86
		( 147.92 to 199.57 )	NA	( 1812.94 to 2376.95 )	NA	( 0.17 to 1.16 )	NA	( 7.47 to 22.19 )	NA
Gabon	Both	110.81	2.7	1175.21	0.93	3.08	53.14	57.21	37.12
		( 95.54 to 127.78 )	NA	( 1014.81 to 1343.93 )	NA	( 1.71 to 4.33 )	NA	( 35.79 to 79.48 )	NA
	Male	88.73	6.3	914.2	4.66	5.22	43.12	91.3	34.54
		( 76.24 to 101.71 )	NA	( 779.15 to 1052.64 )	NA	( 2.96 to 7.56 )	NA	( 54.08 to 131.56 )	NA
	Female	129.92	2.31	1369.28	0.75	1.66	60.88	30.32	32.1
		( 112.19 to 150.79 )	NA	( 1177.09 to 1563.72 )	NA	( 0.23 to 2.73 )	NA	( 9.06 to 46.27 )	NA
Gambia	Both	104.75	3.1	1002.47	1.67	0.39	73.65	11.88	23.52
		( 91.03 to 119.85 )	NA	( 867.19 to 1151.98 )	NA	( 0.2 to 0.58 )	NA	( 7.27 to 17.59 )	NA
	Male	94.24	4.5	895.04	3.56	0.26	20.04	8.92	4.18
		( 81.43 to 108.42 )	NA	( 770.48 to 1028.5 )	NA	( 0.18 to 0.36 )	NA	( 5.71 to 13.42 )	NA
	Female	114.59	0.49	1096.24	-0.52	0.51	107.59	14.67	35.26
		( 99.18 to 131.44 )	NA	( 941.82 to 1261.29 )	NA	( 0.16 to 0.85 )	NA	( 7.57 to 22.51 )	NA
Georgia	Both	131.86	8.57	1368.52	8.2	0.17	62.72	9.35	17.85
		( 114.04 to 152.09 )	NA	( 1182.36 to 1573.4 )	NA	( 0.07 to 0.37 )	NA	( 5.3 to 15.78 )	NA
	Male	111.51	12.67	1104.96	12.83	0.27	66.81	10.19	29.97
		( 95.35 to 128.76 )	NA	( 949.62 to 1265.55 )	NA	( 0.08 to 0.67 )	NA	( 5.37 to 18.07 )	NA
	Female	146.91	7.96	1542.26	8.03	0.12	52.59	8.66	10.42
		( 125.86 to 170 )	NA	( 1328.32 to 1792.65 )	NA	( 0.03 to 0.23 )	NA	( 4.53 to 15.11 )	NA
Germany	Both	165.18	-34.24	1902.4	-35.71	3.28	18.9	49.31	-0.65
		( 143.43 to 190.51 )	NA	( 1653.32 to 2157.59 )	NA	( 1.6 to 6.17 )	NA	( 26.66 to 86.92 )	NA
	Male	151.68	-34.17	1620.19	-36.18	4.35	3.42	65.07	-7.59
		( 130.6 to 174.67 )	NA	( 1396.49 to 1857.58 )	NA	( 1.5 to 10.06 )	NA	( 26.08 to 141.27 )	NA
	Female	176.48	-32.77	2143.76	-33.97	2.5	21.09	36.41	-3.75
		( 152.73 to 203.58 )	NA	( 1858.44 to 2435.57 )	NA	( 0.9 to 5.49 )	NA	( 17.1 to 68.39 )	NA
Ghana	Both	97.6	2.4	950.83	4	0.13	4.09	7.16	-6.14
		( 84.89 to 112.3 )	NA	( 822.63 to 1097.97 )	NA	( 0.1 to 0.19 )	NA	( 4.35 to 11.36 )	NA
	Male	86.8	3.88	838.78	5.45	0.13	7.79	6.53	-1.9
		( 74.68 to 100.76 )	NA	( 719.9 to 964.74 )	NA	( 0.09 to 0.17 )	NA	( 3.89 to 10.33 )	NA
	Female	105.91	0	1031.37	1.46	0.13	-0.38	7.64	-10.39
		( 92.03 to 122.27 )	NA	( 890.87 to 1188.03 )	NA	( 0.09 to 0.23 )	NA	( 4.54 to 12.52 )	NA
Greece	Both	180.37	-27.47	2074.45	-28.66	0.37	5.77	12.62	-23.2
		( 155.04 to 207.41 )	NA	( 1794.75 to 2361.8 )	NA	( 0.16 to 0.65 )	NA	( 7.47 to 20.64 )	NA
	Male	164.11	-28	1736.49	-29.89	0.36	3.07	12.35	-22.55
		( 140.43 to 190.66 )	NA	( 1485.12 to 2004.6 )	NA	( 0.12 to 0.86 )	NA	( 6.78 to 21.09 )	NA
	Female	194.42	-26.86	2368.13	-27.71	0.37	10.93	12.81	-23.47
		( 166.86 to 223.83 )	NA	( 2048.65 to 2689.81 )	NA	( 0.12 to 0.77 )	NA	( 7.04 to 21.06 )	NA
Greenland	Both	197.84	-36.77	2252.32	-38.73	2.47	-21.14	44.26	-28.27
		( 172.37 to 226.94 )	NA	( 1960.69 to 2570.84 )	NA	( 1.88 to 3.22 )	NA	( 35.35 to 58.49 )	NA
	Male	195.56	-37.65	2124.9	-40.75	2.15	-32.46	42.24	-36.7
		( 168.84 to 225.77 )	NA	( 1839.21 to 2452.07 )	NA	( 1.66 to 2.67 )	NA	( 32.94 to 53.53 )	NA
	Female	199.33	-35.32	2379.51	-37.33	2.65	-12.4	44.95	-21.35
		( 173.46 to 228.84 )	NA	( 2060.48 to 2704.6 )	NA	( 1.83 to 4.03 )	NA	( 33.15 to 66.26 )	NA
Grenada	Both	100.91	-3.67	1007.92	-0.87	3.03	53.14	48.41	38.63
		( 86.65 to 115.7 )	NA	( 866.69 to 1152.71 )	NA	( 1.43 to 5.55 )	NA	( 26.17 to 85.17 )	NA
	Male	86.1	-4.27	828.62	-2.37	2.46	8.98	44.2	12.48
		( 74.11 to 98.81 )	NA	( 708.22 to 951.6 )	NA	( 0.8 to 5.71 )	NA	( 17.32 to 98.32 )	NA
	Female	114.57	-1.26	1150.3	1.24	3.16	76.27	49.01	54.7
		( 97.73 to 132.32 )	NA	( 986.61 to 1322.08 )	NA	( 1.11 to 6.6 )	NA	( 19.92 to 95.46 )	NA
Guam	Both	124.09	16.93	1437.83	16.77	0.24	16.61	11.39	23.61
		( 107.36 to 142.57 )	NA	( 1239.03 to 1638.44 )	NA	( 0.19 to 0.31 )	NA	( 7.3 to 17.51 )	NA
	Male	105.25	16.92	1201.11	16.41	0.41	58.87	12.33	40.24
		( 90.34 to 120.95 )	NA	( 1026.94 to 1383.63 )	NA	( 0.31 to 0.54 )	NA	( 8.86 to 17.68 )	NA
	Female	142.1	16.38	1646.37	16.45	0.14	-6.36	10.49	12.07
		( 122.75 to 162.56 )	NA	( 1417.76 to 1884.26 )	NA	( 0.09 to 0.2 )	NA	( 5.9 to 17.46 )	NA
Guatemala	Both	102.03	-0.97	978.05	0.31	0.1	24.39	6.45	-6.83
		( 87.57 to 117.8 )	NA	( 842.81 to 1122.79 )	NA	( 0.05 to 0.2 )	NA	( 3.6 to 11.03 )	NA
	Male	85.9	0.37	803.26	1.24	0.11	26.26	5.83	-5.12
		( 73.98 to 99.87 )	NA	( 689.68 to 922.43 )	NA	( 0.04 to 0.27 )	NA	( 3.14 to 9.82 )	NA
	Female	115.36	-4.06	1117.58	-3.6	0.1	28.59	6.94	-10.07
		( 99.24 to 133.68 )	NA	( 956.67 to 1293.03 )	NA	( 0.03 to 0.2 )	NA	( 3.74 to 12.09 )	NA
Guinea	Both	90.15	4.19	849.8	3.89	0.32	41.98	10.44	13.97
		( 77.76 to 103.03 )	NA	( 734.75 to 973.79 )	NA	( 0.16 to 0.51 )	NA	( 6.22 to 15.63 )	NA
	Male	81.3	6.49	763.73	5.94	0.2	8.58	7.54	1.99
		( 70.43 to 92.77 )	NA	( 661.61 to 872.53 )	NA	( 0.13 to 0.28 )	NA	( 4.66 to 11.35 )	NA
	Female	99.42	2.66	936.07	2.28	0.45	62.51	13.5	23.16
		( 85.54 to 114.68 )	NA	( 801.74 to 1075.72 )	NA	( 0.14 to 0.81 )	NA	( 6.85 to 21.67 )	NA
Guinea-Bissau	Both	98.76	1.62	931.4	1.12	0.36	52.06	11.48	14.83
		( 85.53 to 112.74 )	NA	( 804.58 to 1067.6 )	NA	( 0.19 to 0.56 )	NA	( 7.1 to 16.9 )	NA
	Male	87.98	2.87	823.32	2.26	0.22	10.76	8.41	-0.42
		( 76.46 to 101.37 )	NA	( 711.19 to 943.76 )	NA	( 0.15 to 0.32 )	NA	( 5.35 to 12.48 )	NA
	Female	107.42	-0.76	1011.61	-1.31	0.45	74.2	13.96	22.42
		( 92.61 to 123.17 )	NA	( 872.31 to 1161.29 )	NA	( 0.15 to 0.81 )	NA	( 7.44 to 22.33 )	NA
Guyana	Both	101.76	-3.94	974.22	-2.4	1.07	50.85	21.27	28.31
		( 88.45 to 117.52 )	NA	( 843.06 to 1127 )	NA	( 0.49 to 2.12 )	NA	( 12 to 37.9 )	NA
	Male	86.23	-6.09	805.41	-5.1	1.33	41.45	24.99	26.94
		( 74.61 to 99.63 )	NA	( 690.66 to 929.42 )	NA	( 0.45 to 3.34 )	NA	( 10.73 to 55.83 )	NA
	Female	115.34	-3.03	1114.13	-1.44	0.87	67.74	18.15	31.36
		( 99.64 to 133.96 )	NA	( 962.11 to 1292.75 )	NA	( 0.29 to 1.88 )	NA	( 9.08 to 33.27 )	NA
Haiti	Both	95.43	-5.26	878.8	-6.36	1.21	0.78	23.66	-1.51
		( 81.7 to 109.79 )	NA	( 754.91 to 1013.68 )	NA	( 0.78 to 1.96 )	NA	( 16.16 to 36.22 )	NA
	Male	80.71	-7.49	734.31	-8.03	1.21	10.88	23.66	2.37
		( 69.21 to 92.84 )	NA	( 632.45 to 848.04 )	NA	( 0.75 to 2.12 )	NA	( 15.28 to 38.19 )	NA
	Female	108.54	-4	1007.54	-4.72	1.2	-1.86	23.65	-2.81
		( 93.15 to 125.78 )	NA	( 856.33 to 1162.13 )	NA	( 0.61 to 2.68 )	NA	( 13.66 to 46.78 )	NA
Honduras	Both	107.84	-6.76	1027.58	-6.71	0.47	24.27	11.4	0.55
		( 93.16 to 124.32 )	NA	( 886.64 to 1182.14 )	NA	( 0.27 to 0.68 )	NA	( 7.53 to 16.42 )	NA
	Male	91.43	-4.39	855.06	-3.93	0.45	-0.52	10.74	-4.15
		( 79.06 to 105.08 )	NA	( 732.44 to 986.09 )	NA	( 0.29 to 0.67 )	NA	( 7.47 to 15.7 )	NA
	Female	122.39	-9.32	1180.85	-9.38	0.5	57.13	12	4.64
		( 105.35 to 141.02 )	NA	( 1016.41 to 1359.85 )	NA	( 0.2 to 0.77 )	NA	( 7.07 to 18.09 )	NA
Hungary	Both	133.33	-11.36	1421.86	-11.35	4.86	5.56	84.47	2.58
		( 116.1 to 153.12 )	NA	( 1228.98 to 1629.52 )	NA	( 1.9 to 10.37 )	NA	( 38.89 to 175.1 )	NA
	Male	120.12	-8.77	1229.63	-8.37	7.79	10.44	136.25	6.69
		( 104.33 to 137.18 )	NA	( 1063.21 to 1406.7 )	NA	( 2.53 to 19.44 )	NA	( 49.66 to 332.75 )	NA
	Female	143.8	-12.63	1551.56	-12.74	3.06	-0.47	48.04	-5.3
		( 124.39 to 166.81 )	NA	( 1335.04 to 1788.18 )	NA	( 1.12 to 7.77 )	NA	( 21.26 to 110.52 )	NA
Iceland	Both	162.76	-32.11	1891.17	-33.36	0.58	4.25	13.9	-25.33
		( 141.28 to 187.06 )	NA	( 1643.74 to 2141.32 )	NA	( 0.27 to 1.12 )	NA	( 8.4 to 22.15 )	NA
	Male	147.93	-32.31	1597.41	-34.07	0.5	5.77	13.09	-24.29
		( 127.16 to 170.08 )	NA	( 1366.31 to 1829.24 )	NA	( 0.17 to 1.2 )	NA	( 7.12 to 23.74 )	NA
	Female	176.73	-31.48	2160.59	-32.35	0.61	2.58	14.32	-26.35
		( 152.86 to 203.63 )	NA	( 1875.59 to 2453.68 )	NA	( 0.22 to 1.43 )	NA	( 8.12 to 24.51 )	NA
India	Both	92.91	-0.26	918.93	0.92	0.28	70.31	8.73	14.44
		( 80.26 to 106.42 )	NA	( 797.46 to 1050.74 )	NA	( 0.21 to 0.36 )	NA	( 6.03 to 12.61 )	NA
	Male	74.13	1.53	713.84	2.64	0.34	102.09	8.88	31.62
		( 64.16 to 84.85 )	NA	( 620.87 to 816.02 )	NA	( 0.24 to 0.52 )	NA	( 6.3 to 12.58 )	NA
	Female	110.69	-3.34	1105.89	-2.59	0.23	41.34	8.56	0.36
		( 96.03 to 126.52 )	NA	( 959.02 to 1261.32 )	NA	( 0.15 to 0.34 )	NA	( 5.31 to 13.41 )	NA
Indonesia	Both	151.31	9.16	1640.1	12.23	0.25	90.23	13.01	18.72
		( 131.87 to 172.72 )	NA	( 1423.77 to 1870.95 )	NA	( 0.17 to 0.36 )	NA	( 7.82 to 20.49 )	NA
	Male	104.95	10.29	1089.73	11.78	0.35	109.25	11.75	34.71
		( 91.12 to 119.65 )	NA	( 944.08 to 1240.34 )	NA	( 0.22 to 0.54 )	NA	( 7.51 to 17.4 )	NA
	Female	193.64	8.56	2108.22	11.57	0.17	69.84	13.86	8.04
		( 167.97 to 221.52 )	NA	( 1825.43 to 2408.39 )	NA	( 0.11 to 0.26 )	NA	( 7.58 to 23.73 )	NA
Iran (Islamic Republic of)	Both	110.67	4.92	1139.48	5.8	0.29	153.26	9.22	30.28
		( 95.94 to 126.98 )	NA	( 989.94 to 1301.25 )	NA	( 0.21 to 0.33 )	NA	( 6.28 to 13.59 )	NA
	Male	89.35	8	888.53	9.85	0.32	170.06	9	49.75
		( 77.36 to 102.49 )	NA	( 772.12 to 1020.31 )	NA	( 0.28 to 0.36 )	NA	( 6.74 to 12.5 )	NA
	Female	131.62	1.38	1389.47	3.19	0.26	138.51	9.45	16.88
		( 114.2 to 150.71 )	NA	( 1208.19 to 1586.82 )	NA	( 0.1 to 0.32 )	NA	( 5.63 to 14.78 )	NA
Iraq	Both	121.29	-9.59	1233.86	-11.15	0.12	20.31	7.78	-14.32
		( 105.05 to 139.7 )	NA	( 1061.88 to 1416.76 )	NA	( 0.09 to 0.21 )	NA	( 4.73 to 12.49 )	NA
	Male	107.11	-8.39	1060.84	-10	0.13	24.11	7.5	-12.53
		( 91.71 to 123.31 )	NA	( 909.07 to 1228.05 )	NA	( 0.1 to 0.16 )	NA	( 4.75 to 11.78 )	NA
	Female	134.95	-10.5	1392.4	-12.09	0.11	20.1	8	-15.7
		( 116.08 to 155.76 )	NA	( 1194.29 to 1599.81 )	NA	( 0.07 to 0.25 )	NA	( 4.55 to 13.41 )	NA
Ireland	Both	179.37	-34.02	2117.99	-34.06	3.11	3.74	46.4	-10.81
		( 155.43 to 205.34 )	NA	( 1829.17 to 2398.11 )	NA	( 1.46 to 6.09 )	NA	( 24.98 to 85.65 )	NA
	Male	163.63	-34.47	1791.71	-34.84	3.67	3.87	55.69	-7.88
		( 141.61 to 189.48 )	NA	( 1542.08 to 2065.05 )	NA	( 1.26 to 8.96 )	NA	( 23.45 to 126.06 )	NA
	Female	193.76	-33.09	2408.99	-32.95	2.6	0.32	37.77	-16.34
		( 167.24 to 220.46 )	NA	( 2080.93 to 2739.69 )	NA	( 0.94 to 6.22 )	NA	( 18.5 to 79.64 )	NA
Israel	Both	177.18	-25.99	2050.39	-26.14	2.54	18.54	40.07	0.64
		( 154.16 to 203.75 )	NA	( 1789.64 to 2324.56 )	NA	( 1.25 to 4.64 )	NA	( 22.5 to 68.08 )	NA
	Male	161.19	-26.36	1729.3	-27.28	3.01	21.93	48.66	6.04
		( 138.85 to 185.23 )	NA	( 1485.38 to 1979.65 )	NA	( 1.03 to 7.02 )	NA	( 20.89 to 105.57 )	NA
	Female	190.83	-25.66	2327.6	-25.47	2.14	14.25	32.58	-6.24
		( 165.29 to 220.72 )	NA	( 2015.43 to 2645.48 )	NA	( 0.8 to 4.79 )	NA	( 16.44 to 61.43 )	NA
Italy	Both	169.48	-33.96	1956.89	-37.16	1.89	-7.26	31.27	-21.64
		( 146.77 to 192.42 )	NA	( 1706 to 2207.16 )	NA	( 0.9 to 3.65 )	NA	( 17.51 to 55.94 )	NA
	Male	137.7	-27.8	1438.8	-29.37	2.65	-9.5	41.11	-18.46
		( 119.25 to 157.23 )	NA	( 1245.15 to 1638.3 )	NA	( 0.9 to 6.42 )	NA	( 17.42 to 90.85 )	NA
	Female	197.18	-36.28	2387.18	-39.03	1.34	-8.96	23.43	-27.66
		( 171.38 to 224.48 )	NA	( 2077.62 to 2684.75 )	NA	( 0.46 to 3.14 )	NA	( 12.48 to 44.39 )	NA
Jamaica	Both	108.02	6.42	1068.09	7.46	2.17	40.52	38.2	36.98
		( 92.67 to 124.71 )	NA	( 921.15 to 1217.92 )	NA	( 0.93 to 4.16 )	NA	( 19.2 to 73.95 )	NA
	Male	92.34	4.95	887.15	5.58	3.12	34.55	53.85	36.35
		( 78.63 to 107.99 )	NA	( 761.61 to 1017.21 )	NA	( 1.05 to 7.46 )	NA	( 20.92 to 125.55 )	NA
	Female	122.97	8.37	1231.15	9.58	1.36	43.38	23.88	31.62
		( 106.01 to 141.58 )	NA	( 1060.67 to 1416.05 )	NA	( 0.42 to 2.71 )	NA	( 11.04 to 43.27 )	NA
Japan	Both	117.96	-38.95	1336.46	-41.41	0.2	-2.58	7.48	-36.76
		( 102.44 to 135.05 )	NA	( 1163.26 to 1515.63 )	NA	( 0.08 to 0.36 )	NA	( 4.38 to 12.09 )	NA
	Male	73.4	-30.71	732.04	-31.21	0.26	-12.65	6.63	-26.17
		( 63.54 to 83.95 )	NA	( 631.37 to 841.54 )	NA	( 0.09 to 0.62 )	NA	( 3.49 to 12.23 )	NA
	Female	157.98	-39.82	1846.52	-41.98	0.14	4.33	8.09	-40.97
		( 136.95 to 181.28 )	NA	( 1606.47 to 2091.1 )	NA	( 0.04 to 0.28 )	NA	( 4.37 to 13.86 )	NA
Jordan	Both	117.09	-1.94	1191.36	-1.96	0.11	20.45	6.85	-10.21
		( 100.86 to 134.58 )	NA	( 1029.56 to 1367.4 )	NA	( 0.09 to 0.14 )	NA	( 3.9 to 11.33 )	NA
	Male	104.18	-0.33	1039.11	-0.27	0.13	38.85	6.59	-5.74
		( 89.53 to 121.15 )	NA	( 896.13 to 1190.76 )	NA	( 0.09 to 0.16 )	NA	( 3.88 to 10.74 )	NA
	Female	131.27	-2.43	1358.68	-2.1	0.1	2.65	7.13	-13.5
		( 113.46 to 150.75 )	NA	( 1163.56 to 1563.75 )	NA	( 0.06 to 0.15 )	NA	( 3.84 to 12.1 )	NA
Kazakhstan	Both	118.36	-5.64	1246.2	-4.43	0.16	64.7	8.38	0.73
		( 102.52 to 136.84 )	NA	( 1080.13 to 1430.82 )	NA	( 0.08 to 0.31 )	NA	( 4.83 to 14.03 )	NA
	Male	99.79	-1.61	1007.33	0.18	0.22	49.99	8.78	10.13
		( 86.27 to 115.13 )	NA	( 873.47 to 1151.92 )	NA	( 0.07 to 0.52 )	NA	( 4.71 to 15.77 )	NA
	Female	131.22	-6.14	1389.16	-4.79	0.13	69.61	7.94	-4.64
		( 113.29 to 152.33 )	NA	( 1198.68 to 1603.17 )	NA	( 0.05 to 0.28 )	NA	( 4.34 to 13.3 )	NA
Kenya	Both	101.18	1	995.09	1.77	1.34	59.87	25.61	38.62
		( 87.67 to 115.68 )	NA	( 860.67 to 1140.33 )	NA	( 0.62 to 1.85 )	NA	( 14.92 to 34.13 )	NA
	Male	80.52	3.64	773.91	3.63	1.66	60.9	30.8	46.56
		( 69.55 to 92.03 )	NA	( 668.4 to 886.86 )	NA	( 1.21 to 2.23 )	NA	( 23.22 to 40.39 )	NA
	Female	119.28	-2.04	1171.26	-2.09	1.08	64.8	20.95	30.79
		( 103.42 to 136.83 )	NA	( 1013.15 to 1345.94 )	NA	( 0.16 to 1.71 )	NA	( 7.16 to 30.56 )	NA
Kiribati	Both	192.39	27.55	2009.41	28.63	0.22	15.92	15.84	19.91
		( 166.58 to 220.88 )	NA	( 1734.25 to 2306.45 )	NA	( 0.14 to 0.49 )	NA	( 8.91 to 26.31 )	NA
	Male	159.69	27	1640.17	27.63	0.15	11.63	12.53	18.58
		( 137.46 to 183.77 )	NA	( 1419.09 to 1867.71 )	NA	( 0.11 to 0.2 )	NA	( 7.21 to 20.63 )	NA
	Female	215.35	26.79	2249.34	28.1	0.25	15.71	17.79	19.21
		( 186.45 to 247.09 )	NA	( 1933.67 to 2579.12 )	NA	( 0.15 to 0.66 )	NA	( 9.9 to 30.24 )	NA
Kuwait	Both	102.57	2.72	1119.93	2.1	0.12	54.66	6.28	0.87
		( 88.45 to 118.12 )	NA	( 964.73 to 1278.01 )	NA	( 0.05 to 0.23 )	NA	( 3.46 to 10.28 )	NA
	Male	92.83	3	996.77	3.52	0.13	81.32	6.09	6.96
		( 79.75 to 107.11 )	NA	( 856.61 to 1146.31 )	NA	( 0.04 to 0.31 )	NA	( 3.28 to 10.62 )	NA
	Female	116.92	0.9	1305.38	1.52	0.1	33.63	6.59	-3.91
		( 100.78 to 134.6 )	NA	( 1126.54 to 1489.49 )	NA	( 0.03 to 0.24 )	NA	( 3.54 to 11 )	NA
Kyrgyzstan	Both	111.09	-0.49	1086.91	-1.94	0.53	55.47	13.49	14.71
		( 96.11 to 128.01 )	NA	( 940.41 to 1250.52 )	NA	( 0.25 to 1.06 )	NA	( 7.72 to 22.68 )	NA
	Male	93.43	3.29	886.98	2.58	0.81	40.22	17.87	18.58
		( 80.77 to 107.17 )	NA	( 767.35 to 1015.19 )	NA	( 0.27 to 1.96 )	NA	( 8.3 to 36.4 )	NA
	Female	124.36	-0.74	1225.94	-1.76	0.35	61.47	10.21	6.71
		( 107.62 to 144.64 )	NA	( 1053.6 to 1410.13 )	NA	( 0.13 to 0.84 )	NA	( 5.72 to 17.28 )	NA
Lao People's Democratic Republic	Both	139.91	-4.28	1464.42	-2.99	0.2	63.52	11.81	-1.66
		( 121.07 to 160.89 )	NA	( 1268.95 to 1669.9 )	NA	( 0.14 to 0.26 )	NA	( 7.02 to 18.73 )	NA
	Male	114.49	-1.73	1179.46	-0.43	0.28	65.55	11.61	8.67
		( 99.05 to 132 )	NA	( 1022.12 to 1353.05 )	NA	( 0.18 to 0.39 )	NA	( 7.43 to 17.48 )	NA
	Female	163.44	-5.31	1714.53	-3.36	0.12	58.23	11.86	-8.32
		( 140.77 to 187.35 )	NA	( 1480.48 to 1959.12 )	NA	( 0.08 to 0.19 )	NA	( 6.39 to 20.28 )	NA
Latvia	Both	134.55	4.69	1455.39	7.6	0.64	161.3	15.51	52.61
		( 116.19 to 154.92 )	NA	( 1251.94 to 1667.51 )	NA	( 0.18 to 2.05 )	NA	( 7.49 to 36.86 )	NA
	Male	101.39	4.79	1016.42	6.79	0.74	95.7	16.83	53.6
		( 87.16 to 116.97 )	NA	( 873.3 to 1160.58 )	NA	( 0.2 to 2.87 )	NA	( 7.02 to 52.06 )	NA
	Female	157.26	6.79	1711.53	9.68	0.55	209.47	14.17	47.87
		( 134.89 to 181.6 )	NA	( 1468.81 to 1971.47 )	NA	( 0.1 to 1.74 )	NA	( 6.33 to 30.41 )	NA
Lebanon	Both	130.33	2.94	1364.36	3.79	0.25	75.65	9.14	5.68
		( 112.56 to 151.02 )	NA	( 1173.48 to 1570.33 )	NA	( 0.17 to 0.34 )	NA	( 5.92 to 14.02 )	NA
	Male	114.16	3.12	1160.58	3.97	0.35	88.06	10.07	18.52
		( 98.78 to 130.94 )	NA	( 1004.78 to 1335.9 )	NA	( 0.21 to 0.49 )	NA	( 6.77 to 14.75 )	NA
	Female	143.69	0.99	1530.54	1.92	0.18	62.63	8.39	-4.68
		( 123.51 to 166.53 )	NA	( 1311.16 to 1764.15 )	NA	( 0.09 to 0.26 )	NA	( 5.05 to 13.81 )	NA
Lesotho	Both	134.15	7.77	1326.67	9.32	0.95	91.39	24.9	47.15
		( 115.96 to 153.64 )	NA	( 1145.74 to 1519.79 )	NA	( 0.57 to 1.34 )	NA	( 16.8 to 34.1 )	NA
	Male	106.5	14.41	1023.55	16.99	1.24	63.55	31.03	50.1
		( 92.44 to 121.61 )	NA	( 879.92 to 1173.57 )	NA	( 0.79 to 1.92 )	NA	( 20.06 to 45.68 )	NA
	Female	152.07	3.05	1497.85	5.29	0.75	134.9	20.17	48.25
		( 131.77 to 175.57 )	NA	( 1282.29 to 1724.11 )	NA	( 0.18 to 1.18 )	NA	( 9.28 to 30.1 )	NA
Liberia	Both	103.56	3.33	972.93	1.73	0.33	36.57	10.75	7.75
		( 89.37 to 119.5 )	NA	( 839.05 to 1115.57 )	NA	( 0.18 to 0.51 )	NA	( 6.46 to 16.23 )	NA
	Male	93.49	4.66	875.94	3	0.22	3.42	8.21	-4.55
		( 79.79 to 108.3 )	NA	( 750.07 to 1005.14 )	NA	( 0.14 to 0.31 )	NA	( 5.12 to 12.73 )	NA
	Female	114.1	0.9	1072.04	-0.61	0.45	65.82	13.49	17.54
		( 98.59 to 131.4 )	NA	( 921.73 to 1233.74 )	NA	( 0.15 to 0.81 )	NA	( 7.3 to 21.59 )	NA
Libya	Both	109.65	6.56	1113.01	3.14	0.17	98.41	7.56	11.58
		( 94.86 to 125.63 )	NA	( 963.68 to 1277.58 )	NA	( 0.11 to 0.24 )	NA	( 4.52 to 11.82 )	NA
	Male	97.12	7.32	966	3.86	0.21	96.56	7.64	18.54
		( 83.58 to 112.04 )	NA	( 831.45 to 1111.75 )	NA	( 0.11 to 0.32 )	NA	( 4.66 to 11.5 )	NA
	Female	122.72	4.94	1264.86	1.88	0.13	99.76	7.46	4.83
		( 105.98 to 141.44 )	NA	( 1090.18 to 1455.73 )	NA	( 0.07 to 0.2 )	NA	( 4.28 to 12.32 )	NA
Lithuania	Both	129.46	-8.11	1407.22	-6.19	1.33	66.7	26.81	37.16
		( 111.49 to 149.49 )	NA	( 1207.68 to 1621.33 )	NA	( 0.57 to 2.41 )	NA	( 13.74 to 46.72 )	NA
	Male	97.7	-8.65	984.96	-7.43	2.23	63.45	41.29	46.16
		( 84.41 to 111.99 )	NA	( 850.38 to 1122.17 )	NA	( 0.7 to 5.1 )	NA	( 15.8 to 89.04 )	NA
	Female	151.32	-7.04	1658.03	-5.67	0.84	75.04	17.79	24.63
		( 130.49 to 176.03 )	NA	( 1419.31 to 1911.51 )	NA	( 0.26 to 1.67 )	NA	( 9.16 to 30.43 )	NA
Luxembourg	Both	179.87	-27.66	2152.65	-27.69	1.09	10.44	21.91	-14.84
		( 156.29 to 206.88 )	NA	( 1868.59 to 2437.75 )	NA	( 0.5 to 2.18 )	NA	( 12.55 to 37.5 )	NA
	Male	163.58	-27.43	1812.84	-28.01	1.53	11.55	27.47	-10.59
		( 141.35 to 189.3 )	NA	( 1557.1 to 2087.23 )	NA	( 0.52 to 3.74 )	NA	( 13.06 to 57.61 )	NA
	Female	194.25	-26.46	2453.81	-25.94	0.77	0.68	17.31	-22.89
		( 168.14 to 223.61 )	NA	( 2125.41 to 2785.73 )	NA	( 0.26 to 1.85 )	NA	( 9.58 to 30.15 )	NA
Madagascar	Both	96.56	3.21	915.93	2.43	1.6	22.99	31.95	18.31
		( 83.44 to 110.91 )	NA	( 792.64 to 1053.22 )	NA	( 0.73 to 2.36 )	NA	( 17.4 to 45.64 )	NA
	Male	82.76	4.19	779.1	3.14	2.14	29.67	41.9	24.46
		( 70.67 to 95.14 )	NA	( 671.42 to 899.54 )	NA	( 1.34 to 3.3 )	NA	( 28.14 to 61.75 )	NA
	Female	109.27	0.71	1037.23	-0.33	1.12	21.54	22.77	13.96
		( 94.41 to 125.85 )	NA	( 894.58 to 1189.82 )	NA	( 0.15 to 2.29 )	NA	( 6.86 to 40.98 )	NA
Malawi	Both	108.29	-3.02	1030.75	-2.87	1.15	34.83	24.08	22.18
		( 93.46 to 123.48 )	NA	( 891.52 to 1183.49 )	NA	( 0.52 to 1.72 )	NA	( 13.62 to 33.22 )	NA
	Male	91.62	-1.46	859.3	-1.8	1.84	52.61	34.65	39.43
		( 79.19 to 104.78 )	NA	( 739.04 to 986.23 )	NA	( 1.08 to 2.67 )	NA	( 22.33 to 48.59 )	NA
	Female	121.13	-5.24	1149.39	-5.62	0.73	27.69	16.49	7.57
		( 103.55 to 137.92 )	NA	( 992.25 to 1318.98 )	NA	( 0.11 to 1.4 )	NA	( 6.3 to 26.42 )	NA
Malaysia	Both	128.48	-3.77	1428.62	-2.49	0.18	80.08	9.72	-1.17
		( 111.97 to 147.49 )	NA	( 1239.94 to 1623.48 )	NA	( 0.13 to 0.23 )	NA	( 5.94 to 15.32 )	NA
	Male	106.03	-1.24	1160.5	0.02	0.18	56.36	8.56	2.72
		( 92.27 to 121.48 )	NA	( 998.07 to 1323.61 )	NA	( 0.13 to 0.23 )	NA	( 5.4 to 13.25 )	NA
	Female	150.82	-4.66	1692.63	-3.28	0.18	110.71	10.85	-3.3
		( 131.29 to 173.32 )	NA	( 1468.68 to 1944.68 )	NA	( 0.1 to 0.26 )	NA	( 6.31 to 17.74 )	NA
Maldives	Both	129.23	0.04	1410.21	2.9	0.43	76.18	12.3	4.64
		( 111.62 to 148.19 )	NA	( 1213.82 to 1607.19 )	NA	( 0.3 to 0.73 )	NA	( 8.25 to 18.66 )	NA
	Male	107.97	-0.4	1167.25	1.17	0.08	36.22	6.69	-12.64
		( 92.66 to 124.23 )	NA	( 1001.16 to 1335.49 )	NA	( 0.06 to 0.11 )	NA	( 3.73 to 11.34 )	NA
	Female	154.36	-3.38	1690.39	-1.6	0.83	38.57	18.68	-0.68
		( 133.07 to 177.19 )	NA	( 1456.85 to 1929.39 )	NA	( 0.56 to 1.47 )	NA	( 12.99 to 27.8 )	NA
Mali	Both	93.11	4.16	879.15	4.59	0.32	50.1	10.32	15.9
		( 80.31 to 106.85 )	NA	( 762.3 to 1003.95 )	NA	( 0.18 to 0.52 )	NA	( 6.48 to 15.06 )	NA
	Male	84.19	7.04	794.29	7.64	0.21	23.91	7.52	5.25
		( 72.22 to 96.96 )	NA	( 682.78 to 912.21 )	NA	( 0.13 to 0.31 )	NA	( 4.73 to 11.51 )	NA
	Female	102.75	2.83	970.45	3.64	0.45	71.19	13.37	25.41
		( 88.88 to 117.57 )	NA	( 840.33 to 1102.69 )	NA	( 0.15 to 0.84 )	NA	( 7.24 to 20.84 )	NA
Malta	Both	191.74	-27.13	2245	-27.01	2.14	13.21	35.94	-6.15
		( 165.89 to 218.96 )	NA	( 1945.12 to 2546.42 )	NA	( 0.99 to 4.08 )	NA	( 20.37 to 62.77 )	NA
	Male	175.15	-27.56	1894.18	-27.72	2.44	9.76	41.56	-5.29
		( 150.04 to 202.09 )	NA	( 1620.93 to 2186.97 )	NA	( 0.82 to 5.77 )	NA	( 18.47 to 87.08 )	NA
	Female	206.38	-26.42	2551.81	-25.71	1.86	14.01	30.68	-9.17
		( 178.22 to 236.79 )	NA	( 2215.7 to 2903.08 )	NA	( 0.63 to 4.2 )	NA	( 15.6 to 58.32 )	NA
Marshall Islands	Both	143.24	9.76	1467.44	9.1	0.34	48.79	14.11	15.73
		( 124.36 to 164.17 )	NA	( 1269.2 to 1670.83 )	NA	( 0.24 to 0.47 )	NA	( 9.03 to 21.03 )	NA
	Male	122.76	11.23	1252.44	11.22	0.45	39.57	15.17	21.07
		( 106.4 to 140.56 )	NA	( 1081.24 to 1429.53 )	NA	( 0.31 to 0.67 )	NA	( 10.12 to 22.02 )	NA
	Female	165.24	10.79	1702.22	11.34	0.23	47.55	13.13	13.01
		( 142.86 to 189.94 )	NA	( 1472.93 to 1950.75 )	NA	( 0.13 to 0.39 )	NA	( 7.46 to 20.96 )	NA
Mauritania	Both	95.03	3.68	920.07	3.27	0.39	25.36	11.35	3.92
		( 82.32 to 109.25 )	NA	( 796.3 to 1051.7 )	NA	( 0.19 to 0.58 )	NA	( 6.4 to 16.62 )	NA
	Male	85.56	6.52	829.2	6.54	0.22	-10.27	7.66	-11.3
		( 73.85 to 98.02 )	NA	( 717.07 to 946.43 )	NA	( 0.14 to 0.32 )	NA	( 4.79 to 11.69 )	NA
	Female	104.7	2.9	1013.77	2.98	0.57	52.47	15.16	16.27
		( 89.85 to 120.83 )	NA	( 873.03 to 1169.38 )	NA	( 0.17 to 0.92 )	NA	( 7.44 to 23.31 )	NA
Mauritius	Both	149.31	5.37	1678.97	7.61	0.31	66.2	12.73	14.29
		( 129.58 to 170.89 )	NA	( 1448 to 1928.57 )	NA	( 0.14 to 0.62 )	NA	( 7.54 to 21.37 )	NA
	Male	121.75	8.48	1329.92	10.7	0.44	67.79	12.79	25.54
		( 104.33 to 139.92 )	NA	( 1135.3 to 1525.48 )	NA	( 0.15 to 1.07 )	NA	( 6.85 to 23.35 )	NA
	Female	172.9	4.29	1953.06	7.09	0.23	61.33	12.62	7.73
		( 150.5 to 199.39 )	NA	( 1690.66 to 2260.04 )	NA	( 0.08 to 0.51 )	NA	( 6.75 to 21.48 )	NA
Mexico	Both	108.29	-14.42	1087.41	-15.17	0.74	1.65	15.11	-8.5
		( 93.54 to 124.59 )	NA	( 940.45 to 1246.9 )	NA	( 0.34 to 1.53 )	NA	( 8.8 to 25.65 )	NA
	Male	73.12	-1.63	695.65	-1.05	0.65	-9.1	12.49	-9.45
		( 63.12 to 83.75 )	NA	( 600.58 to 796.09 )	NA	( 0.2 to 1.61 )	NA	( 5.71 to 26.7 )	NA
	Female	138.84	-20.52	1421.64	-21.84	0.82	8.39	17.29	-9.45
		( 119.98 to 160.06 )	NA	( 1226.18 to 1634.79 )	NA	( 0.31 to 2.04 )	NA	( 9.24 to 32.57 )	NA
Micronesia (Federated States of)	Both	145.53	10.16	1498.43	10.27	0.39	70.1	14.78	21.16
		( 125.7 to 166.85 )	NA	( 1294.44 to 1722.92 )	NA	( 0.28 to 0.54 )	NA	( 9.72 to 22.11 )	NA
	Male	122.12	9.06	1242.01	8.91	0.48	85.8	15.33	32.52
		( 105.37 to 139.82 )	NA	( 1062.39 to 1428.34 )	NA	( 0.3 to 0.69 )	NA	( 10.16 to 22.18 )	NA
	Female	165.47	9.4	1699.71	9.58	0.31	52.27	13.83	10.61
		( 142.25 to 190.57 )	NA	( 1457.55 to 1965.76 )	NA	( 0.19 to 0.45 )	NA	( 8.31 to 21.96 )	NA
Monaco	Both	163.16	-29.12	2009.94	-30.16	0.74	14.34	17.09	-16.35
		( 140.86 to 186.61 )	NA	( 1745.05 to 2272.04 )	NA	( 0.56 to 0.95 )	NA	( 12.35 to 24.08 )	NA
	Male	147.57	-29.4	1702.39	-30.69	0.9	10.02	19.34	-14.72
		( 126.93 to 170.14 )	NA	( 1456.79 to 1939.84 )	NA	( 0.66 to 1.14 )	NA	( 14.28 to 26.65 )	NA
	Female	176.36	-28.41	2278.36	-28.8	0.6	15.62	15.03	-19.09
		( 151.01 to 203.49 )	NA	( 1970.65 to 2587.99 )	NA	( 0.39 to 0.93 )	NA	( 9.93 to 22.95 )	NA
Mongolia	Both	116.03	-3.38	1169.74	-1.72	0.11	33.43	7.27	-7.63
		( 100.6 to 133.27 )	NA	( 1015.12 to 1339.94 )	NA	( 0.08 to 0.15 )	NA	( 4.09 to 12.15 )	NA
	Male	98.07	-0.8	960.09	1.22	0.12	36.5	6.55	-3.32
		( 85.1 to 112.48 )	NA	( 831.75 to 1100.3 )	NA	( 0.09 to 0.15 )	NA	( 3.82 to 10.67 )	NA
	Female	129.63	-5.89	1313.64	-3.93	0.1	31.54	7.72	-10.14
		( 111.82 to 150.04 )	NA	( 1140.27 to 1519.06 )	NA	( 0.07 to 0.16 )	NA	( 4.13 to 13.18 )	NA
Montenegro	Both	145.15	-1.29	1539.26	-1.86	0.29	24.41	11.03	1.07
		( 125.27 to 166.35 )	NA	( 1331.91 to 1759.32 )	NA	( 0.23 to 0.38 )	NA	( 7.58 to 16.48 )	NA
	Male	131.6	2.26	1346.49	2.11	0.41	16.57	12.62	3.17
		( 113.92 to 151.41 )	NA	( 1154.6 to 1551.62 )	NA	( 0.31 to 0.53 )	NA	( 9.22 to 17.63 )	NA
	Female	156.94	-2.95	1691.02	-3.53	0.2	34.63	9.71	-1.5
		( 135.69 to 179.87 )	NA	( 1458.4 to 1943.43 )	NA	( 0.13 to 0.3 )	NA	( 5.94 to 15.74 )	NA
Morocco	Both	108.94	-1.56	1081.99	-0.62	0.24	133.57	8.52	12.39
		( 94.1 to 125.19 )	NA	( 936.25 to 1239.13 )	NA	( 0.16 to 0.34 )	NA	( 5.48 to 12.78 )	NA
	Male	95.97	-0.45	935.09	0.51	0.31	117.34	8.99	22.03
		( 82.4 to 110.6 )	NA	( 802.38 to 1075.4 )	NA	( 0.18 to 0.43 )	NA	( 5.89 to 13.44 )	NA
	Female	121.63	-2.53	1222.93	-1.31	0.18	143	8.06	3.31
		( 105.29 to 140.28 )	NA	( 1056.99 to 1398.53 )	NA	( 0.09 to 0.28 )	NA	( 4.78 to 13.13 )	NA
Mozambique	Both	110.7	4.07	1058.93	6.48	1.67	69.78	33.47	52.35
		( 95.73 to 126.17 )	NA	( 916.13 to 1215.86 )	NA	( 0.79 to 2.4 )	NA	( 18.97 to 46.17 )	NA
	Male	93.75	5.41	882.22	7.46	2.81	89.21	52.66	76.48
		( 80.61 to 108 )	NA	( 757.78 to 1016.05 )	NA	( 1.48 to 4.1 )	NA	( 29.51 to 74.08 )	NA
	Female	123.64	1.46	1179.83	3.45	0.95	61.9	19.48	28.68
		( 106.77 to 141.42 )	NA	( 1014.75 to 1364.56 )	NA	( 0.14 to 1.84 )	NA	( 6.87 to 32.97 )	NA
Myanmar	Both	158.51	-8.65	1678.41	-6.57	0.21	47.58	12.92	-7.31
		( 138.18 to 180.11 )	NA	( 1454.25 to 1914.24 )	NA	( 0.16 to 0.29 )	NA	( 7.73 to 20.75 )	NA
	Male	127.75	-7.39	1324.36	-5.69	0.32	46.48	12.9	1.29
		( 109.85 to 146.3 )	NA	( 1146.12 to 1510.58 )	NA	( 0.21 to 0.45 )	NA	( 8.5 to 19.09 )	NA
	Female	182.07	-10.81	1933.42	-8.49	0.13	61.81	12.79	-13.27
		( 158.87 to 207.8 )	NA	( 1663.86 to 2220.67 )	NA	( 0.09 to 0.2 )	NA	( 6.91 to 22.11 )	NA
Namibia	Both	118.91	-5.29	1225.29	-5.22	1.3	43.77	30.29	17.95
		( 103 to 137.18 )	NA	( 1061.46 to 1400.92 )	NA	( 0.81 to 1.81 )	NA	( 20.94 to 41.91 )	NA
	Male	95.37	-0.15	957.87	0.66	2.12	41.33	45.97	26.11
		( 82.37 to 108.97 )	NA	( 826.29 to 1099.03 )	NA	( 1.47 to 2.95 )	NA	( 32.41 to 63.76 )	NA
	Female	135.97	-9.64	1402.1	-9.65	0.76	70.51	18.76	13.62
		( 117.21 to 157.49 )	NA	( 1212.15 to 1607.97 )	NA	( 0.18 to 1.33 )	NA	( 8.56 to 29.51 )	NA
Nauru	Both	148.65	16.79	1569.68	12.1	0.37	17.5	14.62	10.47
		( 127.89 to 169.95 )	NA	( 1350.05 to 1788.53 )	NA	( 0.28 to 0.5 )	NA	( 9.62 to 22.03 )	NA
	Male	124.32	14.36	1311.09	10.07	0.59	44.82	17.37	23.66
		( 105.89 to 143.7 )	NA	( 1125.15 to 1504.66 )	NA	( 0.39 to 0.85 )	NA	( 11.47 to 24.75 )	NA
	Female	167.79	14.27	1795.98	10.72	0.25	11.88	13.02	5.8
		( 145.46 to 191.91 )	NA	( 1545.53 to 2054.45 )	NA	( 0.15 to 0.38 )	NA	( 7.68 to 20.97 )	NA
Nepal	Both	93.55	-2.27	898.99	-3.21	0.31	145.66	9.06	20.58
		( 80.6 to 107.38 )	NA	( 777.79 to 1033.36 )	NA	( 0.19 to 0.43 )	NA	( 5.91 to 13.36 )	NA
	Male	81.5	-2.1	772.68	-2.77	0.41	158.01	10.15	37.64
		( 70.07 to 94.58 )	NA	( 667.12 to 890.98 )	NA	( 0.21 to 0.63 )	NA	( 6.33 to 14.61 )	NA
	Female	104.54	-4.03	1013.23	-4.86	0.22	132.27	8.07	5.59
		( 90.3 to 119.65 )	NA	( 870.25 to 1162.51 )	NA	( 0.12 to 0.35 )	NA	( 4.97 to 12.82 )	NA
Netherlands	Both	165.8	-31.51	1927.77	-32.38	3.12	9.83	46.11	-4.44
		( 144.19 to 191.26 )	NA	( 1669.91 to 2190.98 )	NA	( 1.49 to 5.68 )	NA	( 25.68 to 80.95 )	NA
	Male	151.91	-34.42	1641.73	-36.34	3.76	4.63	56.39	-7.87
		( 131.84 to 177.33 )	NA	( 1411.74 to 1910.16 )	NA	( 1.32 to 8.82 )	NA	( 23.17 to 123.3 )	NA
	Female	178.08	-28.11	2178.29	-28.91	2.58	9.94	36.94	-5.15
		( 154.31 to 203.58 )	NA	( 1877.29 to 2465.09 )	NA	( 0.94 to 5.72 )	NA	( 17.85 to 72.35 )	NA
New Zealand	Both	114.11	-37.85	1235.09	-39.73	2.15	15.87	29.22	-4.38
		( 98.8 to 130.63 )	NA	( 1070.16 to 1401.49 )	NA	( 1.02 to 4.09 )	NA	( 15.87 to 52.59 )	NA
	Male	87.34	-35.41	875.42	-36.32	2.65	14.19	35.2	-0.61
		( 75.23 to 101.04 )	NA	( 751.07 to 1012.62 )	NA	( 0.9 to 6.42 )	NA	( 13.9 to 81.12 )	NA
	Female	137.94	-38.38	1546.04	-39.9	1.76	12.72	24.16	-10.66
		( 119.42 to 158.31 )	NA	( 1341.03 to 1752.4 )	NA	( 0.63 to 4.02 )	NA	( 11.35 to 49 )	NA
Nicaragua	Both	105.61	-8.04	1029.19	-8.56	0.18	100.87	7.27	-3.49
		( 91.09 to 121.4 )	NA	( 886.16 to 1177.37 )	NA	( 0.14 to 0.23 )	NA	( 4.63 to 11.25 )	NA
	Male	89.01	-5.81	839.32	-5.53	0.21	58.64	6.97	-0.5
		( 76.15 to 103.24 )	NA	( 714.47 to 965.18 )	NA	( 0.16 to 0.27 )	NA	( 4.66 to 10.46 )	NA
	Female	119.13	-10.48	1177.61	-10.66	0.16	157.2	7.49	-5.88
		( 103.09 to 136.4 )	NA	( 1013.76 to 1354.69 )	NA	( 0.1 to 0.22 )	NA	( 4.5 to 12.15 )	NA
Niger	Both	92.28	5.76	861.03	4.6	0.28	32.57	9.71	9.47
		( 79.36 to 105.45 )	NA	( 746.23 to 974.6 )	NA	( 0.14 to 0.49 )	NA	( 5.81 to 14.63 )	NA
	Male	82.77	7.02	770.69	6.33	0.18	-6.27	7.33	-5.54
		( 71.01 to 95.06 )	NA	( 667.08 to 878.16 )	NA	( 0.09 to 0.27 )	NA	( 4.51 to 11.15 )	NA
	Female	101.3	3.38	945.81	2.81	0.37	62.24	12.08	19.26
		( 87.54 to 116 )	NA	( 816.46 to 1075.77 )	NA	( 0.12 to 0.75 )	NA	( 6.55 to 19.57 )	NA
Nigeria	Both	90.26	4.69	882.14	5.01	0.35	32.94	10.5	12.86
		( 78.06 to 103.68 )	NA	( 764.09 to 1009.63 )	NA	( 0.19 to 0.51 )	NA	( 6.41 to 15.74 )	NA
	Male	81.09	7.33	790.35	8.48	0.2	-7.33	7.42	-5.2
		( 70.25 to 93.18 )	NA	( 684.74 to 909.77 )	NA	( 0.13 to 0.3 )	NA	( 4.7 to 11.33 )	NA
	Female	98.58	1.59	967.08	2.83	0.48	51.12	13.18	18.44
		( 85.16 to 112.93 )	NA	( 837.6 to 1107.23 )	NA	( 0.16 to 0.79 )	NA	( 6.59 to 20.04 )	NA
Niue	Both	146.23	10.91	1589.9	11.31	0.37	52.28	14.08	19.06
		( 127.19 to 167.68 )	NA	( 1376.42 to 1814.75 )	NA	( 0.28 to 0.48 )	NA	( 9.63 to 20.82 )	NA
	Male	122.93	11.5	1312.09	11.87	0.59	76.29	16.49	35.12
		( 106.51 to 141.78 )	NA	( 1133.09 to 1489.65 )	NA	( 0.43 to 0.8 )	NA	( 12.18 to 22.59 )	NA
	Female	165.85	11.43	1803.8	12.45	0.21	20.52	11.84	6.3
		( 144.13 to 190.81 )	NA	( 1555.86 to 2069.78 )	NA	( 0.12 to 0.32 )	NA	( 7.05 to 19.33 )	NA
North Macedonia	Both	131.87	-3.07	1362.19	-2.88	0.3	4.35	10.14	-8.16
		( 114.17 to 151.42 )	NA	( 1182.24 to 1557 )	NA	( 0.21 to 0.38 )	NA	( 6.76 to 15.04 )	NA
	Male	119.87	-0.22	1202.57	0.1	0.35	-9.09	11.15	-10.75
		( 103.31 to 136.99 )	NA	( 1038.24 to 1376.21 )	NA	( 0.26 to 0.46 )	NA	( 7.88 to 15.74 )	NA
	Female	143.17	-5.03	1501.24	-5.1	0.24	29.59	9.13	-5.57
		( 125.1 to 165.24 )	NA	( 1295.44 to 1716.68 )	NA	( 0.1 to 0.33 )	NA	( 5.57 to 14.7 )	NA
Northern Mariana Islands	Both	126.56	13.96	1410.79	9.79	0.6	65.55	14.64	27.13
		( 109.11 to 145.04 )	NA	( 1225.38 to 1601.98 )	NA	( 0.4 to 0.77 )	NA	( 10.24 to 20.77 )	NA
	Male	108.08	11.62	1187.29	7.27	0.51	277.86	13.28	66.29
		( 93.2 to 124.36 )	NA	( 1027.13 to 1360.4 )	NA	( 0.39 to 0.67 )	NA	( 9.76 to 18.89 )	NA
	Female	145.47	11.37	1627.24	8.08	0.64	12.26	15.48	2.05
		( 125.74 to 166.69 )	NA	( 1410.98 to 1848.18 )	NA	( 0.32 to 0.91 )	NA	( 9.96 to 23.03 )	NA
Norway	Both	173.99	-29.28	2048.17	-30.57	1.36	3.77	25.06	-15.17
		( 151.23 to 198.84 )	NA	( 1786.68 to 2324.43 )	NA	( 0.64 to 2.58 )	NA	( 14.36 to 42.49 )	NA
	Male	146.75	-26.39	1587.6	-26.98	1.96	7.76	32.29	-6.99
		( 127.08 to 168.86 )	NA	( 1374.95 to 1819.17 )	NA	( 0.66 to 4.73 )	NA	( 14.68 to 69.12 )	NA
	Female	199.79	-30	2465.59	-30.76	0.9	-7.98	18.92	-26.4
		( 173.32 to 228.18 )	NA	( 2145.48 to 2787.2 )	NA	( 0.31 to 1.98 )	NA	( 10.51 to 31.96 )	NA
Oman	Both	110.52	8.26	1170.96	8.85	0.43	126.89	10.91	32.24
		( 94.85 to 127.28 )	NA	( 1007.03 to 1335.08 )	NA	( 0.25 to 0.63 )	NA	( 7.2 to 15.6 )	NA
	Male	99.36	10.31	1025.29	11.45	0.63	109.24	12.77	42.66
		( 85.5 to 114.96 )	NA	( 879.01 to 1172.75 )	NA	( 0.3 to 0.94 )	NA	( 7.8 to 18.62 )	NA
	Female	125.23	7.99	1341.7	9.43	0.28	119.88	9.09	17.43
		( 107.61 to 144.03 )	NA	( 1156.21 to 1529.87 )	NA	( 0.14 to 0.5 )	NA	( 5.42 to 14.05 )	NA
Pakistan	Both	104.56	2.32	1032.88	1.56	0.37	71.37	11.07	20.14
		( 90.46 to 119.63 )	NA	( 893.29 to 1180.74 )	NA	( 0.25 to 0.54 )	NA	( 7.45 to 16.43 )	NA
	Male	80.17	7.24	770.97	6.95	0.43	78.85	11.06	35.8
		( 68.99 to 91.93 )	NA	( 662.68 to 882.73 )	NA	( 0.26 to 0.65 )	NA	( 7.52 to 15.92 )	NA
	Female	130.59	-4.05	1307.24	-5.75	0.31	65.81	11.03	4.16
		( 112.67 to 150.45 )	NA	( 1128.13 to 1497.46 )	NA	( 0.18 to 0.47 )	NA	( 6.88 to 17.27 )	NA
Palau	Both	143.93	11.95	1566.96	11.92	0.09	19.73	9.24	6.41
		( 125.14 to 164.72 )	NA	( 1353.4 to 1782.93 )	NA	( 0.06 to 0.13 )	NA	( 4.97 to 15.72 )	NA
	Male	122.32	11.88	1311.61	11.53	0.07	48.66	7.53	8.15
		( 105.45 to 140.88 )	NA	( 1127.86 to 1501.02 )	NA	( 0.05 to 0.09 )	NA	( 4.04 to 12.7 )	NA
	Female	164.83	12.03	1798.5	12.2	0.1	11.9	10.8	6.01
		( 142.23 to 188.74 )	NA	( 1549.22 to 2062.11 )	NA	( 0.06 to 0.17 )	NA	( 5.9 to 18.31 )	NA
Palestine	Both	109.43	-0.49	1082.92	0.84	0.1	35.34	6.34	-2.52
		( 94.92 to 124.72 )	NA	( 937.89 to 1244.78 )	NA	( 0.07 to 0.12 )	NA	( 3.62 to 10.26 )	NA
	Male	96.23	1.5	927.56	2.3	0.1	38.28	5.91	-0.24
		( 82.84 to 110.19 )	NA	( 802.01 to 1063.85 )	NA	( 0.08 to 0.13 )	NA	( 3.45 to 9.39 )	NA
	Female	121.78	-0.65	1215.57	0.47	0.09	30.48	6.66	-4.51
		( 105.54 to 139.43 )	NA	( 1047.39 to 1406.47 )	NA	( 0.05 to 0.12 )	NA	( 3.75 to 11.1 )	NA
Panama	Both	94.99	-10.33	968.65	-8.14	1.06	29.52	18.62	14.08
		( 81.72 to 110.05 )	NA	( 831.82 to 1110.11 )	NA	( 0.48 to 2.09 )	NA	( 10.59 to 33.58 )	NA
	Male	81.27	-8.19	802.5	-5.58	1.4	35.68	22.72	23.72
		( 69.94 to 94.1 )	NA	( 690.17 to 925.93 )	NA	( 0.47 to 3.46 )	NA	( 9.8 to 50.34 )	NA
	Female	108.16	-12.65	1122.41	-10.82	0.78	24.84	14.95	4.27
		( 93.09 to 125.85 )	NA	( 962.28 to 1288.34 )	NA	( 0.27 to 1.74 )	NA	( 7.75 to 27.5 )	NA
Papua New Guinea	Both	132.71	8.76	1356	9.22	0.17	50.95	10.93	14.05
		( 115.26 to 152.36 )	NA	( 1173.62 to 1550.64 )	NA	( 0.12 to 0.29 )	NA	( 6.38 to 17.47 )	NA
	Male	113.68	9.19	1153.65	9.4	0.23	69.19	10.66	20.88
		( 97.67 to 130.79 )	NA	( 988.14 to 1325.54 )	NA	( 0.15 to 0.47 )	NA	( 6.64 to 16.74 )	NA
	Female	154.14	9.44	1572.55	10.04	0.12	27.12	11.2	8.72
		( 132.66 to 177.49 )	NA	( 1351.4 to 1789.95 )	NA	( 0.07 to 0.23 )	NA	( 5.92 to 19 )	NA
Paraguay	Both	107.45	-6.02	1068.45	-5.3	0.46	160.87	12.11	39.11
		( 92.81 to 124.32 )	NA	( 919.23 to 1232.36 )	NA	( 0.3 to 0.61 )	NA	( 8.54 to 17.01 )	NA
	Male	95.92	-4.28	928.26	-3.21	0.54	207.12	13.41	62.69
		( 82.8 to 111.5 )	NA	( 793.41 to 1074.34 )	NA	( 0.39 to 0.71 )	NA	( 9.76 to 17.95 )	NA
	Female	118.17	-7.19	1191.71	-6.61	0.39	123.84	10.87	20.11
		( 101.05 to 136.39 )	NA	( 1021.76 to 1371.38 )	NA	( 0.14 to 0.56 )	NA	( 6.43 to 16.35 )	NA
Peru	Both	81.31	-2.94	802.68	-1.59	0.12	-3.9	5.37	-13.5
		( 69.87 to 93.64 )	NA	( 690.03 to 923.42 )	NA	( 0.08 to 0.16 )	NA	( 3.32 to 8.66 )	NA
	Male	70.51	-1.39	681.44	0.14	0.12	14.75	5.07	-8.7
		( 60.63 to 81.23 )	NA	( 582.68 to 776.97 )	NA	( 0.08 to 0.17 )	NA	( 3.24 to 7.9 )	NA
	Female	91.39	-4.24	914.38	-2.98	0.11	-19.34	5.63	-17.33
		( 78.16 to 105.33 )	NA	( 782.26 to 1051.92 )	NA	( 0.06 to 0.16 )	NA	( 3.33 to 9.26 )	NA
Philippines	Both	140.93	6.71	1513.01	8.25	0.18	46.42	11.61	14.96
		( 122.88 to 161.38 )	NA	( 1314.52 to 1724.14 )	NA	( 0.15 to 0.23 )	NA	( 7.1 to 18.49 )	NA
	Male	102.86	12.74	1061.6	13.42	0.24	52.42	10.53	28.24
		( 88.75 to 117.6 )	NA	( 920.41 to 1214.3 )	NA	( 0.19 to 0.31 )	NA	( 7.29 to 15.32 )	NA
	Female	173.22	2.09	1870.61	2.85	0.13	48.88	12.2	3.75
		( 151.02 to 197.71 )	NA	( 1625.57 to 2134.66 )	NA	( 0.09 to 0.2 )	NA	( 6.54 to 20.75 )	NA
Poland	Both	123.9	-17.6	1324.81	-17.62	1.52	69.44	27.99	24.62
		( 107.52 to 142 )	NA	( 1151.11 to 1518.82 )	NA	( 0.54 to 3.52 )	NA	( 13.45 to 57.06 )	NA
	Male	94.59	-8.5	943.15	-7.05	1.74	30.76	33.19	16.21
		( 82.12 to 108.13 )	NA	( 814.57 to 1077.14 )	NA	( 0.5 to 4.7 )	NA	( 12.2 to 81.42 )	NA
	Female	147.72	-20.12	1597.65	-19.84	1.3	110.91	23.17	29.97
		( 127.98 to 168.86 )	NA	( 1388.26 to 1828.05 )	NA	( 0.31 to 3.08 )	NA	( 9.54 to 46.47 )	NA
Portugal	Both	170.11	-26.69	1944.18	-27.06	2.54	6.69	39.21	-6.88
		( 146.85 to 194.91 )	NA	( 1688.58 to 2206.35 )	NA	( 1.19 to 4.78 )	NA	( 21.44 to 69.86 )	NA
	Male	153.97	-26.91	1615.09	-27.8	3.29	10.03	50.94	-1.24
		( 132.41 to 177.21 )	NA	( 1383.06 to 1850.73 )	NA	( 1.11 to 7.72 )	NA	( 21.17 to 111.06 )	NA
	Female	182.91	-26.24	2204.44	-26.08	2	1.06	30.03	-14.32
		( 158.37 to 211.33 )	NA	( 1911.95 to 2501.89 )	NA	( 0.68 to 4.37 )	NA	( 14.49 to 58.86 )	NA
Puerto Rico	Both	93.12	-3.7	971.93	-2.33	1.79	23.81	29.7	17.23
		( 80.49 to 107.82 )	NA	( 836.08 to 1114.09 )	NA	( 0.81 to 3.56 )	NA	( 15.87 to 56.25 )	NA
	Male	79.07	-6.01	794.4	-4.88	1.97	30.14	33.08	23.48
		( 68.11 to 91.37 )	NA	( 685.77 to 911.91 )	NA	( 0.67 to 4.73 )	NA	( 13.42 to 74.55 )	NA
	Female	104.71	-2.67	1112.31	-1.58	1.64	18.97	26.87	12.03
		( 90.35 to 122.47 )	NA	( 955.27 to 1277.69 )	NA	( 0.59 to 3.72 )	NA	( 12.48 to 55.44 )	NA
Qatar	Both	97.62	-12.24	1074.08	-15.07	1.27	136.06	17.64	30.71
		( 84.56 to 112.51 )	NA	( 930.31 to 1221.91 )	NA	( 0.83 to 1.79 )	NA	( 11.69 to 24.2 )	NA
	Male	91.71	-9.05	1000.63	-9.66	1.42	79.86	18.74	30.65
		( 79.36 to 106.46 )	NA	( 864.22 to 1141.64 )	NA	( 0.94 to 2.02 )	NA	( 12.35 to 25.83 )	NA
	Female	115.68	-11.19	1302	-11.75	0.58	19.17	12.75	-14.48
		( 100.07 to 133.29 )	NA	( 1125.95 to 1486.48 )	NA	( 0.18 to 0.91 )	NA	( 6.25 to 18.86 )	NA
Republic of Korea	Both	110.19	-38.13	1212.81	-37.93	0.25	-33.83	7.53	-47.37
		( 95.23 to 126.21 )	NA	( 1052.69 to 1381.32 )	NA	( 0.2 to 0.31 )	NA	( 5.14 to 11.39 )	NA
	Male	83.25	-33.8	825.09	-32.66	0.42	-52.52	8.54	-54.18
		( 70.97 to 95.86 )	NA	( 710.44 to 945.99 )	NA	( 0.33 to 0.52 )	NA	( 6.4 to 11.72 )	NA
	Female	133.04	-37.7	1519.63	-36.93	0.15	-3.27	6.9	-42.73
		( 115.48 to 153.76 )	NA	( 1314.65 to 1737.66 )	NA	( 0.09 to 0.21 )	NA	( 3.97 to 11.38 )	NA
Republic of Moldova	Both	137.76	6.04	1389.79	5.93	0.58	84.28	15.6	35.08
		( 118.51 to 158.39 )	NA	( 1203.01 to 1600.34 )	NA	( 0.23 to 1.31 )	NA	( 8.2 to 30.49 )	NA
	Male	103.46	4.92	992.97	4.59	0.88	81.3	19.69	49.89
		( 89.68 to 119.29 )	NA	( 856.64 to 1140.2 )	NA	( 0.26 to 2.37 )	NA	( 8.21 to 49.72 )	NA
	Female	162.31	7.32	1649.74	7.21	0.4	85.39	12.69	22
		( 139.23 to 186.84 )	NA	( 1421.4 to 1909.05 )	NA	( 0.11 to 0.77 )	NA	( 6.59 to 21.94 )	NA
Romania	Both	116.42	-7.3	1212.82	-6.07	1.94	23.42	37.23	16.63
		( 100.82 to 133.34 )	NA	( 1045.78 to 1384.92 )	NA	( 0.87 to 3.8 )	NA	( 18.17 to 69.64 )	NA
	Male	105.3	-4.4	1057.09	-3.08	3.3	26.57	60.37	21.31
		( 90.23 to 120.61 )	NA	( 912.21 to 1211.14 )	NA	( 1.1 to 7.72 )	NA	( 23.08 to 135.36 )	NA
	Female	125.62	-9.04	1327.67	-8.05	1.02	24.76	19.7	9.28
		( 107.75 to 144.2 )	NA	( 1139.66 to 1524.29 )	NA	( 0.37 to 2.21 )	NA	( 9.8 to 36.14 )	NA
Russian Federation	Both	154.88	-1.95	1725.58	-1.76	3.8	31.42	68.82	25.64
		( 134.01 to 177.36 )	NA	( 1496.63 to 1973.13 )	NA	( 1.85 to 7.42 )	NA	( 35.47 to 130.01 )	NA
	Male	78.92	-1.38	771.16	-1.02	6.28	30.04	112.21	29.14
		( 68.16 to 89.84 )	NA	( 668.64 to 878.01 )	NA	( 2.15 to 15.5 )	NA	( 38.89 to 268.92 )	NA
	Female	205.06	2.1	2267.58	3.17	2.47	17.93	42.13	9.44
		( 177.96 to 234.63 )	NA	( 1965.51 to 2594.85 )	NA	( 0.88 to 5.66 )	NA	( 20.36 to 85.79 )	NA
Rwanda	Both	105.69	-0.31	1017.08	0.56	1.16	15.04	23.52	1.6
		( 90.91 to 121.58 )	NA	( 875.26 to 1171.07 )	NA	( 0.45 to 1.95 )	NA	( 12.15 to 34.71 )	NA
	Male	89	1.13	845.41	1.89	1.63	23.34	31.05	9.21
		( 76.53 to 102.91 )	NA	( 727.52 to 973.16 )	NA	( 0.89 to 2.97 )	NA	( 18.65 to 51.65 )	NA
	Female	117.35	-2.57	1128.14	-1.87	0.88	13.36	18.39	-2.58
		( 100.78 to 135.78 )	NA	( 965.21 to 1293.87 )	NA	( 0.12 to 1.87 )	NA	( 6.44 to 32.57 )	NA
Saint Kitts and Nevis	Both	96.88	-5.61	975.82	-3.41	5.13	29.99	74.67	22.17
		( 83.32 to 111.85 )	NA	( 839.81 to 1113.52 )	NA	( 2.4 to 9.94 )	NA	( 38.16 to 138.8 )	NA
	Male	82.86	-6.43	808.04	-4.6	3.68	37	60.67	36.53
		( 71.71 to 96.35 )	NA	( 690.41 to 933.31 )	NA	( 1.24 to 8.82 )	NA	( 22.95 to 138.6 )	NA
	Female	110.1	-3.47	1117.31	-1.35	5.75	22.76	82.38	13.95
		( 94.48 to 126.83 )	NA	( 957.6 to 1274.53 )	NA	( 2.15 to 12.7 )	NA	( 33.3 to 175.29 )	NA
Saint Lucia	Both	101	-7.11	1002.27	-6.73	3.89	20.37	57.88	14.84
		( 86.69 to 116.9 )	NA	( 864.34 to 1146.2 )	NA	( 1.88 to 7.37 )	NA	( 30.6 to 104.81 )	NA
	Male	86.04	-8.43	827.33	-7.99	3.39	13.78	55.36	12.44
		( 74.18 to 99.23 )	NA	( 712.15 to 954.37 )	NA	( 1.18 to 8.25 )	NA	( 21.86 to 127.97 )	NA
	Female	114.74	-4.89	1151.8	-4.3	4.06	24.21	58.21	16.14
		( 98.52 to 132.3 )	NA	( 996.13 to 1313.46 )	NA	( 1.5 to 8.94 )	NA	( 24.66 to 120.47 )	NA
Saint Vincent and the Grenadines	Both	101.86	-2.71	1005.06	-1.36	1.78	37.43	30.14	27.47
		( 87.82 to 116.39 )	NA	( 867.17 to 1147.77 )	NA	( 0.85 to 3.33 )	NA	( 16.77 to 52.45 )	NA
	Male	87.78	-2.79	842.41	-1.19	1.54	54.61	27.4	36.91
		( 76.01 to 101.85 )	NA	( 718.34 to 972.05 )	NA	( 0.52 to 3.59 )	NA	( 11.72 to 59.06 )	NA
	Female	116.94	0.48	1171.29	2.43	1.97	37.84	32.52	26.17
		( 100.38 to 133.37 )	NA	( 1004.48 to 1340.44 )	NA	( 0.72 to 4.35 )	NA	( 14.5 to 64.57 )	NA
Samoa	Both	166.77	12.87	1783.91	13.68	0.31	28.11	14.55	12.83
		( 144.06 to 192.38 )	NA	( 1542.86 to 2044.54 )	NA	( 0.23 to 0.41 )	NA	( 9.24 to 22.38 )	NA
	Male	141.77	12.99	1493.75	13.83	0.42	40.24	14.99	18.99
		( 121.57 to 163.82 )	NA	( 1282.42 to 1716.35 )	NA	( 0.3 to 0.61 )	NA	( 10.07 to 22.03 )	NA
	Female	190.74	12.95	2045.99	14.43	0.2	12.02	13.9	8.48
		( 165.14 to 221.1 )	NA	( 1777.52 to 2355.11 )	NA	( 0.13 to 0.31 )	NA	( 7.92 to 23.26 )	NA
San Marino	Both	169.09	-28.51	2005.84	-29.94	0.98	25.93	18.29	-10.65
		( 145.75 to 194.14 )	NA	( 1740.35 to 2282.72 )	NA	( 0.6 to 1.51 )	NA	( 12.26 to 26.06 )	NA
	Male	153.52	-28.85	1680.47	-31.11	0.17	29.35	9.1	-27.44
		( 132 to 176.4 )	NA	( 1447.24 to 1929.98 )	NA	( 0.11 to 0.24 )	NA	( 5.43 to 14.83 )	NA
	Female	183.12	-28.02	2286.57	-29.03	1.52	32.01	25.25	-1.93
		( 158.24 to 211.46 )	NA	( 1971.63 to 2592.92 )	NA	( 0.9 to 2.4 )	NA	( 16.57 to 36.55 )	NA
Sao Tome and Principe	Both	98.49	3.44	960.09	3.19	0.44	84.81	12.13	28.23
		( 84.93 to 113.38 )	NA	( 828.48 to 1104.36 )	NA	( 0.24 to 0.63 )	NA	( 7.53 to 17.66 )	NA
	Male	88.25	5.59	856.79	5.63	0.32	40.13	9.3	14.12
		( 75.86 to 101.27 )	NA	( 737.47 to 983.67 )	NA	( 0.22 to 0.43 )	NA	( 6.46 to 13.3 )	NA
	Female	107.87	2.07	1051.29	2.13	0.55	112.28	14.74	37.3
		( 92.38 to 125.01 )	NA	( 903.94 to 1212.99 )	NA	( 0.18 to 0.88 )	NA	( 7.59 to 22.37 )	NA
Saudi Arabia	Both	93.11	1.55	978.51	1.18	0.1	42.99	5.56	-7.07
		( 80.4 to 107.45 )	NA	( 844.5 to 1111.57 )	NA	( 0.07 to 0.12 )	NA	( 3.27 to 9.04 )	NA
	Male	84.56	3.15	871.17	3.16	0.1	31.85	5.22	-6.55
		( 73.15 to 97.7 )	NA	( 746.46 to 993.66 )	NA	( 0.07 to 0.13 )	NA	( 3.09 to 8.41 )	NA
	Female	106.34	0.93	1136.09	1.11	0.09	59.82	6.05	-6.15
		( 91.62 to 122.77 )	NA	( 984.84 to 1292.54 )	NA	( 0.05 to 0.14 )	NA	( 3.5 to 10.11 )	NA
Senegal	Both	98.7	-0.22	950.31	-0.89	0.38	41.62	11.49	11.36
		( 85.12 to 112.84 )	NA	( 822.05 to 1089.35 )	NA	( 0.19 to 0.55 )	NA	( 6.94 to 16.62 )	NA
	Male	88.68	1.31	849.02	0.7	0.26	2.05	8.68	-5.01
		( 76.57 to 101.6 )	NA	( 734.73 to 974.57 )	NA	( 0.18 to 0.35 )	NA	( 5.78 to 13.18 )	NA
	Female	108.01	-2.49	1041.68	-3.11	0.48	72.86	14.11	22.2
		( 92.63 to 123.83 )	NA	( 894.26 to 1195.06 )	NA	( 0.16 to 0.76 )	NA	( 7.15 to 21.55 )	NA
Serbia	Both	133.21	2.19	1377.62	2.91	0.92	201.17	19.43	68.98
		( 116.07 to 153.15 )	NA	( 1193.54 to 1578.47 )	NA	( 0.65 to 1.18 )	NA	( 14.21 to 25.29 )	NA
	Male	120.71	5.62	1209.81	6.78	1.18	197.69	23.95	88.35
		( 105.06 to 139.47 )	NA	( 1051.22 to 1384 )	NA	( 0.93 to 1.49 )	NA	( 18.81 to 30.27 )	NA
	Female	144.26	0.01	1515.86	0.8	0.73	214.25	15.57	50.67
		( 124.65 to 166.47 )	NA	( 1307.12 to 1745.09 )	NA	( 0.3 to 1.02 )	NA	( 8.86 to 21.83 )	NA
Seychelles	Both	133.61	4.56	1515.74	5.63	0.33	30.99	13.03	6.04
		( 116.15 to 153.1 )	NA	( 1312.93 to 1735.41 )	NA	( 0.2 to 0.48 )	NA	( 8.51 to 20.01 )	NA
	Male	109.75	8.49	1202.71	9.31	0.46	16.83	14.05	8.11
		( 95.12 to 126.2 )	NA	( 1034.59 to 1373.11 )	NA	( 0.21 to 0.69 )	NA	( 8.69 to 20.09 )	NA
	Female	155.82	4.54	1771.7	5.92	0.21	43.5	11.75	2.39
		( 134.07 to 178.68 )	NA	( 1528.94 to 2019.74 )	NA	( 0.11 to 0.37 )	NA	( 6.75 to 19.04 )	NA
Sierra Leone	Both	105.29	-2.81	999	-4.14	0.28	39.25	10.31	5.37
		( 91.48 to 120.78 )	NA	( 866.82 to 1153.79 )	NA	( 0.15 to 0.44 )	NA	( 6.32 to 15.59 )	NA
	Male	95.14	-0.92	897.74	-2.3	0.19	-2.31	8.09	-8.27
		( 82.48 to 109.42 )	NA	( 775.58 to 1034.34 )	NA	( 0.13 to 0.28 )	NA	( 4.99 to 12.56 )	NA
	Female	115.47	-5.04	1096.21	-6.44	0.37	79.58	12.57	16.7
		( 100.06 to 133.61 )	NA	( 948.76 to 1263.26 )	NA	( 0.13 to 0.68 )	NA	( 6.93 to 19.83 )	NA
Singapore	Both	98.03	-37.46	1090.83	-37.51	0.45	28.86	9.58	-19.11
		( 84.96 to 112.68 )	NA	( 943.78 to 1236.61 )	NA	( 0.15 to 1 )	NA	( 5.13 to 17.06 )	NA
	Male	74.48	-34.09	760.99	-33.21	0.41	-8.78	8.67	-21.95
		( 64.21 to 85.93 )	NA	( 652.77 to 867.25 )	NA	( 0.12 to 1.06 )	NA	( 4.05 to 18.33 )	NA
	Female	120.09	-37.98	1386.53	-37.44	0.45	58.7	10.16	-18.16
		( 103.33 to 139.17 )	NA	( 1199.09 to 1573.56 )	NA	( 0.1 to 1.06 )	NA	( 4.82 to 18.79 )	NA
Slovakia	Both	111.95	-18.14	1184.57	-17.91	1.01	292.78	21.16	91.42
		( 96.54 to 127.94 )	NA	( 1017.57 to 1348.13 )	NA	( 0.59 to 1.37 )	NA	( 14.58 to 28.07 )	NA
	Male	101.22	-15.38	1027.64	-14.8	1.35	298.88	28.77	136.13
		( 86.95 to 116.52 )	NA	( 884.88 to 1170.36 )	NA	( 0.99 to 1.77 )	NA	( 21.57 to 37.49 )	NA
	Female	120.71	-19.55	1294.84	-19.5	0.74	280.47	14.84	47.76
		( 103.84 to 138.12 )	NA	( 1104.98 to 1474.48 )	NA	( 0.2 to 1.08 )	NA	( 6.73 to 21.2 )	NA
Slovenia	Both	114.52	-11.19	1228.82	-11.74	0.72	-36.57	16.06	-28.1
		( 99.59 to 132.28 )	NA	( 1071.31 to 1397.55 )	NA	( 0.09 to 1.54 )	NA	( 5.22 to 30.44 )	NA
	Male	104.01	-7.33	1069.07	-7.28	1.11	-7.32	22.29	-10.49
		( 90.44 to 119.72 )	NA	( 926.56 to 1214.81 )	NA	( 0.09 to 2.81 )	NA	( 4.94 to 50.59 )	NA
	Female	124.33	-11.62	1356.26	-12.01	0.44	-58.4	10.89	-45.95
		( 108 to 144.61 )	NA	( 1177.82 to 1558.8 )	NA	( 0.07 to 1.24 )	NA	( 4.36 to 21.55 )	NA
Solomon Islands	Both	145.19	12.73	1462.72	12.89	0.21	48.41	12.22	15.47
		( 125.98 to 165.69 )	NA	( 1269.66 to 1676.39 )	NA	( 0.15 to 0.31 )	NA	( 7.18 to 19.04 )	NA
	Male	123.52	10.47	1239.39	10.39	0.25	53.81	12.08	19.22
		( 106.08 to 141.91 )	NA	( 1068.69 to 1418.43 )	NA	( 0.16 to 0.41 )	NA	( 7.33 to 18.65 )	NA
	Female	167.7	10.87	1697.69	11.26	0.17	47.4	12.4	9.93
		( 144.79 to 191.86 )	NA	( 1470.21 to 1949.68 )	NA	( 0.1 to 0.32 )	NA	( 6.93 to 20.27 )	NA
Somalia	Both	106.09	5.9	974.09	5.44	0.78	-2.2	18.61	-3.25
		( 91.79 to 121.33 )	NA	( 839.7 to 1114.89 )	NA	( 0.27 to 1.44 )	NA	( 9.6 to 28.72 )	NA
	Male	89.14	6.44	807.57	5.59	1.02	1.95	22.78	-0.35
		( 76.01 to 101.56 )	NA	( 691.5 to 923.62 )	NA	( 0.5 to 1.92 )	NA	( 13.15 to 37.96 )	NA
	Female	117.68	2.93	1078.33	2.18	0.62	0.48	15.63	-2.32
		( 101.64 to 135.14 )	NA	( 927.62 to 1239.06 )	NA	( 0.08 to 1.62 )	NA	( 6 to 30.37 )	NA
South Africa	Both	125.37	-15.99	1311.59	-17.98	2.28	45.21	47.79	24.23
		( 108.77 to 143.84 )	NA	( 1139.34 to 1496.96 )	NA	( 1.81 to 2.61 )	NA	( 38.28 to 57 )	NA
	Male	88.75	-1.7	886.31	-2.02	3.34	43.01	68.26	30.52
		( 77.03 to 101.78 )	NA	( 764.8 to 1013.16 )	NA	( 2.86 to 3.78 )	NA	( 57.49 to 78.55 )	NA
	Female	151.85	-21.26	1588.06	-23.45	1.58	53.59	32.65	18.43
		( 131.35 to 174.43 )	NA	( 1378.42 to 1809.8 )	NA	( 0.98 to 2.14 )	NA	( 22.33 to 42.84 )	NA
South Sudan	Both	94.48	10.07	963.48	8.33	1.4	11.12	27.65	4.49
		( 81.9 to 108.68 )	NA	( 835.23 to 1097.47 )	NA	( 0.62 to 2.14 )	NA	( 14.85 to 40.76 )	NA
	Male	82.53	11.77	836.35	10.9	1.91	12.47	36.08	7.28
		( 70.7 to 94.94 )	NA	( 718.35 to 955.74 )	NA	( 0.96 to 3.06 )	NA	( 19.88 to 54.5 )	NA
	Female	108.15	7.32	1107.87	6.37	0.82	5.34	18.01	2.08
		( 94.04 to 124.36 )	NA	( 963.5 to 1265.91 )	NA	( 0.12 to 1.47 )	NA	( 6.53 to 28.57 )	NA
Spain	Both	158.38	-30.17	1829.17	-30.85	1.48	6.65	25.46	-12.84
		( 137.52 to 182.23 )	NA	( 1586.19 to 2077.3 )	NA	( 0.69 to 2.78 )	NA	( 14.46 to 43.45 )	NA
	Male	137.97	-30.41	1451.44	-31.47	2.11	7.49	33.76	-7.61
		( 119.29 to 158.7 )	NA	( 1247.29 to 1670.59 )	NA	( 0.72 to 4.86 )	NA	( 14.57 to 72.1 )	NA
	Female	175.81	-29.31	2145.48	-29.55	1.02	1.5	18.85	-21.02
		( 151.9 to 203.92 )	NA	( 1864.99 to 2442.24 )	NA	( 0.32 to 2.24 )	NA	( 10.01 to 33.49 )	NA
Sri Lanka	Both	133.75	5.48	1464.28	8.95	0.14	55.71	9.41	4.32
		( 117.09 to 153.47 )	NA	( 1267.77 to 1671.05 )	NA	( 0.1 to 0.19 )	NA	( 5.61 to 15.32 )	NA
	Male	108.57	5.51	1150.37	7.96	0.21	77	9.12	14.39
		( 94.73 to 124.9 )	NA	( 992.62 to 1318.56 )	NA	( 0.14 to 0.29 )	NA	( 6.02 to 13.79 )	NA
	Female	154.11	2.11	1702.54	4.89	0.09	39.22	9.5	-5.6
		( 134.13 to 177.54 )	NA	( 1473.59 to 1951.18 )	NA	( 0.06 to 0.15 )	NA	( 5.02 to 16.42 )	NA
Sudan	Both	95.83	5.66	918.31	6.74	0.19	103.69	7.42	16.48
		( 82.48 to 109.31 )	NA	( 793.56 to 1047.5 )	NA	( 0.11 to 0.28 )	NA	( 4.67 to 11.5 )	NA
	Male	85.54	7.39	808.81	8.46	0.24	92.43	7.86	24.03
		( 73.74 to 98.21 )	NA	( 694.15 to 922.12 )	NA	( 0.12 to 0.39 )	NA	( 5.01 to 12.09 )	NA
	Female	108.28	5.07	1049.99	6.72	0.12	110.72	6.92	7.65
		( 93.18 to 124.49 )	NA	( 898.01 to 1204.68 )	NA	( 0.06 to 0.18 )	NA	( 4.05 to 11.2 )	NA
Suriname	Both	106.7	1.42	1061.22	2.7	0.22	27.65	9.01	6.68
		( 92.03 to 122.4 )	NA	( 910.01 to 1212 )	NA	( 0.17 to 0.27 )	NA	( 6.05 to 13.56 )	NA
	Male	90.59	-1.23	872.24	-0.28	0.33	28.3	10.08	11.49
		( 78.18 to 104.05 )	NA	( 750.35 to 1002.26 )	NA	( 0.25 to 0.42 )	NA	( 7.17 to 14.36 )	NA
	Female	120.49	2.33	1213.79	3.6	0.13	26.15	8.09	2.07
		( 103.22 to 138.2 )	NA	( 1039.85 to 1388.07 )	NA	( 0.08 to 0.18 )	NA	( 4.88 to 13.07 )	NA
Sweden	Both	172.92	-28.54	2004.02	-30	1.08	2.8	20.67	-14.49
		( 149.64 to 198.7 )	NA	( 1743.68 to 2272.25 )	NA	( 0.5 to 1.97 )	NA	( 12.43 to 33.19 )	NA
	Male	148.07	-25.13	1583.35	-25.83	1.05	15.33	20.78	-7.28
		( 127.53 to 170.67 )	NA	( 1354.93 to 1814.08 )	NA	( 0.34 to 2.52 )	NA	( 10.71 to 39.95 )	NA
	Female	196.35	-29.86	2387.81	-30.76	1.07	-1.8	20.24	-18.75
		( 170.54 to 225.86 )	NA	( 2078.61 to 2713.07 )	NA	( 0.36 to 2.29 )	NA	( 11.09 to 33.82 )	NA
Switzerland	Both	166.51	-27.71	1966.04	-28.83	1.37	2.37	24.39	-14.58
		( 143.82 to 192.07 )	NA	( 1707.6 to 2240.27 )	NA	( 0.67 to 2.56 )	NA	( 14.36 to 41.11 )	NA
	Male	151.1	-27.49	1650.96	-29.23	1.84	-1.05	30.82	-12.83
		( 130.07 to 173.54 )	NA	( 1423.3 to 1887.6 )	NA	( 0.63 to 4.38 )	NA	( 14.25 to 63.67 )	NA
	Female	179.95	-27.01	2242.26	-27.39	1.01	-1.75	18.98	-20.51
		( 154.46 to 209.71 )	NA	( 1940.32 to 2561.66 )	NA	( 0.37 to 2.27 )	NA	( 10.57 to 32.55 )	NA
Syrian Arab Republic	Both	107.34	-4.37	1044.84	-5.36	0.08	22.26	5.92	-13.47
		( 92.68 to 123.28 )	NA	( 899.48 to 1195.23 )	NA	( 0.06 to 0.11 )	NA	( 3.33 to 9.83 )	NA
	Male	95.25	-3.52	913.1	-4.15	0.08	26.04	5.52	-11.67
		( 81.04 to 110.23 )	NA	( 782.57 to 1052.53 )	NA	( 0.06 to 0.11 )	NA	( 3.17 to 9.03 )	NA
	Female	120	-5.67	1192.23	-6.29	0.1	34.97	6.47	-13.65
		( 104.21 to 136.48 )	NA	( 1026.45 to 1354.23 )	NA	( 0.06 to 0.14 )	NA	( 3.6 to 10.77 )	NA
Taiwan (Province of China)	Both	132.2	-1.25	1635.86	2.42	0.1	25.97	8.51	-8.35
		( 117.18 to 147.12 )	NA	( 1445.66 to 1810.85 )	NA	( 0.04 to 0.2 )	NA	( 4.59 to 14.24 )	NA
	Male	106.38	3.86	1266.45	7.41	0.12	36.84	7.02	-0.08
		( 92.95 to 120.32 )	NA	( 1087.77 to 1445.47 )	NA	( 0.04 to 0.28 )	NA	( 3.67 to 12.22 )	NA
	Female	155.63	-8	1960.06	-3.87	0.08	21.29	9.74	-15.49
		( 138.03 to 174.79 )	NA	( 1739.19 to 2190.05 )	NA	( 0.03 to 0.2 )	NA	( 5.1 to 16.76 )	NA
Tajikistan	Both	114.94	-9.19	1122.56	-11.41	0.1	42.15	7.15	-9.11
		( 99.31 to 131.78 )	NA	( 973.08 to 1291.28 )	NA	( 0.07 to 0.13 )	NA	( 4.03 to 11.83 )	NA
	Male	98.12	-5.57	936.86	-7.17	0.12	29.73	6.65	-4.37
		( 84.49 to 111.94 )	NA	( 807.41 to 1073.98 )	NA	( 0.1 to 0.16 )	NA	( 3.92 to 10.64 )	NA
	Female	130.42	-9.45	1281.32	-11.87	0.09	55.11	7.57	-10.65
		( 113.46 to 150.15 )	NA	( 1108.16 to 1475.44 )	NA	( 0.04 to 0.12 )	NA	( 4.18 to 12.96 )	NA
Thailand	Both	116.24	-10.09	1268.99	-9.58	0.08	11.86	7.36	-17.73
		( 100.13 to 134.39 )	NA	( 1094.47 to 1449.24 )	NA	( 0.06 to 0.11 )	NA	( 4.08 to 12.42 )	NA
	Male	94.59	-8.08	1009.29	-7.43	0.1	21.15	6.21	-13.26
		( 81.72 to 109.43 )	NA	( 869.68 to 1153.58 )	NA	( 0.07 to 0.13 )	NA	( 3.66 to 10.32 )	NA
	Female	134.63	-11.41	1479.53	-10.62	0.07	6.27	8.24	-19.92
		( 116.06 to 155.17 )	NA	( 1275.09 to 1693.57 )	NA	( 0.04 to 0.1 )	NA	( 4.39 to 14.3 )	NA
Timor-Leste	Both	136.68	3.82	1425.48	4.73	0.18	95.7	10.9	7.13
		( 118.48 to 156.22 )	NA	( 1231.54 to 1632.63 )	NA	( 0.11 to 0.26 )	NA	( 6.27 to 17.73 )	NA
	Male	112.36	5.61	1163.95	6.53	0.22	108.35	10.29	18.02
		( 96.5 to 129.11 )	NA	( 993.82 to 1345.59 )	NA	( 0.13 to 0.38 )	NA	( 6.1 to 16.07 )	NA
	Female	160.76	1.87	1684.4	3.42	0.13	85.34	11.46	-0.76
		( 138.79 to 183.44 )	NA	( 1452.51 to 1922.31 )	NA	( 0.08 to 0.21 )	NA	( 6.25 to 19.35 )	NA
Togo	Both	100.92	3.76	958.77	2.98	0.4	45.41	11.92	16.19
		( 87.33 to 116.7 )	NA	( 829.08 to 1103.47 )	NA	( 0.19 to 0.61 )	NA	( 7.13 to 17.73 )	NA
	Male	89.29	4.46	840.56	3.56	0.25	-0.35	8.61	-3.18
		( 77.36 to 102.63 )	NA	( 728.03 to 967.36 )	NA	( 0.18 to 0.35 )	NA	( 5.55 to 12.64 )	NA
	Female	109.05	1.07	1034.39	0.02	0.49	67.09	14.26	23.5
		( 94.11 to 126.4 )	NA	( 890.76 to 1187.35 )	NA	( 0.17 to 0.83 )	NA	( 7.62 to 22.42 )	NA
Tokelau	Both	146.36	8.26	1554.57	10.87	0.29	66.64	12.72	16.09
		( 126.51 to 167.65 )	NA	( 1339.8 to 1788.16 )	NA	( 0.21 to 0.39 )	NA	( 8.14 to 19.41 )	NA
	Male	125.02	10.3	1315.87	12.17	0.34	80.26	12.66	25.33
		( 108.03 to 143.44 )	NA	( 1133.97 to 1505.2 )	NA	( 0.24 to 0.46 )	NA	( 8.49 to 18.49 )	NA
	Female	168.31	9.8	1792.29	12.39	0.23	42.31	12.68	7.79
		( 145.68 to 192.96 )	NA	( 1542.38 to 2051.62 )	NA	( 0.14 to 0.36 )	NA	( 7.45 to 20.54 )	NA
Tonga	Both	158.71	10.1	1695.2	10.85	0.27	51.23	13.95	18.39
		( 136.35 to 181.9 )	NA	( 1460.34 to 1944.24 )	NA	( 0.19 to 0.36 )	NA	( 8.82 to 21.28 )	NA
	Male	133.96	9.48	1406.6	9.77	0.43	76.32	15.1	30.79
		( 114.77 to 154.99 )	NA	( 1201.09 to 1612.26 )	NA	( 0.3 to 0.63 )	NA	( 10.25 to 21.43 )	NA
	Female	180.67	9.57	1932.22	10.3	0.16	28.85	12.83	7.77
		( 155.44 to 208.03 )	NA	( 1665.93 to 2225.04 )	NA	( 0.09 to 0.24 )	NA	( 7.09 to 21.47 )	NA
Trinidad and Tobago	Both	105.92	-9.01	1083.09	-7.23	0.71	12.14	15.57	3.12
		( 91.47 to 122.99 )	NA	( 932.56 to 1243.31 )	NA	( 0.29 to 1.33 )	NA	( 8.74 to 27.18 )	NA
	Male	90.38	-10.8	895.99	-9.09	0.92	20.61	18.6	9.8
		( 78.59 to 104.11 )	NA	( 771.32 to 1036.49 )	NA	( 0.29 to 2.26 )	NA	( 8.34 to 38.85 )	NA
	Female	120.49	-7.51	1246.98	-5.63	0.53	2.67	12.83	-4.13
		( 102.98 to 140.14 )	NA	( 1069.86 to 1441.97 )	NA	( 0.15 to 1.09 )	NA	( 6.65 to 21.05 )	NA
Tunisia	Both	113.25	1.28	1164.63	3.11	0.22	90.8	8.16	10.85
		( 98.6 to 129.77 )	NA	( 1007.25 to 1327.35 )	NA	( 0.15 to 0.3 )	NA	( 5.32 to 12.49 )	NA
	Male	100.08	2	998.17	3.52	0.28	100	8.5	20.86
		( 86.43 to 114.78 )	NA	( 860.74 to 1135.5 )	NA	( 0.18 to 0.4 )	NA	( 5.66 to 12.67 )	NA
	Female	125.9	-0.59	1318.9	1.22	0.17	84.58	7.87	1.87
		( 109.04 to 145.38 )	NA	( 1134.82 to 1509.29 )	NA	( 0.09 to 0.25 )	NA	( 4.74 to 12.97 )	NA
Turkey	Both	110	-14.57	1149.45	-14.23	1	-0.74	21.01	-15.39
		( 95.49 to 126.1 )	NA	( 994.12 to 1313.66 )	NA	( 0.74 to 1.63 )	NA	( 16.01 to 28.83 )	NA
	Male	97.04	-13.58	977.85	-13.2	1.24	-9	26.18	-17.3
		( 83.57 to 111.32 )	NA	( 839.44 to 1125.61 )	NA	( 0.95 to 1.58 )	NA	( 20.34 to 33.22 )	NA
	Female	121.66	-15.43	1296.44	-15.06	0.8	13.15	16.24	-12.33
		( 105.16 to 139.61 )	NA	( 1117.83 to 1483.61 )	NA	( 0.51 to 1.72 )	NA	( 11.39 to 26.93 )	NA
Turkmenistan	Both	114.45	-3.59	1186.87	-1.51	0.25	78.77	10.06	14.95
		( 98.62 to 131 )	NA	( 1027.38 to 1345.82 )	NA	( 0.11 to 0.46 )	NA	( 5.84 to 16.7 )	NA
	Male	97.19	0.46	973.61	2.87	0.33	70.47	11.09	27.28
		( 83.49 to 111.26 )	NA	( 844.24 to 1108.81 )	NA	( 0.1 to 0.8 )	NA	( 5.8 to 20.83 )	NA
	Female	128.19	-4.17	1339.11	-1.99	0.19	78.15	9.11	5.71
		( 110.26 to 147.61 )	NA	( 1151.86 to 1529.69 )	NA	( 0.06 to 0.37 )	NA	( 4.92 to 15.02 )	NA
Tuvalu	Both	151.3	9.47	1563.76	10.31	0.28	51.24	13.19	12.61
		( 129.97 to 172.85 )	NA	( 1352.86 to 1791.38 )	NA	( 0.2 to 0.4 )	NA	( 8.18 to 20.15 )	NA
	Male	127.23	11.07	1303.8	12.14	0.37	62.93	13.55	21.97
		( 109.54 to 146.56 )	NA	( 1131.03 to 1496.45 )	NA	( 0.26 to 0.57 )	NA	( 8.7 to 19.53 )	NA
	Female	172.03	10.77	1781.01	12.49	0.21	33.43	12.72	7.39
		( 147.97 to 197.99 )	NA	( 1530.29 to 2043.07 )	NA	( 0.13 to 0.32 )	NA	( 7.29 to 20.5 )	NA
Uganda	Both	97.51	2.2	933.77	3.79	1.33	44.75	26.49	29.17
		( 83.7 to 111.87 )	NA	( 804.9 to 1072.56 )	NA	( 0.48 to 2.04 )	NA	( 12.2 to 38.25 )	NA
	Male	82.51	2.95	780.13	4.48	2.15	59.16	39.74	43.29
		( 71.3 to 94.9 )	NA	( 674.46 to 897.38 )	NA	( 1.01 to 3.32 )	NA	( 20.37 to 59.34 )	NA
	Female	108.88	-0.73	1040.91	0.59	0.81	47.32	16.88	22.37
		( 93.48 to 126.54 )	NA	( 893.03 to 1198.03 )	NA	( 0.1 to 1.67 )	NA	( 5.64 to 29.14 )	NA
Ukraine	Both	157.53	-1.77	1696.26	-3.15	3.79	27.2	67.03	23.87
		( 136.93 to 179.49 )	NA	( 1467.01 to 1944.42 )	NA	( 1.81 to 6.98 )	NA	( 34.33 to 121.47 )	NA
	Male	80.37	-0.67	772.05	-1.1	5.97	18.89	105.28	20.96
		( 69.88 to 92.03 )	NA	( 669.09 to 883.43 )	NA	( 2.02 to 13.81 )	NA	( 37.46 to 237.71 )	NA
	Female	207.6	0.37	2225.81	-0.69	2.6	26.68	43.4	18.16
		( 180.16 to 236.94 )	NA	( 1912.96 to 2560.08 )	NA	( 0.88 to 5.53 )	NA	( 20.46 to 83.21 )	NA
United Arab Emirates	Both	99.46	1.37	1062.53	-3.13	0.35	63.25	10.36	14.56
		( 86.03 to 115.2 )	NA	( 915.27 to 1220.1 )	NA	( 0.16 to 0.67 )	NA	( 6.05 to 16.47 )	NA
	Male	92.8	4.75	976.29	0.61	0.41	48.6	11.1	16.73
		( 80.02 to 107.48 )	NA	( 841.59 to 1122.79 )	NA	( 0.16 to 0.85 )	NA	( 6.25 to 18.54 )	NA
	Female	116.73	2.48	1272.57	-1.2	0.2	54.96	8.51	2.28
		( 100.65 to 135.25 )	NA	( 1093.55 to 1453.35 )	NA	( 0.09 to 0.43 )	NA	( 4.74 to 14 )	NA
United Kingdom	Both	153.91	-38.19	1725.74	-40.44	1.51	41.87	24.76	-4.47
		( 133.53 to 175.56 )	NA	( 1504.51 to 1956.42 )	NA	( 0.63 to 2.63 )	NA	( 13.33 to 40.74 )	NA
	Male	132.95	-38.47	1383.01	-40.53	1.51	13.8	25.37	-11.13
		( 114.53 to 152.6 )	NA	( 1199.83 to 1580.85 )	NA	( 0.49 to 3.51 )	NA	( 11.56 to 51.11 )	NA
	Female	172.75	-37.05	2025.59	-38.99	1.46	62.41	23.84	-0.54
		( 149.88 to 197.54 )	NA	( 1756.29 to 2287.43 )	NA	( 0.44 to 2.76 )	NA	( 11.35 to 39.46 )	NA
United Republic of Tanzania	Both	104.09	7.81	1015.85	9.64	1.71	38.97	32.64	28.84
		( 90.75 to 119.58 )	NA	( 874.55 to 1162.22 )	NA	( 0.62 to 2.66 )	NA	( 15.02 to 48.57 )	NA
	Male	89.29	10.11	861.04	11.82	2.44	47.29	44.77	36.67
		( 77 to 102.55 )	NA	( 746.01 to 993.32 )	NA	( 1.13 to 4.01 )	NA	( 23.11 to 71.78 )	NA
	Female	117.63	5.88	1148.4	7.8	1.11	29.81	21.88	19.24
		( 101.83 to 135.27 )	NA	( 983.62 to 1313.98 )	NA	( 0.16 to 2.07 )	NA	( 7.13 to 35.33 )	NA
United States of America	Both	193.94	-27.51	2219.23	-27.66	2.27	33.19	39.98	10.66
		( 174.54 to 215.54 )	NA	( 1998.15 to 2434.42 )	NA	( 1.1 to 4.27 )	NA	( 22.34 to 69.53 )	NA
	Male	196.19	-25.31	2123.89	-26.59	2.65	23.48	46.43	5.44
		( 175.98 to 218.14 )	NA	( 1905.43 to 2354.27 )	NA	( 0.89 to 6.32 )	NA	( 20.05 to 98.84 )	NA
	Female	190.9	-29.23	2302.18	-28.13	1.98	39.24	34.73	13.83
		( 172.15 to 211.68 )	NA	( 2079.31 to 2521.88 )	NA	( 0.72 to 4.36 )	NA	( 16.26 to 67.91 )	NA
United States Virgin Islands	Both	90.61	-3.52	946.01	-0.59	3.64	49.1	56.08	38.24
		( 78.3 to 103.86 )	NA	( 818.48 to 1078.93 )	NA	( 2.84 to 4.99 )	NA	( 44.62 to 74.03 )	NA
	Male	76.7	-5.96	775.22	-3.07	2.96	75.4	51.5	66.95
		( 66.06 to 88.94 )	NA	( 666.83 to 891.9 )	NA	( 2.34 to 3.71 )	NA	( 41.12 to 63.73 )	NA
	Female	101.9	-2.53	1074.83	0.23	3.94	37	57.74	21.84
		( 87.93 to 116.99 )	NA	( 921.53 to 1221.3 )	NA	( 2.78 to 5.87 )	NA	( 41.5 to 82.18 )	NA
Uruguay	Both	157.78	-27.47	1727.36	-27.47	0.11	24.05	8.75	-27.52
		( 136.46 to 179.94 )	NA	( 1486.82 to 1966.67 )	NA	( 0.06 to 0.22 )	NA	( 4.71 to 14.84 )	NA
	Male	134.8	-27.52	1357.45	-28.08	0.13	19.44	8.05	-26.1
		( 114.99 to 155.65 )	NA	( 1166.26 to 1568.56 )	NA	( 0.04 to 0.3 )	NA	( 4.35 to 13.76 )	NA
	Female	175.04	-27.65	1999.89	-27.38	0.1	28.7	9.17	-28.6
		( 151.08 to 200.99 )	NA	( 1717.12 to 2274.85 )	NA	( 0.04 to 0.23 )	NA	( 4.75 to 15.77 )	NA
Uzbekistan	Both	112.38	9.59	1117.13	11.78	0.18	139.52	8.28	28.33
		( 97.19 to 128.85 )	NA	( 961.29 to 1277.53 )	NA	( 0.09 to 0.35 )	NA	( 4.75 to 13.78 )	NA
	Male	94.93	13.85	917.88	15.75	0.2	108.79	8.16	37.64
		( 82 to 108.5 )	NA	( 792.07 to 1050.04 )	NA	( 0.07 to 0.47 )	NA	( 4.4 to 14.56 )	NA
	Female	125.85	8.81	1260.42	11.29	0.17	158.04	8.22	22.33
		( 108.81 to 144.78 )	NA	( 1079.77 to 1446.71 )	NA	( 0.06 to 0.37 )	NA	( 4.53 to 13.64 )	NA
Vanuatu	Both	151.11	13.16	1547.32	13.32	0.23	87.94	13.1	25.01
		( 131.24 to 173.46 )	NA	( 1336.97 to 1764.06 )	NA	( 0.16 to 0.35 )	NA	( 7.98 to 20.67 )	NA
	Male	129.43	11.88	1317.54	11.74	0.3	116.31	13.18	35.74
		( 112.11 to 148.94 )	NA	( 1139.72 to 1510.48 )	NA	( 0.2 to 0.52 )	NA	( 8.44 to 20.4 )	NA
	Female	175.16	12.21	1802.16	12.46	0.16	45.2	13.05	13.08
		( 151.99 to 200.97 )	NA	( 1552.11 to 2063.89 )	NA	( 0.09 to 0.27 )	NA	( 7.33 to 21.77 )	NA
Venezuela (Bolivarian Republic of)	Both	104.54	-18.81	1031.57	-20.77	0.46	14.6	11.18	-10.34
		( 89.77 to 120.68 )	NA	( 883.09 to 1184.87 )	NA	( 0.21 to 0.93 )	NA	( 6.75 to 18.29 )	NA
	Male	88.93	-16.42	847.42	-17.78	0.41	4.7	10.06	-10.75
		( 76.24 to 102.79 )	NA	( 719.15 to 976.29 )	NA	( 0.14 to 0.99 )	NA	( 5.21 to 19.52 )	NA
	Female	118.34	-20.47	1186.41	-22.67	0.49	20.33	12.03	-10.56
		( 101.13 to 136.85 )	NA	( 1012.74 to 1367 )	NA	( 0.17 to 1.17 )	NA	( 6.63 to 21.63 )	NA
Viet Nam	Both	139.48	7.64	1487.26	11.2	0.26	55.34	11.58	9.17
		( 120.82 to 159.56 )	NA	( 1284.31 to 1693.96 )	NA	( 0.19 to 0.34 )	NA	( 7.19 to 17.9 )	NA
	Male	112.3	11.14	1156.24	13.93	0.42	68.36	12.61	23.78
		( 96.96 to 129.27 )	NA	( 1006.92 to 1319.52 )	NA	( 0.28 to 0.55 )	NA	( 8.36 to 17.7 )	NA
	Female	159.99	6.65	1711.79	10.55	0.16	42.93	10.64	-0.14
		( 138.19 to 184.21 )	NA	( 1468.88 to 1967.66 )	NA	( 0.09 to 0.27 )	NA	( 5.82 to 17.88 )	NA
Yemen	Both	107.17	3.67	1022.99	2.35	0.15	83.3	7.62	7.83
		( 92.64 to 123.38 )	NA	( 885.95 to 1164.35 )	NA	( 0.1 to 0.24 )	NA	( 4.44 to 11.87 )	NA
	Male	94.34	5.66	887.04	5.32	0.2	57.55	7.89	13.26
		( 81.29 to 108.93 )	NA	( 758.97 to 1020.24 )	NA	( 0.11 to 0.34 )	NA	( 4.65 to 12.3 )	NA
	Female	119.73	3.28	1153.06	2.85	0.11	85.92	7.38	3.15
		( 102.78 to 138.24 )	NA	( 984.41 to 1316.11 )	NA	( 0.06 to 0.18 )	NA	( 4.11 to 12.03 )	NA
Zambia	Both	99.77	0.25	974.62	1.01	1.9	85.09	35.49	62.75
		( 85.7 to 114.35 )	NA	( 833.04 to 1115.72 )	NA	( 1.13 to 2.92 )	NA	( 23.45 to 52.35 )	NA
	Male	85.41	0.69	825.92	1.12	2.51	104.92	47.3	88.33
		( 74.05 to 98.3 )	NA	( 712.98 to 945.82 )	NA	( 1.52 to 3.98 )	NA	( 29.89 to 73.58 )	NA
	Female	112.55	-3.19	1100.53	-2.74	1.38	73.93	24.99	38.94
		( 96.76 to 129.13 )	NA	( 941.2 to 1265.12 )	NA	( 0.18 to 2.6 )	NA	( 7.19 to 42.19 )	NA
Zimbabwe	Both	131.68	10.59	1279.24	7.9	0.11	14.89	8.92	10.16
		( 114.48 to 152.36 )	NA	( 1108.24 to 1477.1 )	NA	( 0.06 to 0.15 )	NA	( 5.07 to 14.66 )	NA
	Male	105.16	14.94	1000.23	13.63	0.13	12.88	8.01	15.74
		( 90.98 to 121.5 )	NA	( 860.85 to 1158.21 )	NA	( 0.1 to 0.17 )	NA	( 4.88 to 12.54 )	NA
	Female	150.16	3.92	1461.43	2.06	0.09	22.13	9.44	5.79
		( 129.94 to 174.68 )	NA	( 1257.87 to 1682.97 )	NA	( 0.03 to 0.15 )	NA	( 5.14 to 16.32 )	NA
ASIR: age-standardized incidence rate; ASPR: age-standardized prevalence rate; ASDR: age-standardized deaths rate; ASDALYR: age-standardized disability-adjusted life-years rate; UI: Uncertainty Intervals; SDI: socio-demographic index; WBI: World Bank income Level.
