# Supplementary material for: Global disease burden and its attributable risk factors of peripheral arterial disease
Source: Sci Rep. 2023 Nov 14;13:19898. doi: 10.1038/s41598-023-47028-5 (PMC10645774; doi:10.1038/s41598-023-47028-5)
Supplement: Supplementary file 5 — Supplementary Table 3. [file 41598_2023_47028_MOESM5_ESM.xlsx]

## Sheet: Sheet1
Supplementary Table 3. Absolute number and age-standardized rate of YLLs and YLDs for PAD in globe, SDI and WBI regions and its percentage change between 1990-2019, by sex.
		ASYLLR (UI 95%)			ASYLDR (UI 95%)					YLLs (UI 95%)				YDLs (UI 95%)
	gender	2019		Percentage change in ASYLLR, 1990-2019	2019			Percentage change in ASYLDR, 1990-2019		1990 counts		2019 counts	Fold change	1990 counts		2019 counts	Fold change
Global	Both	13.26		-4.24	6.29			-26.51		472694		1035487	2.19	302821		500893	1.65
		(7.71to22.61)			(2.97to11.35)					(257706to813351)		(604347to1778564)		(141753to539467)		(234625to898104)
	Male	17.23		-4.16	4.6			-27.77		273289		602422	2.2	96277		163844	1.7
		(8.27to35.75)			(2.17to8.20)					(117827to568360)		(294021to1237247)		(44582to172074)		(76301to293204)
	Female	9.85		-5.91	7.66			-24.6		199405		433066	2.17	206544		337049	1.63
		(4.55to19.90)			(3.61to13.80)					(86881to392774)		(199652to874595)		(97116to370416)		(158788to607776)
SDI
High SDI	Both	20.62		7.52	6.66			-38.09		201952		426939	2.11	115580		135353	1.17
		(10.15to38.39)			(3.13to12.06)					(100677to373964)		(208630to793277)		(54486to208784)		(63670to244469)
	Male	26.02		0.29	6.02			-37.24		106780		228201	2.14	40626		53437	1.32
		(9.14to60.49)			(2.80to10.85)					(36583to244392)		(80080to530753)		(18909to73291)		(24838to96948)
	Female	16.16		11.52	7.15			-37.94		95172		198738	2.09	74955		81917	1.09
		(5.95to35.71)			(3.36to13.00)					(35909to210025)		(72596to438182)		(35320to135996)		(38412to148749)
High-middle SDI	Both	19.05		-8.44	6.66			-23.9		202197		384804	1.9	85617		135870	1.59
		(9.98to34.71)			(3.14to11.99)					(97628to362548)		(201007to702372)		(39959to153237)		(63778to244664)
	Male	27.21		-9.2	4.18			-27.13		123243		237194	1.92	22103		36135	1.63
		(10.97to61.20)			(1.97to7.48)					(43532to271453)		(95730to530631)		(10170to39531)		(16728to64491)
	Female	12.4		-11.51	8.49			-20.28		78955		147610	1.87	63514		99736	1.57
		(4.95to25.88)			(3.99to15.30)					(29645to158869)		(58681to308662)		(29916to114244)		(47085to179657)
Middle SDI	Both	4.92		26.53	6.29			-13.9		32552		109239	3.36	61442		141511	2.3
		(3.77to6.77)			(2.94to11.33)					(24612to44742)		(84336to147880)		(28541to108071)		(65058to254571)
	Male	6.16		26.93	3.99			-13.16		19465		64924	3.34	18070		41699	2.31
		(4.62to9.07)			(1.88to7.13)					(13753to30546)		(49513to93003)		(8288to31900)		(19452to75202)
	Female	3.82		24.88	8.21			-13.62		13087		44316	3.39	43372		99812	2.3
		(2.52to6.20)			(3.83to14.95)					(8669to19880)		(29318to71634)		(20190to76135)		(45772to180607)
Low-middle SDI	Both	5.24		53.49	5.51			-12.16		16333		62647	3.84	29607		66031	2.23
		(3.99to6.63)			(2.61to9.86)					(12141to23174)		(48113to78309)		(13719to52398)		(30925to118081)
	Male	6.47		62.59	4.2			-10.98		9728		37077	3.81	11059		23496	2.12
		(5.02to8.53)			(1.98to7.42)					(7179to14960)		(29115to48166)		(5109to19505)		(11055to41687)
	Female	4.14		44.76	6.63			-14.43		6605		25570	3.87	18548		42535	2.29
		(2.45to5.82)			(3.16to11.96)					(3921to12335)		(15006to35400)		(8634to32951)		(19929to76994)
Low SDI	Both	11.51		20.88	5.29			-7.29		19334		51064	2.64	10423		21879	2.1
		(6.50to15.64)			(2.50to9.45)					(10143to28353)		(29678to69282)		(4834to18432)		(10260to39153)
	Male	15.61		18.32	4.5			-4.62		13885		34585	2.49	4364		8984	2.06
		(9.17to21.66)			(2.12to8.01)					(5882to21931)		(19652to48360)		(1999to7671)		(4171to15943)
	Female	7.61		31.77	6.01			-9.94		5450		16479	3.02	6059		12895	2.13
		(2.26to13.87)			(2.82to10.69)					(1566to12446)		(4787to30403)		(2841to10784)		(6045to23021)
World Bank Income Level
High WBI	Both	21.68		7.26	6.72			-38.15		261108		540611	2.07	143550		164320	1.14
		(10.56to40.57)			(3.16to12.13)					(127785to481600)		(264328to1016068)		(67401to259479)		(77645to296170)
	Male	28.14		0.06	6			-36.4		143436		294393	2.05	49367		63573	1.29
		(9.78to65.23)			(2.79to10.82)					(48408to329169)		(102198to683835)		(22859to88937)		(29557to115346)
	Female	16.35		11.64	7.26			-38.45		117672		246218	2.09	94184		100747	1.07
		(5.97to35.93)			(3.42to13.18)					(43477to254747)		(89689to541424)		(44366to170819)		(47308to183069)
Upper Middle WBI	Both	10.04		-7.79	6.41			-16.87		141663		320075	2.26	99697		205927	2.07
		(6.01to16.85)			(3.01to11.60)					(77216to240001)		(191025to542577)		(46307to176012)		(95461to373437)
	Male	13.33		-4.1	3.69			-19.14		84883		195979	2.31	25631		53082	2.07
		(6.73to27.36)			(1.75to6.56)					(36807to175474)		(99115to399210)		(11854to45275)		(24624to95573)
	Female	7.15		-12.93	8.56			-13.98		56779		124096	2.19	74066		152845	2.06
		(3.51to14.12)			(4.00to15.53)					(26172to104791)		(60904to245392)		(34400to130937)		(70843to275729)
Lower Middle WBI	Both	6.52		0.15	5.75			-10.65		52252		130855	2.5	52430		116079	2.21
		(4.80to8.82)			(2.72to10.26)					(33550to84989)		(97056to178982)		(24657to92210)		(54169to206795)
	Male	8.24		7.69	4.41			-6.48		32032		81590	2.55	18474		41741	2.26
		(5.79to12.55)			(2.06to7.82)					(17601to61492)		(57834to124189)		(8522to32798)		(19660to73659)
	Female	4.91		-7.63	6.89			-13.1		20220		49265	2.44	33956		74338	2.19
		(3.19to7.32)			(3.28to12.37)					(11216to35422)		(31960to72913)		(15903to60040)		(34756to133734)
Low WBI	Both	15.85		19.37	5.75			-3.77		17344		43151	2.49	6992		14317	2.05
		(8.35to21.84)			(2.68to10.31)					(8716to25762)		(23539to59803)		(3227to12435)		(6712to25730)
	Male	23.72		18.22	4.75			-3.07		12749		30017	2.35	2749		5354	1.95
		(13.30to33.04)			(2.23to8.46)					(5109to20642)		(16318to42374)		(1243to4833)		(2504to9530)
	Female	9.31		30.23	6.52			-5.46		4596		13134	2.86	4242		8963	2.11
		(1.96to17.51)			(3.03to11.73)					(1019to10768)		(2781to24846)		(1973to7616)		(4171to16140)
ASYLDR: age-standardized years lived with disability rate; ASYLLR: age-standardized years of life lost rate; YLLs: Years of life lost. YLDs: Years lived with disability; UI: Uncertainty Intervals; SDI: socio-demographic index; WBI: World Bank income Level.
