# Supplementary material for: Global disease burden and its attributable risk factors of peripheral arterial disease
Source: Sci Rep. 2023 Nov 14;13:19898. doi: 10.1038/s41598-023-47028-5 (PMC10645774; doi:10.1038/s41598-023-47028-5)
Supplement: Supplementary file 6 — Supplementary Table 4. [file 41598_2023_47028_MOESM6_ESM.xlsx]

## Sheet: Sheet1
Supplementary Table 4. EAPCs of ASIR, ASPR, ASDR and ASDALYR in globe, SDI, WBI, 21 GBD regions and 204 countries and territories, by sex.
Location	Burden Estimate	Sex	EAPC	95% CI	P
Afghanistan	ASDALYR	Both	0.52	0.46 to 0.57	1.28e-17
Albania	ASDALYR	Both	0.31	0.22 to 0.41	2.21e-07
Algeria	ASDALYR	Both	0.42	0.32 to 0.52	1.55e-09
American Samoa	ASDALYR	Both	1.09	0.27 to 1.92	0.0111829
Andorra	ASDALYR	Both	0.9	0.72 to 1.07	4.69e-11
Angola	ASDALYR	Both	1.01	0.96 to 1.06	1.09e-27
Antigua and Barbuda	ASDALYR	Both	0.79	0.58 to 1	2.44e-08
Argentina	ASDALYR	Both	-0.26	-0.34 to -0.17	2.12e-06
Armenia	ASDALYR	Both	-0.25	-0.38 to -0.12	0.000475648
Australia	ASDALYR	Both	-0.09	-0.14 to -0.03	0.00241467
Austria	ASDALYR	Both	0.23	0.12 to 0.34	0.000156751
Azerbaijan	ASDALYR	Both	-0.09	-0.11 to -0.07	1.35e-09
Bahamas	ASDALYR	Both	0.71	0.58 to 0.84	3.43e-12
Bahrain	ASDALYR	Both	0.39	-0.07 to 0.86	0.0947504
Bangladesh	ASDALYR	Both	0.87	0.77 to 0.96	5.21e-17
Barbados	ASDALYR	Both	0.58	0.52 to 0.64	2.53e-18
Belarus	ASDALYR	Both	1.07	1.03 to 1.1	1.55e-32
Belgium	ASDALYR	Both	-0.43	-0.54 to -0.33	2.57e-09
Belize	ASDALYR	Both	0.64	0.49 to 0.8	2.69e-09
Benin	ASDALYR	Both	0.47	0.43 to 0.51	3.79e-20
Bermuda	ASDALYR	Both	-0.37	-0.47 to -0.27	3.57e-08
Bhutan	ASDALYR	Both	0.98	0.94 to 1.01	8.13e-31
Bolivia (Plurinational State of)	ASDALYR	Both	-0.16	-0.24 to -0.08	0.000261136
Bosnia and Herzegovina	ASDALYR	Both	0.77	0.67 to 0.87	1.04e-15
Botswana	ASDALYR	Both	0.48	0.23 to 0.73	0.000541589
Brazil	ASDALYR	Both	-0.07	-0.12 to -0.01	0.0207571
Brunei Darussalam	ASDALYR	Both	-0.2	-0.31 to -0.08	0.00157763
Bulgaria	ASDALYR	Both	-0.08	-0.18 to 0.03	0.15216
Burkina Faso	ASDALYR	Both	1.39	1.3 to 1.48	3e-23
Burundi	ASDALYR	Both	-0.41	-0.55 to -0.27	2.09e-06
Cabo Verde	ASDALYR	Both	0.89	0.79 to 0.99	2.68e-17
Cambodia	ASDALYR	Both	-0.11	-0.12 to -0.1	3e-23
Cameroon	ASDALYR	Both	0.9	0.85 to 0.95	1.66e-25
Canada	ASDALYR	Both	-0.38	-0.45 to -0.32	1.52e-12
Central African Republic	ASDALYR	Both	0.09	0.04 to 0.15	0.00132634
Chad	ASDALYR	Both	0.51	0.48 to 0.54	8.23e-25
Chile	ASDALYR	Both	0.57	0.4 to 0.73	7.97e-08
China	ASDALYR	Both	-0.45	-0.52 to -0.38	4.69e-14
Colombia	ASDALYR	Both	-0.4	-0.56 to -0.25	1.62e-05
Comoros	ASDALYR	Both	0.18	0.07 to 0.29	0.00282827
Congo	ASDALYR	Both	0.49	0.32 to 0.65	1.54e-06
Cook Islands	ASDALYR	Both	0.69	0.53 to 0.86	2.94e-09
Costa Rica	ASDALYR	Both	-0.01	-0.09 to 0.07	0.746326
C?te d'Ivoire	ASDALYR	Both	0.34	0.31 to 0.37	3.67e-20
Croatia	ASDALYR	Both	0.04	-0.07 to 0.15	0.45649
Cuba	ASDALYR	Both	0.73	0.58 to 0.88	1.07e-10
Cyprus	ASDALYR	Both	-0.36	-0.44 to -0.27	1.29e-09
Czechia	ASDALYR	Both	-0.03	-0.13 to 0.07	0.525078
Democratic People's Republic of Korea	ASDALYR	Both	0.08	-0.02 to 0.19	0.128844
Democratic Republic of the Congo	ASDALYR	Both	-0.72	-1.02 to -0.42	3.36e-05
Denmark	ASDALYR	Both	-0.77	-0.91 to -0.64	1.91e-12
Djibouti	ASDALYR	Both	0.79	0.67 to 0.91	7.81e-14
Dominica	ASDALYR	Both	1.05	0.92 to 1.17	2.22e-16
Dominican Republic	ASDALYR	Both	0.68	0.52 to 0.83	9.58e-10
Ecuador	ASDALYR	Both	0.07	-0.07 to 0.22	0.287574
Egypt	ASDALYR	Both	0.61	0.54 to 0.68	3.82e-17
El Salvador	ASDALYR	Both	-0.36	-0.41 to -0.32	3.05e-16
Equatorial Guinea	ASDALYR	Both	2.39	2.27 to 2.51	6.09e-27
Eritrea	ASDALYR	Both	0.55	0.37 to 0.72	4.29e-07
Estonia	ASDALYR	Both	0.29	0.12 to 0.47	0.00205625
Eswatini	ASDALYR	Both	1.05	0.91 to 1.19	2.66e-15
Ethiopia	ASDALYR	Both	0.7	0.55 to 0.84	1.69e-10
Fiji	ASDALYR	Both	0.5	0.37 to 0.62	1.21e-08
Finland	ASDALYR	Both	-0.15	-0.3 to 0	0.0465467
France	ASDALYR	Both	-1.02	-1.06 to -0.99	3.66e-30
Gabon	ASDALYR	Both	0.97	0.89 to 1.06	4.23e-20
Gambia	ASDALYR	Both	0.74	0.66 to 0.81	2.06e-18
Georgia	ASDALYR	Both	0.81	0.62 to 1.01	2.66e-09
Germany	ASDALYR	Both	-0.05	-0.15 to 0.04	0.275865
Ghana	ASDALYR	Both	-0.41	-0.56 to -0.25	6.91e-06
Greece	ASDALYR	Both	-0.98	-1.11 to -0.85	2.32e-15
Greenland	ASDALYR	Both	-1.71	-2 to -1.42	1.74e-12
Grenada	ASDALYR	Both	1.1	1.02 to 1.18	4.81e-22
Guam	ASDALYR	Both	1.28	0.49 to 2.08	0.00247184
Guatemala	ASDALYR	Both	-0.25	-0.29 to -0.21	8.47e-13
Guinea	ASDALYR	Both	0.54	0.5 to 0.57	5.04e-23
Guinea-Bissau	ASDALYR	Both	0.58	0.54 to 0.62	7.22e-22
Guyana	ASDALYR	Both	0.83	0.77 to 0.9	3.13e-21
Haiti	ASDALYR	Both	0.01	-0.11 to 0.13	0.824515
Honduras	ASDALYR	Both	0.16	0.05 to 0.28	0.00801209
Hungary	ASDALYR	Both	-0.05	-0.12 to 0.03	0.220482
Iceland	ASDALYR	Both	-1.14	-1.19 to -1.09	4.18e-28
India	ASDALYR	Both	0.4	0.36 to 0.44	9.89e-18
Indonesia	ASDALYR	Both	0.59	0.53 to 0.64	7.66e-20
Iran (Islamic Republic of)	ASDALYR	Both	1.24	0.81 to 1.66	1.8e-06
Iraq	ASDALYR	Both	-0.61	-0.66 to -0.56	3.6e-21
Ireland	ASDALYR	Both	-0.61	-0.69 to -0.53	4.72e-15
Israel	ASDALYR	Both	-0.05	-0.1 to 0	0.040846
Italy	ASDALYR	Both	-1.04	-1.16 to -0.93	4.01e-17
Jamaica	ASDALYR	Both	0.97	0.75 to 1.19	7.67e-10
Japan	ASDALYR	Both	-1.64	-1.81 to -1.46	1.81e-17
Jordan	ASDALYR	Both	-0.4	-0.43 to -0.37	4.45e-22
Kazakhstan	ASDALYR	Both	-0.12	-0.19 to -0.05	0.00188724
Kenya	ASDALYR	Both	1.15	1.11 to 1.19	2.93e-31
Kiribati	ASDALYR	Both	0.69	0.57 to 0.8	9.77e-13
Kuwait	ASDALYR	Both	0.06	0 to 0.12	0.0511873
Kyrgyzstan	ASDALYR	Both	0.49	0.38 to 0.6	6.73e-10
Lao People's Democratic Republic	ASDALYR	Both	-0.06	-0.08 to -0.04	1.05e-05
Latvia	ASDALYR	Both	2.18	1.79 to 2.58	4.03e-12
Lebanon	ASDALYR	Both	0.36	0.22 to 0.49	7.13e-06
Lesotho	ASDALYR	Both	1.56	1.45 to 1.66	1.96e-23
Liberia	ASDALYR	Both	0.52	0.36 to 0.68	2.73e-07
Libya	ASDALYR	Both	0.49	0.44 to 0.55	1.18e-17
Lithuania	ASDALYR	Both	1.22	1.03 to 1.41	2.11e-13
Luxembourg	ASDALYR	Both	-0.54	-0.58 to -0.5	2.63e-21
Madagascar	ASDALYR	Both	0.35	0.24 to 0.46	3.49e-07
Malawi	ASDALYR	Both	0.7	0.66 to 0.74	2.32e-25
Malaysia	ASDALYR	Both	0.01	-0.06 to 0.08	0.838514
Maldives	ASDALYR	Both	0.04	-0.02 to 0.09	0.164611
Mali	ASDALYR	Both	0.57	0.55 to 0.59	1.31e-31
Malta	ASDALYR	Both	-0.35	-0.47 to -0.22	4.51e-06
Marshall Islands	ASDALYR	Both	0.52	0.34 to 0.7	2.46e-06
Mauritania	ASDALYR	Both	0.26	0.2 to 0.32	3.03e-09
Mauritius	ASDALYR	Both	0.51	0.42 to 0.6	5.4e-12
Mexico	ASDALYR	Both	-0.47	-0.56 to -0.37	6.85e-11
Micronesia (Federated States of)	ASDALYR	Both	0.68	0.47 to 0.89	3.15e-07
Monaco	ASDALYR	Both	-0.71	-0.76 to -0.65	7.52e-22
Mongolia	ASDALYR	Both	-0.38	-0.44 to -0.32	2.03e-13
Montenegro	ASDALYR	Both	0.09	0.07 to 0.11	4.07e-09
Morocco	ASDALYR	Both	0.41	0.34 to 0.49	1.93e-11
Mozambique	ASDALYR	Both	1.66	1.59 to 1.73	1.23e-28
Myanmar	ASDALYR	Both	-0.28	-0.31 to -0.26	5.41e-19
Namibia	ASDALYR	Both	0.37	0.22 to 0.51	1.11e-05
Nauru	ASDALYR	Both	0.28	0.07 to 0.49	0.0123622
Nepal	ASDALYR	Both	0.59	0.53 to 0.65	1.25e-17
Netherlands	ASDALYR	Both	-0.24	-0.3 to -0.17	5.51e-08
New Zealand	ASDALYR	Both	-0.15	-0.24 to -0.06	0.0015152
Nicaragua	ASDALYR	Both	-0.17	-0.23 to -0.12	4.45e-07
Niger	ASDALYR	Both	0.36	0.33 to 0.39	5.8e-20
Nigeria	ASDALYR	Both	0.38	0.3 to 0.45	7.18e-11
Niue	ASDALYR	Both	0.6	0.45 to 0.75	7.13e-09
North Macedonia	ASDALYR	Both	-0.34	-0.38 to -0.3	1.15e-17
Northern Mariana Islands	ASDALYR	Both	1.74	0.84 to 2.65	0.000436337
Norway	ASDALYR	Both	-0.75	-0.83 to -0.68	9.75e-19
Oman	ASDALYR	Both	1.32	1.18 to 1.47	2.1e-17
Pakistan	ASDALYR	Both	0.7	0.6 to 0.79	2.25e-15
Palau	ASDALYR	Both	0.26	0.2 to 0.32	7.22e-10
Palestine	ASDALYR	Both	-0.05	-0.08 to -0.03	7.72e-05
Panama	ASDALYR	Both	0.24	0.11 to 0.37	0.000610139
Papua New Guinea	ASDALYR	Both	0.5	0.39 to 0.61	2.59e-10
Paraguay	ASDALYR	Both	1.61	1.42 to 1.8	1.72e-16
Peru	ASDALYR	Both	-0.51	-0.62 to -0.4	2.55e-10
Philippines	ASDALYR	Both	0.46	0.24 to 0.68	0.000166084
Poland	ASDALYR	Both	0.63	0.44 to 0.81	1.9e-07
Portugal	ASDALYR	Both	-0.33	-0.39 to -0.27	6.77e-12
Puerto Rico	ASDALYR	Both	0.56	0.49 to 0.63	1.02e-15
Qatar	ASDALYR	Both	1.25	0.99 to 1.51	1.46e-10
Republic of Korea	ASDALYR	Both	-2.74	-2.98 to -2.5	1.15e-19
Republic of Moldova	ASDALYR	Both	1.4	1.07 to 1.74	1.64e-09
Romania	ASDALYR	Both	0.46	0.39 to 0.52	3.6e-15
Russian Federation	ASDALYR	Both	0.67	0.59 to 0.75	6.46e-17
Rwanda	ASDALYR	Both	-0.25	-0.49 to -0.02	0.03648
Saint Kitts and Nevis	ASDALYR	Both	0.87	0.72 to 1.02	1.97e-12
Saint Lucia	ASDALYR	Both	0.12	-0.06 to 0.31	0.185037
Saint Vincent and the Grenadines	ASDALYR	Both	1.01	0.81 to 1.21	4.51e-11
Samoa	ASDALYR	Both	0.45	0.31 to 0.59	5.36e-07
San Marino	ASDALYR	Both	-0.21	-0.29 to -0.13	1.48e-05
Sao Tome and Principe	ASDALYR	Both	0.94	0.9 to 0.97	4.24e-29
Saudi Arabia	ASDALYR	Both	-0.31	-0.36 to -0.27	5.37e-14
Senegal	ASDALYR	Both	0.38	0.31 to 0.44	2.62e-12
Serbia	ASDALYR	Both	2.31	1.89 to 2.74	6.44e-12
Seychelles	ASDALYR	Both	0.12	0.02 to 0.22	0.0154549
Sierra Leone	ASDALYR	Both	0.29	0.23 to 0.34	3.47e-11
Singapore	ASDALYR	Both	-0.64	-0.83 to -0.44	2.88e-07
Slovakia	ASDALYR	Both	2.99	2.65 to 3.32	2.87e-17
Slovenia	ASDALYR	Both	-1.31	-1.49 to -1.14	4.86e-15
Solomon Islands	ASDALYR	Both	0.48	0.37 to 0.6	2.33e-09
Somalia	ASDALYR	Both	-0.03	-0.11 to 0.06	0.511638
South Africa	ASDALYR	Both	0.89	0.68 to 1.09	1.03e-09
South Sudan	ASDALYR	Both	0.14	0.08 to 0.21	7.58e-05
Spain	ASDALYR	Both	-0.79	-0.96 to -0.62	3.52e-10
Sri Lanka	ASDALYR	Both	0.16	0.03 to 0.29	0.0205261
Sudan	ASDALYR	Both	0.65	0.57 to 0.72	1.83e-16
Suriname	ASDALYR	Both	0.29	0.19 to 0.38	7.97e-07
Sweden	ASDALYR	Both	-0.61	-0.68 to -0.53	2.15e-16
Switzerland	ASDALYR	Both	-0.69	-0.78 to -0.6	2.18e-15
Syrian Arab Republic	ASDALYR	Both	-0.56	-0.64 to -0.49	4.11e-15
Taiwan (Province of China)	ASDALYR	Both	-0.28	-0.33 to -0.24	2.04e-14
Tajikistan	ASDALYR	Both	-0.39	-0.46 to -0.33	1.19e-12
Thailand	ASDALYR	Both	-0.88	-0.96 to -0.8	1.86e-19
Timor-Leste	ASDALYR	Both	0.28	0.25 to 0.32	6.93e-16
Togo	ASDALYR	Both	0.5	0.46 to 0.54	4.64e-21
Tokelau	ASDALYR	Both	0.57	0.42 to 0.72	2.43e-08
Tonga	ASDALYR	Both	0.59	0.4 to 0.78	7.67e-07
Trinidad and Tobago	ASDALYR	Both	0.09	0.03 to 0.16	0.00367396
Tunisia	ASDALYR	Both	0.46	0.41 to 0.51	4.4e-17
Turkey	ASDALYR	Both	-0.72	-0.86 to -0.57	6.27e-11
Turkmenistan	ASDALYR	Both	0.5	0.44 to 0.55	1.52e-17
Tuvalu	ASDALYR	Both	0.37	0.25 to 0.49	1.03e-06
Uganda	ASDALYR	Both	0.85	0.83 to 0.87	1.3e-36
Ukraine	ASDALYR	Both	0.7	0.58 to 0.83	3.95e-12
United Arab Emirates	ASDALYR	Both	0.6	0.41 to 0.78	3.38e-07
United Kingdom	ASDALYR	Both	-0.46	-0.63 to -0.29	7.44e-06
United Republic of Tanzania	ASDALYR	Both	0.68	0.52 to 0.84	1.13e-09
United States of America	ASDALYR	Both	0.44	0.37 to 0.51	1.63e-13
United States Virgin Islands	ASDALYR	Both	1.56	1.34 to 1.77	5.12e-15
Uruguay	ASDALYR	Both	-1.07	-1.15 to -0.99	9.98e-22
Uzbekistan	ASDALYR	Both	1.03	0.98 to 1.09	1.31e-25
Vanuatu	ASDALYR	Both	0.89	0.8 to 0.97	1.07e-18
Venezuela (Bolivarian Republic of)	ASDALYR	Both	-0.59	-0.71 to -0.47	1.16e-10
Viet Nam	ASDALYR	Both	0.32	0.27 to 0.36	5.7e-15
Yemen	ASDALYR	Both	0.38	0.33 to 0.44	6.08e-15
Zambia	ASDALYR	Both	1.81	1.58 to 2.03	5.46e-16
Zimbabwe	ASDALYR	Both	0.4	0.27 to 0.54	1.59e-06
Afghanistan	ASDR	Both	2.34	2.02 to 2.65	3.05e-15
Albania	ASDR	Both	2.59	2.26 to 2.92	9.28e-16
Algeria	ASDR	Both	2.06	1.82 to 2.3	1.21e-16
American Samoa	ASDR	Both	2.82	1.22 to 4.45	0.00113687
Andorra	ASDR	Both	2.32	1.91 to 2.73	2.55e-12
Angola	ASDR	Both	1.59	1.53 to 1.65	3.85e-30
Antigua and Barbuda	ASDR	Both	1.23	1 to 1.47	1.05e-11
Argentina	ASDR	Both	1.06	0.94 to 1.18	3.98e-17
Armenia	ASDR	Both	0.1	-0.27 to 0.47	0.584814
Australia	ASDR	Both	0.38	0.28 to 0.48	3.27e-08
Austria	ASDR	Both	0.62	0.46 to 0.79	2.31e-08
Azerbaijan	ASDR	Both	2.46	2.22 to 2.7	8.6e-19
Bahamas	ASDR	Both	0.93	0.74 to 1.12	7.8e-11
Bahrain	ASDR	Both	1.34	0.66 to 2.02	0.000350182
Bangladesh	ASDR	Both	3.51	3.2 to 3.81	2.87e-20
Barbados	ASDR	Both	0.7	0.65 to 0.75	2.91e-22
Belarus	ASDR	Both	1.89	1.84 to 1.94	2.43e-35
Belgium	ASDR	Both	0.37	0.15 to 0.6	0.00231539
Belize	ASDR	Both	1.43	1.14 to 1.73	8.05e-11
Benin	ASDR	Both	1.57	1.41 to 1.72	1.66e-18
Bermuda	ASDR	Both	-0.14	-0.23 to -0.04	0.00520986
Bhutan	ASDR	Both	3.43	3.26 to 3.6	5.32e-27
Bolivia (Plurinational State of)	ASDR	Both	1.56	1.48 to 1.64	5.7e-26
Bosnia and Herzegovina	ASDR	Both	2.17	1.78 to 2.55	2.95e-12
Botswana	ASDR	Both	0.98	0.7 to 1.27	1.32e-07
Brazil	ASDR	Both	0.46	0.38 to 0.54	7.3e-13
Brunei Darussalam	ASDR	Both	0.92	0.78 to 1.05	4.23e-14
Bulgaria	ASDR	Both	0.22	0.01 to 0.43	0.0371792
Burkina Faso	ASDR	Both	3.07	2.82 to 3.32	5.97e-21
Burundi	ASDR	Both	-0.25	-0.39 to -0.11	0.00126503
Cabo Verde	ASDR	Both	2.22	2.04 to 2.39	2.61e-21
Cambodia	ASDR	Both	1.84	1.77 to 1.91	5.19e-30
Cameroon	ASDR	Both	2.01	1.91 to 2.12	3.97e-26
Canada	ASDR	Both	0.27	0.21 to 0.32	4.83e-10
Central African Republic	ASDR	Both	0.19	0.12 to 0.25	3.22e-06
Chad	ASDR	Both	1.3	1.22 to 1.38	6.14e-24
Chile	ASDR	Both	1.74	1.4 to 2.08	2.43e-11
China	ASDR	Both	0.62	0.54 to 0.71	5.02e-15
Colombia	ASDR	Both	0.21	0 to 0.43	0.0482478
Comoros	ASDR	Both	0.53	0.42 to 0.64	2.47e-10
Congo	ASDR	Both	0.87	0.69 to 1.06	2.17e-10
Cook Islands	ASDR	Both	1.51	1.21 to 1.81	3.91e-11
Costa Rica	ASDR	Both	0.87	0.7 to 1.03	2.48e-11
Croatia	ASDR	Both	0.43	0.3 to 0.57	3.65e-07
Cuba	ASDR	Both	0.97	0.81 to 1.13	5.11e-13
Cyprus	ASDR	Both	0.91	0.73 to 1.09	2.57e-11
Czechia	ASDR	Both	0.12	-0.05 to 0.28	0.159842
C?te d'Ivoire	ASDR	Both	1.07	1 to 1.14	5.2e-23
Democratic People's Republic of Korea	ASDR	Both	0.18	0.1 to 0.27	9.74e-05
Democratic Republic of the Congo	ASDR	Both	-0.94	-1.27 to -0.6	4.56e-06
Denmark	ASDR	Both	-0.06	-0.26 to 0.15	0.568703
Djibouti	ASDR	Both	1.21	1.05 to 1.37	2.49e-15
Dominica	ASDR	Both	1.4	1.27 to 1.53	2.09e-19
Dominican Republic	ASDR	Both	2.53	2.18 to 2.88	5.27e-15
Ecuador	ASDR	Both	2.91	2.49 to 3.32	1.43e-14
Egypt	ASDR	Both	2.82	2.56 to 3.08	2.24e-19
El Salvador	ASDR	Both	0.84	0.67 to 1.01	5.05e-11
Equatorial Guinea	ASDR	Both	3.6	3.41 to 3.79	5.19e-26
Eritrea	ASDR	Both	1.21	0.96 to 1.45	8.88e-11
Estonia	ASDR	Both	3.38	2.71 to 4.05	2.92e-11
Eswatini	ASDR	Both	1.75	1.55 to 1.95	9.57e-17
Ethiopia	ASDR	Both	1.38	1.22 to 1.54	1.43e-16
Fiji	ASDR	Both	2.13	1.87 to 2.39	2.49e-16
Finland	ASDR	Both	0.99	0.71 to 1.28	7.96e-08
France	ASDR	Both	-0.18	-0.33 to -0.03	0.0208967
Gabon	ASDR	Both	1.32	1.21 to 1.43	8.91e-21
Gambia	ASDR	Both	1.99	1.85 to 2.14	4.31e-22
Georgia	ASDR	Both	2.31	1.83 to 2.79	1.02e-10
Germany	ASDR	Both	0.64	0.56 to 0.72	4.94e-16
Ghana	ASDR	Both	-0.44	-0.82 to -0.06	0.0252881
Greece	ASDR	Both	0.24	0.14 to 0.35	3.47e-05
Greenland	ASDR	Both	-1.58	-1.98 to -1.18	8.25e-09
Grenada	ASDR	Both	1.45	1.35 to 1.54	2.59e-23
Guam	ASDR	Both	1.66	-0.02 to 3.37	0.0521931
Guatemala	ASDR	Both	0.48	0.36 to 0.61	1.51e-08
Guinea	ASDR	Both	1.37	1.25 to 1.5	6.49e-20
Guinea-Bissau	ASDR	Both	1.65	1.54 to 1.75	1.21e-23
Guyana	ASDR	Both	1.27	1.11 to 1.44	1.3e-15
Haiti	ASDR	Both	0.08	-0.05 to 0.2	0.223318
Honduras	ASDR	Both	1	0.76 to 1.24	2.68e-09
Hungary	ASDR	Both	0.02	-0.06 to 0.1	0.599932
Iceland	ASDR	Both	0.08	-0.09 to 0.26	0.345399
India	ASDR	Both	1.8	1.71 to 1.88	2.02e-27
Indonesia	ASDR	Both	2.16	2.07 to 2.25	9.14e-29
Iran (Islamic Republic of)	ASDR	Both	4.16	3.22 to 5.1	5.15e-10
Iraq	ASDR	Both	0.7	0.57 to 0.84	1.53e-11
Ireland	ASDR	Both	-0.09	-0.17 to 0	0.0545128
Israel	ASDR	Both	0.53	0.42 to 0.64	8.04e-11
Italy	ASDR	Both	-0.42	-0.51 to -0.33	1.58e-10
Jamaica	ASDR	Both	0.94	0.69 to 1.19	2.16e-08
Japan	ASDR	Both	-0.07	-0.16 to 0.02	0.125502
Jordan	ASDR	Both	0.67	0.51 to 0.84	5.65e-09
Kazakhstan	ASDR	Both	1.37	1.14 to 1.59	4.71e-13
Kenya	ASDR	Both	1.64	1.57 to 1.71	1.18e-28
Kiribati	ASDR	Both	0.3	-0.06 to 0.66	0.1039
Kuwait	ASDR	Both	1.86	1.6 to 2.12	8.89e-15
Kyrgyzstan	ASDR	Both	1.67	1.3 to 2.04	3.74e-10
Lao People's Democratic Republic	ASDR	Both	1.5	1.4 to 1.59	1.36e-23
Latvia	ASDR	Both	4.8	4.02 to 5.59	3.3e-13
Lebanon	ASDR	Both	2.4	2.21 to 2.59	2.62e-21
Lesotho	ASDR	Both	2.64	2.49 to 2.79	4.25e-25
Liberia	ASDR	Both	1.65	1.33 to 1.98	2.63e-11
Libya	ASDR	Both	3.12	2.82 to 3.42	6.41e-19
Lithuania	ASDR	Both	2	1.72 to 2.27	5.94e-15
Luxembourg	ASDR	Both	0.36	0.28 to 0.44	1.09e-09
Madagascar	ASDR	Both	0.41	0.28 to 0.54	6.2e-07
Malawi	ASDR	Both	1.07	1.02 to 1.11	1.57e-28
Malaysia	ASDR	Both	2.33	1.89 to 2.77	1.33e-11
Maldives	ASDR	Both	1.75	1.62 to 1.89	2.69e-21
Mali	ASDR	Both	1.54	1.42 to 1.66	4.2e-21
Malta	ASDR	Both	0.3	0.1 to 0.49	0.00439306
Marshall Islands	ASDR	Both	1.49	1.18 to 1.8	1.16e-10
Mauritania	ASDR	Both	0.95	0.85 to 1.06	4.72e-17
Mauritius	ASDR	Both	1.64	1.47 to 1.81	5.76e-18
Mexico	ASDR	Both	-0.18	-0.33 to -0.04	0.0156225
Micronesia (Federated States of)	ASDR	Both	1.79	1.38 to 2.21	1.2e-09
Monaco	ASDR	Both	0.37	0.23 to 0.52	1.61e-05
Mongolia	ASDR	Both	0.99	0.86 to 1.12	4e-15
Montenegro	ASDR	Both	0.93	0.8 to 1.06	1.09e-14
Morocco	ASDR	Both	3.34	3.03 to 3.66	2.68e-19
Mozambique	ASDR	Both	2.03	1.96 to 2.11	1.47e-30
Myanmar	ASDR	Both	1.39	1.34 to 1.44	9.03e-31
Namibia	ASDR	Both	1.06	0.88 to 1.23	9.53e-13
Nauru	ASDR	Both	0.48	0.14 to 0.82	0.00703776
Nepal	ASDR	Both	2.99	2.83 to 3.16	2.03e-25
Netherlands	ASDR	Both	0.29	0.21 to 0.37	8.52e-08
New Zealand	ASDR	Both	0.49	0.44 to 0.53	2.7e-20
Nicaragua	ASDR	Both	2.24	1.86 to 2.62	8.16e-13
Niger	ASDR	Both	1.14	1.03 to 1.25	6.89e-19
Nigeria	ASDR	Both	0.86	0.77 to 0.95	1.45e-17
Niue	ASDR	Both	1.46	1.17 to 1.74	3.29e-11
North Macedonia	ASDR	Both	0.06	-0.01 to 0.14	0.105908
Northern Mariana Islands	ASDR	Both	3.16	1.95 to 4.39	9.58e-06
Norway	ASDR	Both	-0.19	-0.34 to -0.04	0.0148499
Oman	ASDR	Both	3.38	3.19 to 3.58	5.43e-25
Pakistan	ASDR	Both	2	1.87 to 2.13	1.79e-23
Palau	ASDR	Both	0.6	0.49 to 0.7	5.06e-12
Palestine	ASDR	Both	1.01	0.88 to 1.14	1.33e-15
Panama	ASDR	Both	0.44	0.22 to 0.67	0.000393394
Papua New Guinea	ASDR	Both	1.41	1.18 to 1.64	4.62e-13
Paraguay	ASDR	Both	4.42	3.97 to 4.87	2.11e-18
Peru	ASDR	Both	-0.22	-0.49 to 0.05	0.106871
Philippines	ASDR	Both	1.65	1.34 to 1.96	1.11e-11
Poland	ASDR	Both	1.66	1.39 to 1.93	4.49e-13
Portugal	ASDR	Both	0.08	-0.01 to 0.18	0.0880624
Puerto Rico	ASDR	Both	0.76	0.68 to 0.85	4.26e-17
Qatar	ASDR	Both	3.88	3.37 to 4.39	1.63e-15
Republic of Korea	ASDR	Both	-2.56	-3.12 to -2	4.96e-10
Republic of Moldova	ASDR	Both	2.65	2.13 to 3.17	2.76e-11
Romania	ASDR	Both	0.6	0.52 to 0.69	1.87e-14
Russian Federation	ASDR	Both	0.78	0.69 to 0.87	1.88e-16
Rwanda	ASDR	Both	0.25	-0.02 to 0.51	0.064799
Saint Kitts and Nevis	ASDR	Both	1.39	1.22 to 1.56	3.15e-16
Saint Lucia	ASDR	Both	0.22	0.01 to 0.42	0.0418405
Saint Vincent and the Grenadines	ASDR	Both	1.44	1.15 to 1.74	8.27e-11
Samoa	ASDR	Both	0.84	0.6 to 1.07	4.91e-08
San Marino	ASDR	Both	1.16	0.91 to 1.41	2.41e-10
Sao Tome and Principe	ASDR	Both	2.39	2.3 to 2.48	2.13e-30
Saudi Arabia	ASDR	Both	0.9	0.64 to 1.16	1.05e-07
Senegal	ASDR	Both	1.27	1.15 to 1.39	3.67e-19
Serbia	ASDR	Both	4.83	4.14 to 5.52	1.03e-14
Seychelles	ASDR	Both	0.76	0.61 to 0.91	3.37e-11
Sierra Leone	ASDR	Both	1.38	1.28 to 1.47	9.84e-23
Singapore	ASDR	Both	1.2	0.93 to 1.48	8.26e-10
Slovakia	ASDR	Both	6.05	5.55 to 6.55	6.69e-21
Slovenia	ASDR	Both	-1.81	-2.13 to -1.49	4.76e-12
Solomon Islands	ASDR	Both	1.35	1.04 to 1.67	1.07e-09
Somalia	ASDR	Both	0.1	-0.03 to 0.24	0.126955
South Africa	ASDR	Both	1.42	1.21 to 1.63	3.97e-14
South Sudan	ASDR	Both	0.38	0.32 to 0.44	1.46e-13
Spain	ASDR	Both	-0.19	-0.47 to 0.09	0.165413
Sri Lanka	ASDR	Both	1.79	1.62 to 1.95	1.95e-19
Sudan	ASDR	Both	2.81	2.59 to 3.03	1.9e-21
Suriname	ASDR	Both	0.98	0.68 to 1.29	2.57e-07
Sweden	ASDR	Both	0	-0.07 to 0.06	0.894432
Switzerland	ASDR	Both	-0.16	-0.3 to -0.02	0.0251408
Syrian Arab Republic	ASDR	Both	0.67	0.57 to 0.76	2.06e-14
Taiwan (Province of China)	ASDR	Both	0.72	0.67 to 0.78	6.78e-22
Tajikistan	ASDR	Both	0.66	0.25 to 1.07	0.00269153
Thailand	ASDR	Both	-0.08	-0.27 to 0.11	0.393599
Timor-Leste	ASDR	Both	2.63	2.47 to 2.79	1.42e-24
Togo	ASDR	Both	1.35	1.26 to 1.43	1.47e-23
Tokelau	ASDR	Both	1.94	1.6 to 2.28	1.78e-12
Tonga	ASDR	Both	1.25	0.8 to 1.71	4.27e-06
Trinidad and Tobago	ASDR	Both	0.42	0.3 to 0.54	1.18e-07
Tunisia	ASDR	Both	2.7	2.48 to 2.92	6.51e-21
Turkey	ASDR	Both	-0.08	-0.28 to 0.12	0.433558
Turkmenistan	ASDR	Both	2.07	1.94 to 2.21	1.23e-23
Tuvalu	ASDR	Both	1.11	0.81 to 1.41	2.83e-08
Uganda	ASDR	Both	1.28	1.26 to 1.31	8.37e-37
Ukraine	ASDR	Both	0.81	0.68 to 0.94	3.51e-13
United Arab Emirates	ASDR	Both	1.86	1.38 to 2.34	8.76e-09
United Kingdom	ASDR	Both	0.78	0.42 to 1.15	0.000129054
United Republic of Tanzania	ASDR	Both	0.93	0.75 to 1.1	1.06e-11
United States of America	ASDR	Both	0.95	0.81 to 1.08	1.54e-14
United States Virgin Islands	ASDR	Both	1.87	1.64 to 2.11	5.15e-16
Uruguay	ASDR	Both	0.76	0.65 to 0.87	2.87e-14
Uzbekistan	ASDR	Both	3.53	3.34 to 3.72	1.11e-25
Vanuatu	ASDR	Both	2.54	2.36 to 2.73	3.47e-22
Venezuela (Bolivarian Republic of)	ASDR	Both	0.05	-0.15 to 0.25	0.595943
Viet Nam	ASDR	Both	1.5	1.4 to 1.6	3.24e-23
Yemen	ASDR	Both	2.75	2.51 to 2.99	5.01e-20
Zambia	ASDR	Both	2.32	2.04 to 2.61	3.75e-16
Zimbabwe	ASDR	Both	0.33	0.15 to 0.51	0.000840505
Afghanistan	ASIR	Both	0.39	0.37 to 0.4	1.56e-30
Albania	ASIR	Both	-0.13	-0.14 to -0.11	2.22e-15
Algeria	ASIR	Both	-0.09	-0.13 to -0.05	4.77e-05
American Samoa	ASIR	Both	0.41	0.3 to 0.51	1.94e-08
Andorra	ASIR	Both	-1.08	-1.22 to -0.95	5.06e-16
Angola	ASIR	Both	0.17	0.16 to 0.19	4.84e-22
Antigua and Barbuda	ASIR	Both	-0.23	-0.24 to -0.22	1.47e-29
Argentina	ASIR	Both	-0.92	-1 to -0.83	1.58e-19
Armenia	ASIR	Both	-0.13	-0.15 to -0.12	2.96e-15
Australia	ASIR	Both	-1.52	-1.69 to -1.35	9.43e-17
Austria	ASIR	Both	-1.13	-1.25 to -1.01	8.91e-18
Azerbaijan	ASIR	Both	-0.1	-0.12 to -0.09	1.7e-13
Bahamas	ASIR	Both	-0.18	-0.2 to -0.17	2.72e-20
Bahrain	ASIR	Both	-0.06	-0.08 to -0.03	3.19e-05
Bangladesh	ASIR	Both	-0.16	-0.19 to -0.13	3.7e-12
Barbados	ASIR	Both	-0.19	-0.21 to -0.17	1.11e-17
Belarus	ASIR	Both	-0.09	-0.13 to -0.05	6.7e-05
Belgium	ASIR	Both	-1.09	-1.14 to -1.03	3.41e-26
Belize	ASIR	Both	-0.18	-0.22 to -0.15	3.98e-12
Benin	ASIR	Both	0.11	0.08 to 0.13	1.14e-09
Bermuda	ASIR	Both	-0.26	-0.28 to -0.23	7.56e-18
Bhutan	ASIR	Both	-0.16	-0.17 to -0.15	3.38e-24
Bolivia (Plurinational State of)	ASIR	Both	-0.29	-0.34 to -0.24	6.82e-13
Bosnia and Herzegovina	ASIR	Both	0.2	0.15 to 0.25	8.42e-09
Botswana	ASIR	Both	-0.03	-0.05 to -0.01	0.0125746
Brazil	ASIR	Both	-0.89	-0.96 to -0.83	1.94e-22
Brunei Darussalam	ASIR	Both	-1.26	-1.36 to -1.15	1.71e-20
Bulgaria	ASIR	Both	-0.15	-0.17 to -0.12	1.59e-12
Burkina Faso	ASIR	Both	0.08	0.07 to 0.09	2.78e-17
Burundi	ASIR	Both	-0.07	-0.08 to -0.05	1.13e-11
Cabo Verde	ASIR	Both	0.04	0.03 to 0.05	1.86e-14
Cambodia	ASIR	Both	-0.09	-0.12 to -0.07	1.54e-07
Cameroon	ASIR	Both	0.3	0.25 to 0.35	4.66e-13
Canada	ASIR	Both	-1.55	-1.71 to -1.38	1.65e-17
Central African Republic	ASIR	Both	0.13	0.09 to 0.18	1.14e-06
Chad	ASIR	Both	0.1	0.09 to 0.11	1.48e-20
Chile	ASIR	Both	-1.01	-1.1 to -0.92	2.35e-19
China	ASIR	Both	0.02	-0.05 to 0.1	0.529507
Colombia	ASIR	Both	-0.63	-0.7 to -0.55	2.38e-16
Comoros	ASIR	Both	0.04	0.03 to 0.06	1.85e-06
Congo	ASIR	Both	-0.16	-0.18 to -0.15	2.26e-21
Cook Islands	ASIR	Both	0.38	0.32 to 0.45	4.3e-12
Costa Rica	ASIR	Both	-0.48	-0.52 to -0.45	3.24e-22
Croatia	ASIR	Both	-0.72	-0.75 to -0.69	9.27e-28
Cuba	ASIR	Both	-0.39	-0.42 to -0.37	2.76e-23
Cyprus	ASIR	Both	-0.95	-1 to -0.9	5.18e-26
Czechia	ASIR	Both	-0.22	-0.28 to -0.16	2.39e-08
C?te d'Ivoire	ASIR	Both	0.17	0.15 to 0.19	3.26e-16
Democratic People's Republic of Korea	ASIR	Both	0.18	0.11 to 0.25	2.19e-05
Democratic Republic of the Congo	ASIR	Both	-0.08	-0.11 to -0.06	1.26e-06
Denmark	ASIR	Both	-1.33	-1.39 to -1.26	5.9e-27
Djibouti	ASIR	Both	0.13	0.11 to 0.16	4.61e-11
Dominica	ASIR	Both	-0.27	-0.29 to -0.26	1.44e-22
Dominican Republic	ASIR	Both	-0.18	-0.2 to -0.16	3.48e-17
Ecuador	ASIR	Both	-0.19	-0.21 to -0.18	9.13e-23
Egypt	ASIR	Both	0.25	0.22 to 0.28	4.8e-16
El Salvador	ASIR	Both	-0.1	-0.12 to -0.09	6.24e-12
Equatorial Guinea	ASIR	Both	-0.26	-0.3 to -0.21	5.63e-12
Eritrea	ASIR	Both	-0.03	-0.04 to -0.01	0.0018569
Estonia	ASIR	Both	-0.22	-0.29 to -0.15	6.41e-07
Eswatini	ASIR	Both	0.15	0.11 to 0.19	7.15e-08
Ethiopia	ASIR	Both	-0.02	-0.04 to -0.01	0.00602456
Fiji	ASIR	Both	0.21	0.08 to 0.34	0.00296352
Finland	ASIR	Both	-1.4	-1.6 to -1.21	1.39e-14
France	ASIR	Both	-1.32	-1.42 to -1.21	1.77e-20
Gabon	ASIR	Both	0.15	0.12 to 0.18	5.75e-12
Gambia	ASIR	Both	0.15	0.13 to 0.17	4.87e-14
Georgia	ASIR	Both	0.33	0.28 to 0.39	1.5e-12
Germany	ASIR	Both	-1.75	-1.94 to -1.55	4.35e-17
Ghana	ASIR	Both	0.1	0.08 to 0.12	8.47e-12
Greece	ASIR	Both	-1.22	-1.33 to -1.11	1.13e-19
Greenland	ASIR	Both	-1.46	-1.57 to -1.34	5.21e-21
Grenada	ASIR	Both	-0.11	-0.13 to -0.09	2.01e-10
Guam	ASIR	Both	0.54	0.47 to 0.6	6.67e-16
Guatemala	ASIR	Both	0.02	-0.01 to 0.04	0.209389
Guinea	ASIR	Both	0.21	0.17 to 0.25	2.12e-11
Guinea-Bissau	ASIR	Both	0.12	0.1 to 0.15	8.04e-12
Guyana	ASIR	Both	-0.15	-0.2 to -0.11	1.95e-07
Haiti	ASIR	Both	-0.22	-0.24 to -0.21	2.44e-22
Honduras	ASIR	Both	-0.26	-0.28 to -0.23	6.81e-20
Hungary	ASIR	Both	-0.38	-0.42 to -0.33	5.32e-16
Iceland	ASIR	Both	-1.53	-1.64 to -1.42	3.94e-22
India	ASIR	Both	-0.1	-0.15 to -0.04	0.00108586
Indonesia	ASIR	Both	0.31	0.25 to 0.36	9.09e-12
Iran (Islamic Republic of)	ASIR	Both	0.15	0.07 to 0.24	0.000500576
Iraq	ASIR	Both	-0.42	-0.48 to -0.36	1.55e-14
Ireland	ASIR	Both	-1.53	-1.6 to -1.46	2.69e-27
Israel	ASIR	Both	-1.11	-1.19 to -1.03	2.7e-22
Italy	ASIR	Both	-1.66	-1.82 to -1.5	1.61e-18
Jamaica	ASIR	Both	0.25	0.23 to 0.27	4.99e-22
Japan	ASIR	Both	-1.77	-1.96 to -1.59	9.97e-18
Jordan	ASIR	Both	-0.05	-0.06 to -0.04	1.99e-09
Kazakhstan	ASIR	Both	-0.2	-0.26 to -0.14	1.81e-07
Kenya	ASIR	Both	0.04	0 to 0.07	0.0330627
Kiribati	ASIR	Both	0.97	0.9 to 1.04	3.76e-22
Kuwait	ASIR	Both	0.1	0.09 to 0.11	5.27e-18
Kyrgyzstan	ASIR	Both	0.04	0.01 to 0.06	0.00961772
Lao People's Democratic Republic	ASIR	Both	-0.12	-0.14 to -0.1	3.65e-12
Latvia	ASIR	Both	0.26	0.21 to 0.31	1.32e-11
Lebanon	ASIR	Both	0.17	0.07 to 0.27	0.00183643
Lesotho	ASIR	Both	0.29	0.24 to 0.34	2.56e-12
Liberia	ASIR	Both	0.16	0.13 to 0.18	2.66e-12
Libya	ASIR	Both	0.21	0.19 to 0.23	5.03e-20
Lithuania	ASIR	Both	-0.33	-0.34 to -0.31	1.7e-27
Luxembourg	ASIR	Both	-1.15	-1.28 to -1.02	4.3e-17
Madagascar	ASIR	Both	0.11	0.1 to 0.13	2.04e-15
Malawi	ASIR	Both	-0.11	-0.12 to -0.1	1.67e-17
Malaysia	ASIR	Both	-0.15	-0.19 to -0.1	7.77e-08
Maldives	ASIR	Both	0.01	-0.06 to 0.07	0.862582
Mali	ASIR	Both	0.16	0.14 to 0.18	5.08e-14
Malta	ASIR	Both	-1.19	-1.28 to -1.1	6.38e-22
Marshall Islands	ASIR	Both	0.28	0.2 to 0.36	4.04e-08
Mauritania	ASIR	Both	0.13	0.12 to 0.15	5.8e-18
Mauritius	ASIR	Both	0.24	0.16 to 0.32	6.32e-07
Mexico	ASIR	Both	-0.59	-0.63 to -0.56	9.21e-25
Micronesia (Federated States of)	ASIR	Both	0.35	0.27 to 0.43	1.07e-09
Monaco	ASIR	Both	-1.28	-1.39 to -1.16	5.89e-20
Mongolia	ASIR	Both	-0.1	-0.14 to -0.06	1.15e-05
Montenegro	ASIR	Both	0.02	-0.01 to 0.06	0.134805
Morocco	ASIR	Both	-0.11	-0.14 to -0.08	1.21e-07
Mozambique	ASIR	Both	0.18	0.16 to 0.2	1e-17
Myanmar	ASIR	Both	-0.36	-0.4 to -0.31	4.33e-16
Namibia	ASIR	Both	-0.22	-0.24 to -0.2	1.51e-18
Nauru	ASIR	Both	0.54	0.46 to 0.62	3.34e-14
Nepal	ASIR	Both	-0.09	-0.16 to -0.03	0.00624942
Netherlands	ASIR	Both	-1.47	-1.58 to -1.36	2.04e-21
New Zealand	ASIR	Both	-1.64	-1.87 to -1.42	6.23e-15
Nicaragua	ASIR	Both	-0.26	-0.28 to -0.24	9.39e-23
Niger	ASIR	Both	0.23	0.2 to 0.25	6.48e-19
Nigeria	ASIR	Both	0.2	0.18 to 0.22	2.39e-20
Niue	ASIR	Both	0.35	0.28 to 0.42	2.36e-11
North Macedonia	ASIR	Both	-0.04	-0.09 to 0.01	0.101041
Northern Mariana Islands	ASIR	Both	0.45	0.37 to 0.52	1.35e-12
Norway	ASIR	Both	-1.2	-1.26 to -1.14	2.16e-26
Oman	ASIR	Both	0.35	0.29 to 0.41	1.37e-12
Pakistan	ASIR	Both	0.11	0.05 to 0.18	0.00155354
Palau	ASIR	Both	0.4	0.34 to 0.47	4.25e-13
Palestine	ASIR	Both	0.01	-0.02 to 0.03	0.606454
Panama	ASIR	Both	-0.34	-0.36 to -0.32	1.04e-24
Papua New Guinea	ASIR	Both	0.31	0.25 to 0.37	7.68e-11
Paraguay	ASIR	Both	-0.2	-0.23 to -0.18	7.08e-16
Peru	ASIR	Both	-0.07	-0.11 to -0.04	0.000632124
Philippines	ASIR	Both	0.12	-0.03 to 0.27	0.124629
Poland	ASIR	Both	-0.66	-0.73 to -0.6	1.75e-18
Portugal	ASIR	Both	-1.11	-1.24 to -0.99	3.76e-17
Puerto Rico	ASIR	Both	-0.12	-0.15 to -0.09	1.77e-09
Qatar	ASIR	Both	-0.56	-0.61 to -0.5	9.54e-18
Republic of Korea	ASIR	Both	-1.67	-1.77 to -1.58	8.59e-25
Republic of Moldova	ASIR	Both	0.33	0.24 to 0.41	1.06e-08
Romania	ASIR	Both	-0.18	-0.23 to -0.14	1.48e-09
Russian Federation	ASIR	Both	0.03	-0.05 to 0.1	0.458836
Rwanda	ASIR	Both	-0.05	-0.09 to -0.02	0.00201511
Saint Kitts and Nevis	ASIR	Both	-0.22	-0.23 to -0.21	2.66e-30
Saint Lucia	ASIR	Both	-0.27	-0.28 to -0.26	3.3e-34
Saint Vincent and the Grenadines	ASIR	Both	-0.13	-0.15 to -0.12	3.11e-15
Samoa	ASIR	Both	0.41	0.32 to 0.49	1.07e-10
San Marino	ASIR	Both	-1.26	-1.37 to -1.14	3.53e-19
Sao Tome and Principe	ASIR	Both	0.15	0.14 to 0.17	1.33e-19
Saudi Arabia	ASIR	Both	0.06	0.01 to 0.11	0.0227126
Senegal	ASIR	Both	-0.03	-0.04 to -0.01	0.0014238
Serbia	ASIR	Both	0.09	0.07 to 0.12	1.61e-08
Seychelles	ASIR	Both	0.16	0.1 to 0.23	2.54e-05
Sierra Leone	ASIR	Both	-0.05	-0.08 to -0.02	0.00110183
Singapore	ASIR	Both	-1.69	-1.78 to -1.6	1.77e-25
Slovakia	ASIR	Both	-0.77	-0.83 to -0.71	3.49e-21
Slovenia	ASIR	Both	-0.49	-0.53 to -0.45	1.5e-21
Solomon Islands	ASIR	Both	0.37	0.33 to 0.4	6.94e-19
Somalia	ASIR	Both	0.22	0.2 to 0.24	1.96e-18
South Africa	ASIR	Both	-0.62	-0.67 to -0.58	1.53e-22
South Sudan	ASIR	Both	0.35	0.33 to 0.36	3.57e-30
Spain	ASIR	Both	-1.39	-1.54 to -1.24	2.54e-17
Sri Lanka	ASIR	Both	0.17	0.07 to 0.27	0.00178143
Sudan	ASIR	Both	0.23	0.21 to 0.24	7.29e-22
Suriname	ASIR	Both	0.05	0.04 to 0.06	7.33e-09
Sweden	ASIR	Both	-1.2	-1.29 to -1.1	2.99e-21
Switzerland	ASIR	Both	-1.14	-1.25 to -1.03	6.37e-19
Syrian Arab Republic	ASIR	Both	-0.19	-0.23 to -0.15	1.31e-10
Taiwan (Province of China)	ASIR	Both	-0.02	-0.11 to 0.06	0.606867
Tajikistan	ASIR	Both	-0.35	-0.4 to -0.31	2.71e-16
Thailand	ASIR	Both	-0.48	-0.53 to -0.43	7.51e-17
Timor-Leste	ASIR	Both	0.08	0.04 to 0.11	7.03e-05
Togo	ASIR	Both	0.15	0.13 to 0.16	2.43e-19
Tokelau	ASIR	Both	0.27	0.19 to 0.35	1.66e-07
Tonga	ASIR	Both	0.36	0.3 to 0.43	7.93e-12
Trinidad and Tobago	ASIR	Both	-0.4	-0.43 to -0.38	3.12e-24
Tunisia	ASIR	Both	0.01	-0.02 to 0.04	0.464483
Turkey	ASIR	Both	-0.52	-0.58 to -0.45	5.79e-16
Turkmenistan	ASIR	Both	-0.08	-0.1 to -0.06	2.08e-09
Tuvalu	ASIR	Both	0.33	0.26 to 0.39	2.88e-11
Uganda	ASIR	Both	0.08	0.06 to 0.1	1.57e-09
Ukraine	ASIR	Both	-0.12	-0.2 to -0.04	0.0041117
United Arab Emirates	ASIR	Both	0.08	0.06 to 0.1	3.12e-09
United Kingdom	ASIR	Both	-1.82	-2.05 to -1.59	1.69e-15
United Republic of Tanzania	ASIR	Both	0.3	0.29 to 0.31	2.85e-29
United States of America	ASIR	Both	-0.72	-0.94 to -0.5	2.84e-07
United States Virgin Islands	ASIR	Both	-0.16	-0.19 to -0.13	1.74e-11
Uruguay	ASIR	Both	-1.08	-1.14 to -1.03	1.53e-25
Uzbekistan	ASIR	Both	0.42	0.39 to 0.46	3.3e-20
Vanuatu	ASIR	Both	0.43	0.36 to 0.5	4.45e-13
Venezuela (Bolivarian Republic of)	ASIR	Both	-0.81	-0.89 to -0.74	8.46e-19
Viet Nam	ASIR	Both	0.27	0.23 to 0.31	2.42e-13
Yemen	ASIR	Both	0.12	0.07 to 0.17	1.77e-05
Zambia	ASIR	Both	0.01	-0.02 to 0.03	0.637763
Zimbabwe	ASIR	Both	0.46	0.39 to 0.52	8.44e-15
Afghanistan	ASPR	Both	0.4	0.37 to 0.43	5.48e-21
Albania	ASPR	Both	-0.07	-0.09 to -0.05	9.02e-08
Algeria	ASPR	Both	-0.09	-0.13 to -0.05	0.00021625
American Samoa	ASPR	Both	0.34	0.22 to 0.46	1.87e-06
Andorra	ASPR	Both	-1.11	-1.25 to -0.97	1.75e-15
Angola	ASPR	Both	0.26	0.24 to 0.28	1.53e-22
Antigua and Barbuda	ASPR	Both	-0.22	-0.23 to -0.21	3.1e-33
Argentina	ASPR	Both	-0.89	-0.98 to -0.81	2.86e-19
Armenia	ASPR	Both	-0.07	-0.1 to -0.05	3.1e-06
Australia	ASPR	Both	-1.56	-1.75 to -1.38	2.04e-16
Austria	ASPR	Both	-1.14	-1.27 to -1.02	1.25e-17
Azerbaijan	ASPR	Both	-0.05	-0.09 to -0.02	0.00630195
Bahamas	ASPR	Both	-0.22	-0.23 to -0.21	1.03e-26
Bahrain	ASPR	Both	-0.08	-0.1 to -0.06	9.52e-08
Bangladesh	ASPR	Both	-0.18	-0.21 to -0.15	6.07e-12
Barbados	ASPR	Both	-0.21	-0.23 to -0.19	3.03e-20
Belarus	ASPR	Both	0.01	-0.05 to 0.06	0.744142
Belgium	ASPR	Both	-1.11	-1.17 to -1.05	1.38e-25
Belize	ASPR	Both	-0.17	-0.21 to -0.12	2.38e-08
Benin	ASPR	Both	0.11	0.09 to 0.13	5.77e-12
Bermuda	ASPR	Both	-0.22	-0.24 to -0.2	1.05e-19
Bhutan	ASPR	Both	-0.16	-0.17 to -0.15	2.16e-23
Bolivia (Plurinational State of)	ASPR	Both	-0.28	-0.34 to -0.23	2.03e-11
Bosnia and Herzegovina	ASPR	Both	0.38	0.34 to 0.42	2.49e-18
Botswana	ASPR	Both	0.04	0 to 0.09	0.0517846
Brazil	ASPR	Both	-0.94	-1 to -0.88	5.98e-23
Brunei Darussalam	ASPR	Both	-1.41	-1.55 to -1.27	1.96e-18
Bulgaria	ASPR	Both	-0.11	-0.14 to -0.08	5.93e-08
Burkina Faso	ASPR	Both	0.09	0.08 to 0.11	5.16e-13
Burundi	ASPR	Both	-0.11	-0.12 to -0.09	6.06e-15
Cabo Verde	ASPR	Both	0.14	0.11 to 0.16	6.93e-13
Cambodia	ASPR	Both	-0.04	-0.06 to -0.01	0.00526531
Cameroon	ASPR	Both	0.27	0.22 to 0.32	2.93e-11
Canada	ASPR	Both	-1.69	-1.88 to -1.5	4.4e-17
Central African Republic	ASPR	Both	0.07	0.02 to 0.12	0.00581835
Chad	ASPR	Both	0.13	0.12 to 0.14	1.82e-20
Chile	ASPR	Both	-0.94	-1.03 to -0.85	6.23e-19
China	ASPR	Both	0.16	0.07 to 0.24	0.000519905
Colombia	ASPR	Both	-0.67	-0.75 to -0.58	8.37e-16
Comoros	ASPR	Both	-0.01	-0.02 to 0	0.116918
Congo	ASPR	Both	-0.22	-0.24 to -0.21	6.12e-25
Cook Islands	ASPR	Both	0.45	0.37 to 0.52	9.36e-13
Costa Rica	ASPR	Both	-0.46	-0.49 to -0.42	1.53e-21
Croatia	ASPR	Both	-0.78	-0.82 to -0.74	2.8e-26
Cuba	ASPR	Both	-0.39	-0.44 to -0.35	8.75e-18
Cyprus	ASPR	Both	-0.91	-0.95 to -0.87	4.17e-28
Czechia	ASPR	Both	-0.22	-0.28 to -0.15	8.51e-08
C?te d'Ivoire	ASPR	Both	0.1	0.08 to 0.11	3.8e-12
Democratic People's Republic of Korea	ASPR	Both	0.13	0.06 to 0.19	0.000419513
Democratic Republic of the Congo	ASPR	Both	-0.13	-0.15 to -0.11	1.46e-12
Denmark	ASPR	Both	-1.45	-1.52 to -1.38	3.08e-27
Djibouti	ASPR	Both	0.09	0.07 to 0.12	5.7e-09
Dominica	ASPR	Both	-0.26	-0.29 to -0.24	5.34e-21
Dominican Republic	ASPR	Both	-0.08	-0.11 to -0.06	1.48e-08
Ecuador	ASPR	Both	-0.17	-0.19 to -0.16	1e-19
Egypt	ASPR	Both	0.3	0.26 to 0.33	1.05e-17
El Salvador	ASPR	Both	-0.05	-0.07 to -0.03	2.75e-05
Equatorial Guinea	ASPR	Both	0.27	0.23 to 0.32	1.42e-12
Eritrea	ASPR	Both	-0.04	-0.06 to -0.02	0.00151177
Estonia	ASPR	Both	-0.12	-0.2 to -0.05	0.00169794
Eswatini	ASPR	Both	0.15	0.1 to 0.2	2.09e-06
Ethiopia	ASPR	Both	-0.03	-0.05 to 0	0.0668739
Fiji	ASPR	Both	0.25	0.1 to 0.4	0.00212463
Finland	ASPR	Both	-1.46	-1.67 to -1.24	3.77e-14
France	ASPR	Both	-1.36	-1.48 to -1.25	2.37e-20
Gabon	ASPR	Both	0.07	0.05 to 0.1	2.46e-06
Gambia	ASPR	Both	0.09	0.06 to 0.11	6.24e-08
Georgia	ASPR	Both	0.36	0.27 to 0.45	1.36e-08
Germany	ASPR	Both	-1.84	-2.05 to -1.62	1.04e-16
Ghana	ASPR	Both	0.13	0.12 to 0.15	3.98e-15
Greece	ASPR	Both	-1.27	-1.37 to -1.16	5.33e-20
Greenland	ASPR	Both	-1.54	-1.69 to -1.39	8.1e-19
Grenada	ASPR	Both	0	-0.03 to 0.04	0.839932
Guam	ASPR	Both	0.56	0.5 to 0.62	2.65e-17
Guatemala	ASPR	Both	0.07	0.04 to 0.1	3.9e-05
Guinea	ASPR	Both	0.19	0.15 to 0.23	5.42e-11
Guinea-Bissau	ASPR	Both	0.09	0.07 to 0.1	3.83e-11
Guyana	ASPR	Both	-0.1	-0.14 to -0.05	0.000143847
Haiti	ASPR	Both	-0.27	-0.28 to -0.25	1.9e-23
Honduras	ASPR	Both	-0.26	-0.29 to -0.24	8.5e-18
Hungary	ASPR	Both	-0.37	-0.43 to -0.32	6.19e-14
Iceland	ASPR	Both	-1.6	-1.72 to -1.48	1.48e-21
India	ASPR	Both	-0.06	-0.12 to -0.01	0.0208735
Indonesia	ASPR	Both	0.4	0.34 to 0.46	1.76e-14
Iran (Islamic Republic of)	ASPR	Both	0.18	0.08 to 0.28	0.000603513
Iraq	ASPR	Both	-0.44	-0.52 to -0.36	1.8e-11
Ireland	ASPR	Both	-1.54	-1.6 to -1.47	2.87e-28
Israel	ASPR	Both	-1.13	-1.21 to -1.04	5.21e-22
Italy	ASPR	Both	-1.85	-2.02 to -1.67	9.37e-19
Jamaica	ASPR	Both	0.28	0.26 to 0.3	3.24e-23
Japan	ASPR	Both	-1.93	-2.12 to -1.74	1.99e-18
Jordan	ASPR	Both	-0.03	-0.05 to -0.01	0.00250842
Kazakhstan	ASPR	Both	-0.15	-0.22 to -0.08	0.000185013
Kenya	ASPR	Both	0.06	0.02 to 0.09	0.00454234
Kiribati	ASPR	Both	1.03	0.95 to 1.11	1.53e-21
Kuwait	ASPR	Both	0.08	0.06 to 0.09	1.16e-11
Kyrgyzstan	ASPR	Both	-0.02	-0.05 to 0.02	0.265732
Lao People's Democratic Republic	ASPR	Both	-0.06	-0.08 to -0.03	2.89e-05
Latvia	ASPR	Both	0.4	0.33 to 0.47	1.02e-12
Lebanon	ASPR	Both	0.22	0.1 to 0.33	0.000736427
Lesotho	ASPR	Both	0.33	0.27 to 0.4	7.14e-12
Liberia	ASPR	Both	0.14	0.09 to 0.18	5.86e-07
Libya	ASPR	Both	0.12	0.12 to 0.13	3.31e-24
Lithuania	ASPR	Both	-0.23	-0.25 to -0.22	6.8e-25
Luxembourg	ASPR	Both	-1.15	-1.28 to -1.02	4.76e-17
Madagascar	ASPR	Both	0.09	0.07 to 0.1	5.46e-11
Malawi	ASPR	Both	-0.11	-0.12 to -0.1	1.91e-18
Malaysia	ASPR	Both	-0.1	-0.16 to -0.05	0.000955487
Maldives	ASPR	Both	0.12	0.05 to 0.19	0.00167404
Mali	ASPR	Both	0.17	0.15 to 0.18	1.2e-17
Malta	ASPR	Both	-1.19	-1.29 to -1.1	6.3e-21
Marshall Islands	ASPR	Both	0.26	0.18 to 0.34	2.46e-07
Mauritania	ASPR	Both	0.11	0.09 to 0.12	3.01e-12
Mauritius	ASPR	Both	0.32	0.23 to 0.41	7.94e-08
Mexico	ASPR	Both	-0.63	-0.67 to -0.59	1.15e-23
Micronesia (Federated States of)	ASPR	Both	0.36	0.28 to 0.44	9.02e-10
Monaco	ASPR	Both	-1.34	-1.46 to -1.21	3.6e-19
Mongolia	ASPR	Both	-0.04	-0.09 to 0	0.0463171
Montenegro	ASPR	Both	0.04	0 to 0.07	0.0631757
Morocco	ASPR	Both	-0.09	-0.12 to -0.06	2.77e-06
Mozambique	ASPR	Both	0.28	0.25 to 0.31	8.76e-19
Myanmar	ASPR	Both	-0.26	-0.32 to -0.2	8.77e-10
Namibia	ASPR	Both	-0.22	-0.24 to -0.2	2.69e-18
Nauru	ASPR	Both	0.39	0.35 to 0.42	2.97e-19
Nepal	ASPR	Both	-0.13	-0.2 to -0.06	0.000532227
Netherlands	ASPR	Both	-1.53	-1.65 to -1.41	3.39e-21
New Zealand	ASPR	Both	-1.72	-1.96 to -1.48	1.38e-14
Nicaragua	ASPR	Both	-0.28	-0.31 to -0.25	4.28e-17
Niger	ASPR	Both	0.18	0.16 to 0.21	4.13e-14
Nigeria	ASPR	Both	0.23	0.21 to 0.24	3.14e-20
Niue	ASPR	Both	0.39	0.32 to 0.45	4.94e-13
North Macedonia	ASPR	Both	-0.01	-0.07 to 0.04	0.604119
Northern Mariana Islands	ASPR	Both	0.32	0.24 to 0.39	3.1e-09
Norway	ASPR	Both	-1.26	-1.31 to -1.2	2.35e-28
Oman	ASPR	Both	0.39	0.32 to 0.45	3.65e-13
Pakistan	ASPR	Both	0.09	0.02 to 0.16	0.0148859
Palau	ASPR	Both	0.41	0.34 to 0.47	5.37e-13
Palestine	ASPR	Both	0.05	0.03 to 0.07	7.3e-05
Panama	ASPR	Both	-0.25	-0.28 to -0.23	6.97e-18
Papua New Guinea	ASPR	Both	0.33	0.26 to 0.39	3.84e-11
Paraguay	ASPR	Both	-0.18	-0.2 to -0.16	1.35e-17
Peru	ASPR	Both	-0.01	-0.06 to 0.04	0.662091
Philippines	ASPR	Both	0.16	0 to 0.33	0.056517
Poland	ASPR	Both	-0.67	-0.75 to -0.58	3.66e-16
Portugal	ASPR	Both	-1.13	-1.25 to -1	5.07e-17
Puerto Rico	ASPR	Both	-0.07	-0.11 to -0.03	0.00240337
Qatar	ASPR	Both	-0.66	-0.72 to -0.59	3.26e-19
Republic of Korea	ASPR	Both	-1.66	-1.75 to -1.57	1.92e-25
Republic of Moldova	ASPR	Both	0.35	0.23 to 0.46	9.07e-07
Romania	ASPR	Both	-0.12	-0.17 to -0.07	2.37e-05
Russian Federation	ASPR	Both	0.06	-0.04 to 0.15	0.243038
Rwanda	ASPR	Both	-0.02	-0.05 to 0.02	0.394329
Saint Kitts and Nevis	ASPR	Both	-0.15	-0.17 to -0.14	1.43e-19
Saint Lucia	ASPR	Both	-0.27	-0.28 to -0.26	1.43e-29
Saint Vincent and the Grenadines	ASPR	Both	-0.08	-0.1 to -0.07	6.79e-11
Samoa	ASPR	Both	0.46	0.37 to 0.55	2.13e-11
San Marino	ASPR	Both	-1.32	-1.43 to -1.2	6.88e-20
Sao Tome and Principe	ASPR	Both	0.13	0.12 to 0.14	8.22e-21
Saudi Arabia	ASPR	Both	0.05	0.01 to 0.09	0.0218256
Senegal	ASPR	Both	-0.07	-0.09 to -0.05	4.69e-07
Serbia	ASPR	Both	0.14	0.11 to 0.17	3.79e-10
Seychelles	ASPR	Both	0.19	0.11 to 0.26	2.26e-05
Sierra Leone	ASPR	Both	-0.11	-0.14 to -0.07	4.19e-06
Singapore	ASPR	Both	-1.69	-1.78 to -1.6	1.93e-25
Slovakia	ASPR	Both	-0.76	-0.83 to -0.7	7.2e-20
Slovenia	ASPR	Both	-0.51	-0.56 to -0.46	1.28e-18
Solomon Islands	ASPR	Both	0.37	0.33 to 0.4	1.34e-19
Somalia	ASPR	Both	0.21	0.19 to 0.24	9.05e-17
South Africa	ASPR	Both	-0.7	-0.76 to -0.65	6.27e-21
South Sudan	ASPR	Both	0.3	0.28 to 0.31	1.6e-27
Spain	ASPR	Both	-1.43	-1.58 to -1.28	7.28e-18
Sri Lanka	ASPR	Both	0.29	0.18 to 0.39	4.35e-06
Sudan	ASPR	Both	0.27	0.25 to 0.29	1.14e-22
Suriname	ASPR	Both	0.12	0.1 to 0.14	7.29e-13
Sweden	ASPR	Both	-1.26	-1.35 to -1.16	1.49e-21
Switzerland	ASPR	Both	-1.18	-1.3 to -1.06	2.51e-18
Syrian Arab Republic	ASPR	Both	-0.22	-0.26 to -0.17	1.21e-11
Taiwan (Province of China)	ASPR	Both	0.11	0.05 to 0.18	0.00108728
Tajikistan	ASPR	Both	-0.44	-0.5 to -0.38	1.17e-14
Thailand	ASPR	Both	-0.48	-0.54 to -0.41	2.26e-15
Timor-Leste	ASPR	Both	0.16	0.13 to 0.18	4.75e-12
Togo	ASPR	Both	0.11	0.1 to 0.12	9.41e-18
Tokelau	ASPR	Both	0.37	0.29 to 0.46	8.48e-10
Tonga	ASPR	Both	0.4	0.33 to 0.48	1.74e-11
Trinidad and Tobago	ASPR	Both	-0.29	-0.3 to -0.27	4.52e-28
Tunisia	ASPR	Both	0.08	0.04 to 0.11	6.69e-05
Turkey	ASPR	Both	-0.51	-0.57 to -0.45	6.58e-16
Turkmenistan	ASPR	Both	0	-0.04 to 0.03	0.843341
Tuvalu	ASPR	Both	0.35	0.28 to 0.42	9.81e-11
Uganda	ASPR	Both	0.14	0.11 to 0.17	5.35e-11
Ukraine	ASPR	Both	-0.17	-0.27 to -0.08	0.00096625
United Arab Emirates	ASPR	Both	-0.12	-0.14 to -0.1	2.42e-14
United Kingdom	ASPR	Both	-1.95	-2.21 to -1.69	3.51e-15
United Republic of Tanzania	ASPR	Both	0.37	0.36 to 0.39	9.88e-29
United States of America	ASPR	Both	-0.73	-0.96 to -0.5	5.34e-07
United States Virgin Islands	ASPR	Both	-0.06	-0.07 to -0.05	5.69e-11
Uruguay	ASPR	Both	-1.09	-1.15 to -1.03	4.54e-25
Uzbekistan	ASPR	Both	0.49	0.45 to 0.52	7.41e-22
Vanuatu	ASPR	Both	0.45	0.38 to 0.52	4.18e-13
Venezuela (Bolivarian Republic of)	ASPR	Both	-0.88	-0.97 to -0.8	1e-18
Viet Nam	ASPR	Both	0.4	0.36 to 0.45	5.11e-17
Yemen	ASPR	Both	0.1	0.05 to 0.14	0.000141726
Zambia	ASPR	Both	0.06	0.03 to 0.08	0.000210046
Zimbabwe	ASPR	Both	0.33	0.26 to 0.39	8.09e-11
Andean Latin America	ASDALYR	Both	-0.3	-0.41 to -0.2	2.11e-06
Australasia	ASDALYR	Both	-0.09	-0.14 to -0.04	0.000580991
Caribbean	ASDALYR	Both	0.48	0.36 to 0.6	4.91e-09
Central Asia	ASDALYR	Both	0.31	0.28 to 0.33	2.76e-20
Central Europe	ASDALYR	Both	0.29	0.25 to 0.33	5.49e-15
Central Latin America	ASDALYR	Both	-0.44	-0.53 to -0.34	4.57e-10
Central Sub-Saharan Africa	ASDALYR	Both	-0.38	-0.61 to -0.15	0.00209479
East Asia	ASDALYR	Both	-0.44	-0.51 to -0.38	5.93e-14
Eastern Europe	ASDALYR	Both	0.7	0.64 to 0.77	6.35e-19
Eastern Sub-Saharan Africa	ASDALYR	Both	0.73	0.64 to 0.81	7.02e-17
Global	ASDALYR	Both	-0.54	-0.57 to -0.52	2e-27
High SDI	ASDALYR	Both	-0.34	-0.37 to -0.31	1.47e-20
High-income Asia Pacific	ASDALYR	Both	-1.8	-1.95 to -1.64	1e-19
High-income North America	ASDALYR	Both	0.36	0.3 to 0.42	7.76e-13
High-middle SDI	ASDALYR	Both	-0.61	-0.66 to -0.56	9.98e-21
Low SDI	ASDALYR	Both	0.26	0.18 to 0.33	9.12e-08
Low-middle SDI	ASDALYR	Both	0.32	0.3 to 0.34	3.62e-24
Middle SDI	ASDALYR	Both	-0.06	-0.11 to -0.02	0.00520089
North Africa and Middle East	ASDALYR	Both	0.01	-0.05 to 0.07	0.756704
Oceania	ASDALYR	Both	0.52	0.37 to 0.67	8.22e-08
South Asia	ASDALYR	Both	0.42	0.39 to 0.46	4.33e-20
Southeast Asia	ASDALYR	Both	0.12	0.06 to 0.19	0.000553524
Southern Latin America	ASDALYR	Both	0.12	0.03 to 0.21	0.0106288
Southern Sub-Saharan Africa	ASDALYR	Both	1	0.8 to 1.19	2.99e-11
Tropical Latin America	ASDALYR	Both	-0.04	-0.09 to 0.02	0.160411
Western Europe	ASDALYR	Both	-0.49	-0.55 to -0.43	1.5e-15
Western Sub-Saharan Africa	ASDALYR	Both	0.43	0.39 to 0.47	6.73e-19
World Bank High Income	ASDALYR	Both	-0.36	-0.4 to -0.33	9.18e-20
World Bank Low Income	ASDALYR	Both	0.31	0.2 to 0.41	1.64e-06
World Bank Lower Middle Income	ASDALYR	Both	-0.21	-0.25 to -0.17	2.61e-11
World Bank Upper Middle Income	ASDALYR	Both	-0.55	-0.6 to -0.5	1.13e-19
Andean Latin America	ASDALYR	Female	-0.48	-0.56 to -0.39	5.54e-12
Australasia	ASDALYR	Female	-0.34	-0.39 to -0.3	2.49e-15
Caribbean	ASDALYR	Female	0.6	0.5 to 0.7	5.62e-13
Central Asia	ASDALYR	Female	0.11	0.09 to 0.14	2.72e-11
Central Europe	ASDALYR	Female	0.13	0.06 to 0.19	0.000735038
Central Latin America	ASDALYR	Female	-0.48	-0.57 to -0.39	1.95e-11
Central Sub-Saharan Africa	ASDALYR	Female	0.32	0.26 to 0.39	6.68e-11
East Asia	ASDALYR	Female	-0.57	-0.66 to -0.47	7.1e-13
Eastern Europe	ASDALYR	Female	0.14	0.03 to 0.25	0.0146952
Eastern Sub-Saharan Africa	ASDALYR	Female	0.45	0.36 to 0.55	5.31e-11
Global	ASDALYR	Female	-0.67	-0.72 to -0.62	1.32e-21
High SDI	ASDALYR	Female	-0.42	-0.45 to -0.39	8.65e-22
High-income Asia Pacific	ASDALYR	Female	-1.93	-2.09 to -1.77	1.94e-20
High-income North America	ASDALYR	Female	0.35	0.25 to 0.45	1.12e-07
High-middle SDI	ASDALYR	Female	-0.78	-0.85 to -0.7	9.18e-19
Low SDI	ASDALYR	Female	0.28	0.26 to 0.3	6.06e-21
Low-middle SDI	ASDALYR	Female	-0.02	-0.06 to 0.02	0.292639
Middle SDI	ASDALYR	Female	-0.25	-0.32 to -0.19	3.5e-09
North Africa and Middle East	ASDALYR	Female	0.04	-0.05 to 0.12	0.39384
Oceania	ASDALYR	Female	0.41	0.33 to 0.49	2.06e-11
South Asia	ASDALYR	Female	-0.12	-0.18 to -0.06	0.000577804
Southeast Asia	ASDALYR	Female	-0.14	-0.21 to -0.06	0.00151548
Southern Latin America	ASDALYR	Female	-0.32	-0.4 to -0.23	1.45e-08
Southern Sub-Saharan Africa	ASDALYR	Female	0.82	0.69 to 0.95	1e-13
Tropical Latin America	ASDALYR	Female	0.01	-0.04 to 0.07	0.667815
Western Europe	ASDALYR	Female	-0.62	-0.67 to -0.57	6.37e-21
Western Sub-Saharan Africa	ASDALYR	Female	0.68	0.64 to 0.72	1.25e-24
World Bank High Income	ASDALYR	Female	-0.46	-0.49 to -0.42	5.15e-21
World Bank Low Income	ASDALYR	Female	0.41	0.38 to 0.44	1.07e-21
World Bank Lower Middle Income	ASDALYR	Female	-0.46	-0.49 to -0.42	3.3e-22
World Bank Upper Middle Income	ASDALYR	Female	-0.7	-0.78 to -0.63	1.75e-17
Andean Latin America	ASDALYR	Male	-0.09	-0.22 to 0.04	0.166575
Australasia	ASDALYR	Male	0.09	0.02 to 0.16	0.0101911
Caribbean	ASDALYR	Male	0.38	0.24 to 0.51	5.32e-06
Central Asia	ASDALYR	Male	0.62	0.58 to 0.67	6.73e-23
Central Europe	ASDALYR	Male	0.34	0.32 to 0.37	3.15e-21
Central Latin America	ASDALYR	Male	-0.42	-0.52 to -0.31	8.11e-09
Central Sub-Saharan Africa	ASDALYR	Male	-0.44	-0.68 to -0.2	0.000888128
East Asia	ASDALYR	Male	0.02	-0.04 to 0.08	0.44478
Eastern Europe	ASDALYR	Male	0.97	0.84 to 1.11	1.06e-14
Eastern Sub-Saharan Africa	ASDALYR	Male	0.99	0.91 to 1.06	2.34e-21
Global	ASDALYR	Male	-0.4	-0.44 to -0.36	7.55e-18
High SDI	ASDALYR	Male	-0.37	-0.43 to -0.3	1.92e-11
High-income Asia Pacific	ASDALYR	Male	-1.5	-1.67 to -1.34	4.92e-17
High-income North America	ASDALYR	Male	0.29	0.19 to 0.39	1.49e-06
High-middle SDI	ASDALYR	Male	-0.49	-0.52 to -0.46	9.27e-25
Low SDI	ASDALYR	Male	0.29	0.17 to 0.41	1.9e-05
Low-middle SDI	ASDALYR	Male	0.71	0.68 to 0.74	5.32e-28
Middle SDI	ASDALYR	Male	0.23	0.2 to 0.26	3.94e-16
North Africa and Middle East	ASDALYR	Male	-0.01	-0.15 to 0.13	0.886027
Oceania	ASDALYR	Male	0.67	0.44 to 0.9	2.26e-06
South Asia	ASDALYR	Male	0.98	0.94 to 1.03	1.09e-27
Southeast Asia	ASDALYR	Male	0.47	0.42 to 0.52	5.93e-18
Southern Latin America	ASDALYR	Male	0.58	0.47 to 0.69	1.97e-11
Southern Sub-Saharan Africa	ASDALYR	Male	1.24	0.98 to 1.51	1.98e-10
Tropical Latin America	ASDALYR	Male	-0.05	-0.13 to 0.02	0.173035
Western Europe	ASDALYR	Male	-0.53	-0.61 to -0.45	1.82e-13
Western Sub-Saharan Africa	ASDALYR	Male	-0.13	-0.2 to -0.06	0.000661228
World Bank High Income	ASDALYR	Male	-0.38	-0.43 to -0.33	1.76e-15
World Bank Low Income	ASDALYR	Male	0.31	0.16 to 0.46	0.000183621
World Bank Lower Middle Income	ASDALYR	Male	0.1	0.02 to 0.18	0.014373
World Bank Upper Middle Income	ASDALYR	Male	-0.3	-0.34 to -0.25	2.71e-14
Andean Latin America	ASDR	Both	0.7	0.45 to 0.95	3.14e-06
Australasia	ASDR	Both	0.41	0.32 to 0.5	5.38e-10
Caribbean	ASDR	Both	0.7	0.57 to 0.84	2.34e-11
Central Asia	ASDR	Both	1.84	1.71 to 1.97	1.2e-22
Central Europe	ASDR	Both	0.7	0.65 to 0.76	1.26e-20
Central Latin America	ASDR	Both	-0.02	-0.16 to 0.12	0.756268
Central Sub-Saharan Africa	ASDR	Both	-0.43	-0.69 to -0.18	0.00176522
East Asia	ASDR	Both	0.62	0.54 to 0.71	3.02e-15
Eastern Europe	ASDR	Both	0.83	0.76 to 0.9	3.95e-20
Eastern Sub-Saharan Africa	ASDR	Both	1.12	1.02 to 1.22	4.93e-20
Global	ASDR	Both	-0.19	-0.26 to -0.12	4.64e-06
High SDI	ASDR	Both	0.15	0.08 to 0.22	0.000302084
High-income Asia Pacific	ASDR	Both	-0.46	-0.54 to -0.39	1.54e-13
High-income North America	ASDR	Both	0.88	0.75 to 1	2.34e-14
High-middle SDI	ASDR	Both	-0.34	-0.4 to -0.27	7.38e-11
Low SDI	ASDR	Both	0.76	0.69 to 0.84	1.54e-18
Low-middle SDI	ASDR	Both	1.57	1.54 to 1.6	9.37e-39
Middle SDI	ASDR	Both	0.86	0.82 to 0.91	6.08e-26
North Africa and Middle East	ASDR	Both	0.99	0.85 to 1.14	3.97e-14
Oceania	ASDR	Both	1.5	1.15 to 1.86	1.71e-09
South Asia	ASDR	Both	1.88	1.81 to 1.96	7.44e-29
Southeast Asia	ASDR	Both	1.44	1.36 to 1.53	1.53e-24
Southern Latin America	ASDR	Both	1.69	1.5 to 1.89	4.19e-17
Southern Sub-Saharan Africa	ASDR	Both	1.54	1.35 to 1.73	3.07e-16
Tropical Latin America	ASDR	Both	0.51	0.44 to 0.59	1.36e-14
Western Europe	ASDR	Both	0.24	0.15 to 0.32	2.38e-06
Western Sub-Saharan Africa	ASDR	Both	1.12	1.07 to 1.17	5.97e-28
World Bank High Income	ASDR	Both	0.15	0.07 to 0.23	0.000652631
World Bank Low Income	ASDR	Both	0.66	0.54 to 0.78	5.61e-12
World Bank Lower Middle Income	ASDR	Both	-0.03	-0.18 to 0.12	0.681081
World Bank Upper Middle Income	ASDR	Both	-0.34	-0.42 to -0.27	4.74e-10
Andean Latin America	ASDR	Female	-0.01	-0.25 to 0.23	0.925661
Australasia	ASDR	Female	0.24	0.15 to 0.34	1.17e-05
Caribbean	ASDR	Female	0.91	0.78 to 1.03	8.21e-15
Central Asia	ASDR	Female	1.8	1.62 to 1.99	4.65e-18
Central Europe	ASDR	Female	0.78	0.68 to 0.89	4.46e-15
Central Latin America	ASDR	Female	0.26	0.13 to 0.38	0.000328892
Central Sub-Saharan Africa	ASDR	Female	0.77	0.67 to 0.86	3.49e-16
East Asia	ASDR	Female	-0.28	-0.38 to -0.17	1.12e-05
Eastern Europe	ASDR	Female	0.35	0.22 to 0.49	1.07e-05
Eastern Sub-Saharan Africa	ASDR	Female	1.03	0.9 to 1.17	2.02e-15
Global	ASDR	Female	-0.31	-0.45 to -0.17	9.86e-05
High SDI	ASDR	Female	0.16	0 to 0.32	0.05403
High-income Asia Pacific	ASDR	Female	0.15	0.12 to 0.19	4.05e-10
High-income North America	ASDR	Female	0.91	0.68 to 1.15	1.04e-08
High-middle SDI	ASDR	Female	-0.55	-0.66 to -0.44	8.05e-11
Low SDI	ASDR	Female	1.17	1.12 to 1.21	1.04e-29
Low-middle SDI	ASDR	Female	1.42	1.39 to 1.46	5.45e-35
Middle SDI	ASDR	Female	0.89	0.82 to 0.96	1.24e-21
North Africa and Middle East	ASDR	Female	1.52	1.23 to 1.81	1.64e-11
Oceania	ASDR	Female	1.15	1.03 to 1.26	4.26e-18
South Asia	ASDR	Female	1.14	1.01 to 1.27	5.43e-17
Southeast Asia	ASDR	Female	1.26	1.18 to 1.34	6.76e-24
Southern Latin America	ASDR	Female	1.54	1.37 to 1.72	5.71e-17
Southern Sub-Saharan Africa	ASDR	Female	1.73	1.58 to 1.87	3.21e-20
Tropical Latin America	ASDR	Female	0.71	0.66 to 0.76	5.66e-22
Western Europe	ASDR	Female	0.28	0.16 to 0.4	3.75e-05
Western Sub-Saharan Africa	ASDR	Female	1.65	1.59 to 1.72	9.94e-29
World Bank High Income	ASDR	Female	0.17	0.03 to 0.32	0.0212278
World Bank Low Income	ASDR	Female	1.1	1.06 to 1.15	3.11e-29
World Bank Lower Middle Income	ASDR	Female	-0.36	-0.47 to -0.26	1.95e-07
World Bank Upper Middle Income	ASDR	Female	-0.68	-0.79 to -0.57	2.3e-13
Andean Latin America	ASDR	Male	1.45	1.17 to 1.73	3.17e-11
Australasia	ASDR	Male	0.51	0.4 to 0.62	2.57e-10
Caribbean	ASDR	Male	0.51	0.37 to 0.66	7.67e-08
Central Asia	ASDR	Male	1.78	1.66 to 1.9	1.04e-22
Central Europe	ASDR	Male	0.59	0.55 to 0.63	4.34e-24
Central Latin America	ASDR	Male	-0.37	-0.54 to -0.2	0.000133456
Central Sub-Saharan Africa	ASDR	Male	-0.44	-0.69 to -0.19	0.00107785
East Asia	ASDR	Male	1.41	1.21 to 1.62	3e-14
Eastern Europe	ASDR	Male	1.02	0.86 to 1.17	9.43e-14
Eastern Sub-Saharan Africa	ASDR	Male	1.31	1.24 to 1.38	3.88e-25
Global	ASDR	Male	-0.11	-0.16 to -0.05	0.00070178
High SDI	ASDR	Male	-0.03	-0.11 to 0.04	0.355123
High-income Asia Pacific	ASDR	Male	-1.15	-1.29 to -1	5.57e-16
High-income North America	ASDR	Male	0.71	0.64 to 0.79	3.23e-17
High-middle SDI	ASDR	Male	-0.2	-0.23 to -0.17	1.46e-14
Low SDI	ASDR	Male	0.62	0.5 to 0.75	3.03e-11
Low-middle SDI	ASDR	Male	1.73	1.67 to 1.79	4.26e-31
Middle SDI	ASDR	Male	0.79	0.72 to 0.85	7.8e-21
North Africa and Middle East	ASDR	Male	0.6	0.24 to 0.95	0.00185397
Oceania	ASDR	Male	1.9	1.32 to 2.49	2.8e-07
South Asia	ASDR	Male	2.55	2.44 to 2.66	1.94e-28
Southeast Asia	ASDR	Male	1.66	1.55 to 1.76	1.2e-23
Southern Latin America	ASDR	Male	1.8	1.59 to 2.02	2.45e-16
Southern Sub-Saharan Africa	ASDR	Male	1.54	1.3 to 1.79	1.74e-13
Tropical Latin America	ASDR	Male	0.37	0.26 to 0.47	6.38e-08
Western Europe	ASDR	Male	-0.06	-0.13 to 0.01	0.0822478
Western Sub-Saharan Africa	ASDR	Male	-0.1	-0.23 to 0.03	0.127101
World Bank High Income	ASDR	Male	-0.04	-0.09 to 0.01	0.114504
World Bank Low Income	ASDR	Male	0.55	0.39 to 0.71	6.9e-08
World Bank Lower Middle Income	ASDR	Male	0.37	0.16 to 0.58	0.00100825
World Bank Upper Middle Income	ASDR	Male	0.03	-0.06 to 0.12	0.459752
Andean Latin America	ASIR	Both	-0.14	-0.17 to -0.11	2.47e-11
Australasia	ASIR	Both	-1.54	-1.72 to -1.36	2.12e-16
Caribbean	ASIR	Both	-0.24	-0.25 to -0.23	2.87e-30
Central Asia	ASIR	Both	0.02	-0.01 to 0.04	0.119864
Central Europe	ASIR	Both	-0.36	-0.4 to -0.33	1.47e-19
Central Latin America	ASIR	Both	-0.57	-0.6 to -0.53	4.94e-25
Central Sub-Saharan Africa	ASIR	Both	-0.01	-0.03 to 0.01	0.184863
East Asia	ASIR	Both	0.03	-0.05 to 0.1	0.518825
Eastern Europe	ASIR	Both	-0.01	-0.07 to 0.04	0.595205
Eastern Sub-Saharan Africa	ASIR	Both	0.09	0.08 to 0.1	3.63e-17
Global	ASIR	Both	-0.71	-0.75 to -0.66	4.14e-23
High SDI	ASIR	Both	-1.26	-1.4 to -1.12	7.01e-17
High-income Asia Pacific	ASIR	Both	-1.78	-1.95 to -1.61	4.65e-19
High-income North America	ASIR	Both	-0.81	-1.02 to -0.6	1.57e-08
High-middle SDI	ASIR	Both	-0.58	-0.59 to -0.56	1.53e-33
Low SDI	ASIR	Both	0.02	0 to 0.05	0.0448531
Low-middle SDI	ASIR	Both	-0.12	-0.16 to -0.08	2.05e-06
Middle SDI	ASIR	Both	-0.09	-0.14 to -0.03	0.00200417
North Africa and Middle East	ASIR	Both	-0.05	-0.06 to -0.04	9.56e-12
Oceania	ASIR	Both	0.3	0.22 to 0.37	1.22e-08
South Asia	ASIR	Both	-0.09	-0.14 to -0.04	0.00062642
Southeast Asia	ASIR	Both	0.04	-0.02 to 0.09	0.163445
Southern Latin America	ASIR	Both	-0.97	-1.05 to -0.89	1.64e-20
Southern Sub-Saharan Africa	ASIR	Both	-0.42	-0.47 to -0.37	3.12e-17
Tropical Latin America	ASIR	Both	-0.88	-0.94 to -0.82	1.96e-22
Western Europe	ASIR	Both	-1.53	-1.67 to -1.38	4.24e-19
Western Sub-Saharan Africa	ASIR	Both	0.18	0.17 to 0.19	3.98e-23
World Bank High Income	ASIR	Both	-1.27	-1.4 to -1.14	9.8e-18
World Bank Low Income	ASIR	Both	0.07	0.05 to 0.09	9.01e-08
World Bank Lower Middle Income	ASIR	Both	-0.09	-0.12 to -0.05	2.92e-05
World Bank Upper Middle Income	ASIR	Both	-0.21	-0.25 to -0.17	3.33e-11
Andean Latin America	ASIR	Female	-0.18	-0.21 to -0.16	3.14e-14
Australasia	ASIR	Female	-1.49	-1.68 to -1.3	1.19e-15
Caribbean	ASIR	Female	-0.2	-0.21 to -0.19	3.06e-28
Central Asia	ASIR	Female	-0.02	-0.05 to 0.01	0.21741
Central Europe	ASIR	Female	-0.48	-0.53 to -0.42	9.2e-17
Central Latin America	ASIR	Female	-0.79	-0.83 to -0.76	1.39e-27
Central Sub-Saharan Africa	ASIR	Female	-0.09	-0.11 to -0.08	6.34e-12
East Asia	ASIR	Female	0.06	-0.02 to 0.14	0.137833
Eastern Europe	ASIR	Female	0.1	0.05 to 0.16	0.000747702
Eastern Sub-Saharan Africa	ASIR	Female	-0.03	-0.05 to -0.02	0.000154102
Global	ASIR	Female	-0.69	-0.73 to -0.64	5.36e-23
High SDI	ASIR	Female	-1.29	-1.45 to -1.14	4.29e-16
High-income Asia Pacific	ASIR	Female	-1.87	-2.03 to -1.72	1.99e-20
High-income North America	ASIR	Female	-0.9	-1.11 to -0.69	1.92e-09
High-middle SDI	ASIR	Female	-0.46	-0.48 to -0.44	5.83e-29
Low SDI	ASIR	Female	-0.08	-0.11 to -0.06	4.75e-07
Low-middle SDI	ASIR	Female	-0.23	-0.27 to -0.18	2.44e-10
Middle SDI	ASIR	Female	-0.14	-0.2 to -0.08	4.44e-05
North Africa and Middle East	ASIR	Female	-0.1	-0.12 to -0.09	1.11e-17
Oceania	ASIR	Female	0.34	0.27 to 0.41	1.21e-10
South Asia	ASIR	Female	-0.23	-0.29 to -0.18	3.48e-09
Southeast Asia	ASIR	Female	-0.02	-0.09 to 0.05	0.518826
Southern Latin America	ASIR	Female	-0.98	-1.06 to -0.91	8.43e-22
Southern Sub-Saharan Africa	ASIR	Female	-0.67	-0.72 to -0.63	2.4e-23
Tropical Latin America	ASIR	Female	-1.08	-1.15 to -1	5.57e-22
Western Europe	ASIR	Female	-1.47	-1.63 to -1.3	7.19e-17
Western Sub-Saharan Africa	ASIR	Female	0.09	0.08 to 0.1	1.18e-13
World Bank High Income	ASIR	Female	-1.32	-1.47 to -1.18	2.94e-17
World Bank Low Income	ASIR	Female	-0.01	-0.03 to 0.01	0.356623
World Bank Lower Middle Income	ASIR	Female	-0.22	-0.26 to -0.18	3.15e-11
World Bank Upper Middle Income	ASIR	Female	-0.17	-0.22 to -0.13	8.52e-09
Andean Latin America	ASIR	Male	-0.09	-0.12 to -0.06	9.65e-07
Australasia	ASIR	Male	-1.52	-1.69 to -1.35	5.06e-17
Caribbean	ASIR	Male	-0.31	-0.32 to -0.31	5.05e-35
Central Asia	ASIR	Male	0.18	0.16 to 0.2	7.45e-16
Central Europe	ASIR	Male	-0.12	-0.17 to -0.07	1.82e-05
Central Latin America	ASIR	Male	-0.24	-0.28 to -0.2	4.8e-12
Central Sub-Saharan Africa	ASIR	Male	0.03	0.01 to 0.04	0.00155168
East Asia	ASIR	Male	-0.05	-0.16 to 0.06	0.352133
Eastern Europe	ASIR	Male	-0.08	-0.12 to -0.04	0.000136853
Eastern Sub-Saharan Africa	ASIR	Male	0.19	0.18 to 0.2	3.56e-26
Global	ASIR	Male	-0.67	-0.72 to -0.63	8.83e-23
High SDI	ASIR	Male	-1.14	-1.26 to -1.01	2.96e-17
High-income Asia Pacific	ASIR	Male	-1.25	-1.44 to -1.06	9.4e-14
High-income North America	ASIR	Male	-0.69	-0.9 to -0.47	4.19e-07
High-middle SDI	ASIR	Male	-0.66	-0.67 to -0.65	1.37e-39
Low SDI	ASIR	Male	0.11	0.09 to 0.13	3.26e-13
Low-middle SDI	ASIR	Male	-0.05	-0.09 to -0.02	0.00135925
Middle SDI	ASIR	Male	-0.01	-0.05 to 0.04	0.800757
North Africa and Middle East	ASIR	Male	0.02	0.01 to 0.03	0.00458312
Oceania	ASIR	Male	0.26	0.17 to 0.34	1.23e-06
South Asia	ASIR	Male	-0.02	-0.06 to 0.02	0.292697
Southeast Asia	ASIR	Male	0.12	0.1 to 0.15	8.86e-10
Southern Latin America	ASIR	Male	-0.93	-1.03 to -0.83	2.43e-17
Southern Sub-Saharan Africa	ASIR	Male	0.08	0.06 to 0.11	2.85e-07
Tropical Latin America	ASIR	Male	-0.59	-0.62 to -0.56	7.4e-26
Western Europe	ASIR	Male	-1.53	-1.65 to -1.4	3.49e-20
Western Sub-Saharan Africa	ASIR	Male	0.26	0.24 to 0.27	2.53e-24
World Bank High Income	ASIR	Male	-1.12	-1.24 to -1.01	1.09e-17
World Bank Low Income	ASIR	Male	0.14	0.12 to 0.15	5.13e-19
World Bank Lower Middle Income	ASIR	Male	0.08	0.06 to 0.11	3.41e-07
World Bank Upper Middle Income	ASIR	Male	-0.21	-0.26 to -0.16	4.88e-09
Andean Latin America	ASPR	Both	-0.1	-0.13 to -0.06	3.75e-06
Australasia	ASPR	Both	-1.59	-1.78 to -1.39	4.63e-16
Caribbean	ASPR	Both	-0.21	-0.23 to -0.2	5.51e-27
Central Asia	ASPR	Both	0.09	0.05 to 0.13	0.000126519
Central Europe	ASPR	Both	-0.35	-0.39 to -0.31	2.73e-17
Central Latin America	ASPR	Both	-0.61	-0.64 to -0.57	3.04e-24
Central Sub-Saharan Africa	ASPR	Both	-0.04	-0.05 to -0.02	4.15e-05
East Asia	ASPR	Both	0.15	0.07 to 0.23	0.000598931
Eastern Europe	ASPR	Both	0	-0.08 to 0.08	0.941821
Eastern Sub-Saharan Africa	ASPR	Both	0.1	0.09 to 0.11	1.75e-17
Global	ASPR	Both	-0.82	-0.88 to -0.76	1.24e-21
High SDI	ASPR	Both	-1.36	-1.52 to -1.21	6.74e-17
High-income Asia Pacific	ASPR	Both	-1.93	-2.1 to -1.76	9.74e-20
High-income North America	ASPR	Both	-0.83	-1.05 to -0.61	2.88e-08
High-middle SDI	ASPR	Both	-0.59	-0.62 to -0.57	5.5e-28
Low SDI	ASPR	Both	0	-0.02 to 0.02	0.882636
Low-middle SDI	ASPR	Both	-0.11	-0.15 to -0.07	9.05e-06
Middle SDI	ASPR	Both	-0.02	-0.08 to 0.03	0.371316
North Africa and Middle East	ASPR	Both	-0.04	-0.05 to -0.02	8.25e-06
Oceania	ASPR	Both	0.32	0.24 to 0.39	2.09e-09
South Asia	ASPR	Both	-0.08	-0.13 to -0.03	0.00141298
Southeast Asia	ASPR	Both	0.11	0.06 to 0.17	0.000370252
Southern Latin America	ASPR	Both	-0.94	-1.01 to -0.86	2.75e-20
Southern Sub-Saharan Africa	ASPR	Both	-0.5	-0.56 to -0.45	5.25e-17
Tropical Latin America	ASPR	Both	-0.92	-0.98 to -0.86	6.2e-23
Western Europe	ASPR	Both	-1.61	-1.77 to -1.46	1e-18
Western Sub-Saharan Africa	ASPR	Both	0.18	0.17 to 0.19	7.71e-23
World Bank High Income	ASPR	Both	-1.37	-1.52 to -1.23	9.92e-18
World Bank Low Income	ASPR	Both	0.06	0.05 to 0.08	7.45e-08
World Bank Lower Middle Income	ASPR	Both	-0.1	-0.13 to -0.07	7.27e-07
World Bank Upper Middle Income	ASPR	Both	-0.13	-0.17 to -0.1	7.71e-09
Andean Latin America	ASPR	Female	-0.14	-0.18 to -0.1	1.35e-08
Australasia	ASPR	Female	-1.52	-1.72 to -1.32	2.32e-15
Caribbean	ASPR	Female	-0.18	-0.19 to -0.17	1.7e-23
Central Asia	ASPR	Female	0.07	0.01 to 0.12	0.0129699
Central Europe	ASPR	Female	-0.46	-0.52 to -0.4	1.91e-15
Central Latin America	ASPR	Female	-0.86	-0.9 to -0.82	1.07e-26
Central Sub-Saharan Africa	ASPR	Female	-0.16	-0.19 to -0.13	1.88e-12
East Asia	ASPR	Female	0.22	0.13 to 0.31	2.53e-05
Eastern Europe	ASPR	Female	0.15	0.07 to 0.23	0.000923578
Eastern Sub-Saharan Africa	ASPR	Female	-0.02	-0.03 to 0	0.0372615
Global	ASPR	Female	-0.78	-0.84 to -0.72	1.29e-21
High SDI	ASPR	Female	-1.36	-1.52 to -1.19	4.22e-16
High-income Asia Pacific	ASPR	Female	-1.99	-2.16 to -1.83	1.43e-20
High-income North America	ASPR	Female	-0.89	-1.11 to -0.67	6.79e-09
High-middle SDI	ASPR	Female	-0.47	-0.5 to -0.44	7.51e-24
Low SDI	ASPR	Female	-0.11	-0.13 to -0.08	2.64e-10
Low-middle SDI	ASPR	Female	-0.22	-0.27 to -0.17	1.74e-09
Middle SDI	ASPR	Female	-0.05	-0.11 to 0.02	0.150224
North Africa and Middle East	ASPR	Female	-0.07	-0.08 to -0.06	3.44e-11
Oceania	ASPR	Female	0.37	0.3 to 0.44	9.4e-12
South Asia	ASPR	Female	-0.24	-0.3 to -0.18	1.58e-09
Southeast Asia	ASPR	Female	0.06	-0.02 to 0.13	0.127102
Southern Latin America	ASPR	Female	-0.94	-1.01 to -0.87	8.84e-22
Southern Sub-Saharan Africa	ASPR	Female	-0.77	-0.82 to -0.72	8.83e-23
Tropical Latin America	ASPR	Female	-1.13	-1.21 to -1.05	2.01e-22
Western Europe	ASPR	Female	-1.55	-1.72 to -1.38	4.48e-17
Western Sub-Saharan Africa	ASPR	Female	0.11	0.1 to 0.13	3.55e-16
World Bank High Income	ASPR	Female	-1.39	-1.54 to -1.24	3.36e-17
World Bank Low Income	ASPR	Female	-0.02	-0.04 to 0	0.0829891
World Bank Lower Middle Income	ASPR	Female	-0.23	-0.27 to -0.19	1.54e-12
World Bank Upper Middle Income	ASPR	Female	-0.06	-0.11 to -0.02	0.00281968
Andean Latin America	ASPR	Male	-0.05	-0.08 to -0.01	0.00818755
Australasia	ASPR	Male	-1.54	-1.73 to -1.36	4.12e-16
Caribbean	ASPR	Male	-0.3	-0.31 to -0.29	1.31e-30
Central Asia	ASPR	Male	0.26	0.23 to 0.29	5.32e-18
Central Europe	ASPR	Male	-0.07	-0.13 to -0.02	0.0109633
Central Latin America	ASPR	Male	-0.22	-0.27 to -0.18	1.14e-10
Central Sub-Saharan Africa	ASPR	Male	0	-0.02 to 0.02	0.964314
East Asia	ASPR	Male	0.04	-0.06 to 0.14	0.421354
Eastern Europe	ASPR	Male	-0.07	-0.12 to -0.02	0.00492854
Eastern Sub-Saharan Africa	ASPR	Male	0.2	0.19 to 0.22	1.52e-25
Global	ASPR	Male	-0.78	-0.84 to -0.72	9.95e-21
High SDI	ASPR	Male	-1.26	-1.4 to -1.12	3.78e-17
High-income Asia Pacific	ASPR	Male	-1.26	-1.46 to -1.05	5.72e-13
High-income North America	ASPR	Male	-0.73	-0.96 to -0.5	5.98e-07
High-middle SDI	ASPR	Male	-0.68	-0.69 to -0.66	6.96e-34
Low SDI	ASPR	Male	0.1	0.08 to 0.11	2.19e-13
Low-middle SDI	ASPR	Male	-0.05	-0.08 to -0.02	0.00200642
Middle SDI	ASPR	Male	0.03	-0.01 to 0.07	0.124725
North Africa and Middle East	ASPR	Male	0.02	0.01 to 0.04	0.00310599
Oceania	ASPR	Male	0.27	0.18 to 0.35	3.81e-07
South Asia	ASPR	Male	0	-0.04 to 0.03	0.831054
Southeast Asia	ASPR	Male	0.19	0.16 to 0.21	3.84e-14
Southern Latin America	ASPR	Male	-0.91	-1.03 to -0.8	5.12e-16
Southern Sub-Saharan Africa	ASPR	Male	0.08	0.05 to 0.11	5.9e-06
Tropical Latin America	ASPR	Male	-0.59	-0.62 to -0.57	8.45e-27
Western Europe	ASPR	Male	-1.61	-1.75 to -1.47	9.11e-20
Western Sub-Saharan Africa	ASPR	Male	0.27	0.25 to 0.28	1.36e-24
World Bank High Income	ASPR	Male	-1.24	-1.37 to -1.11	1.63e-17
World Bank Low Income	ASPR	Male	0.13	0.12 to 0.14	1.14e-19
World Bank Lower Middle Income	ASPR	Male	0.1	0.08 to 0.13	3.39e-09
World Bank Upper Middle Income	ASPR	Male	-0.16	-0.2 to -0.12	7.93e-09
ASIR: age-standardized incidence rate; ASPR: age-standardized prevalence rate; ASDR: age-standardized deaths rate; ASDALYR: age-standardized disability-adjusted life-years rate; PAD: peripheral arterial disease; EAPC: estimated annual percentage change; SDI: socio-demographic index; WBI: World Bank income level; CI: confidential interval.

## Sheet: Sheet2
Andean Latin America	DALY	Both	-0.3	-0.41 to -0.2	2.11e-06
Australasia	DALY	Both	-0.09	-0.14 to -0.04	0.000580991
Caribbean	DALY	Both	0.48	0.36 to 0.6	4.91e-09
Central Asia	DALY	Both	0.31	0.28 to 0.33	2.76e-20
Central Europe	DALY	Both	0.29	0.25 to 0.33	5.49e-15
Central Latin America	DALY	Both	-0.44	-0.53 to -0.34	4.57e-10
Central Sub-Saharan Africa	DALY	Both	-0.38	-0.61 to -0.15	0.00209479
East Asia	DALY	Both	-0.44	-0.51 to -0.38	5.93e-14
Eastern Europe	DALY	Both	0.7	0.64 to 0.77	6.35e-19
Eastern Sub-Saharan Africa	DALY	Both	0.73	0.64 to 0.81	7.02e-17
Global	DALY	Both	-0.54	-0.57 to -0.52	2e-27
High SDI	DALY	Both	-0.34	-0.37 to -0.31	1.47e-20
High-income Asia Pacific	DALY	Both	-1.8	-1.95 to -1.64	1e-19
High-income North America	DALY	Both	0.36	0.3 to 0.42	7.76e-13
High-middle SDI	DALY	Both	-0.61	-0.66 to -0.56	9.98e-21
Low SDI	DALY	Both	0.26	0.18 to 0.33	9.12e-08
Low-middle SDI	DALY	Both	0.32	0.3 to 0.34	3.62e-24
Middle SDI	DALY	Both	-0.06	-0.11 to -0.02	0.00520089
North Africa and Middle East	DALY	Both	0.01	-0.05 to 0.07	0.756704
Oceania	DALY	Both	0.52	0.37 to 0.67	8.22e-08
South Asia	DALY	Both	0.42	0.39 to 0.46	4.33e-20
Southeast Asia	DALY	Both	0.12	0.06 to 0.19	0.000553524
Southern Latin America	DALY	Both	0.12	0.03 to 0.21	0.0106288
Southern Sub-Saharan Africa	DALY	Both	1	0.8 to 1.19	2.99e-11
Tropical Latin America	DALY	Both	-0.04	-0.09 to 0.02	0.160411
Western Europe	DALY	Both	-0.49	-0.55 to -0.43	1.5e-15
Western Sub-Saharan Africa	DALY	Both	0.43	0.39 to 0.47	6.73e-19
World Bank High Income	DALY	Both	-0.36	-0.4 to -0.33	9.18e-20
World Bank Low Income	DALY	Both	0.31	0.2 to 0.41	1.64e-06
World Bank Lower Middle Income	DALY	Both	-0.21	-0.25 to -0.17	2.61e-11
World Bank Upper Middle Income	DALY	Both	-0.55	-0.6 to -0.5	1.13e-19
Andean Latin America	DALY	Female	-0.48	-0.56 to -0.39	5.54e-12
Australasia	DALY	Female	-0.34	-0.39 to -0.3	2.49e-15
Caribbean	DALY	Female	0.6	0.5 to 0.7	5.62e-13
Central Asia	DALY	Female	0.11	0.09 to 0.14	2.72e-11
Central Europe	DALY	Female	0.13	0.06 to 0.19	0.000735038
Central Latin America	DALY	Female	-0.48	-0.57 to -0.39	1.95e-11
Central Sub-Saharan Africa	DALY	Female	0.32	0.26 to 0.39	6.68e-11
East Asia	DALY	Female	-0.57	-0.66 to -0.47	7.1e-13
Eastern Europe	DALY	Female	0.14	0.03 to 0.25	0.0146952
Eastern Sub-Saharan Africa	DALY	Female	0.45	0.36 to 0.55	5.31e-11
Global	DALY	Female	-0.67	-0.72 to -0.62	1.32e-21
High SDI	DALY	Female	-0.42	-0.45 to -0.39	8.65e-22
High-income Asia Pacific	DALY	Female	-1.93	-2.09 to -1.77	1.94e-20
High-income North America	DALY	Female	0.35	0.25 to 0.45	1.12e-07
High-middle SDI	DALY	Female	-0.78	-0.85 to -0.7	9.18e-19
Low SDI	DALY	Female	0.28	0.26 to 0.3	6.06e-21
Low-middle SDI	DALY	Female	-0.02	-0.06 to 0.02	0.292639
Middle SDI	DALY	Female	-0.25	-0.32 to -0.19	3.5e-09
North Africa and Middle East	DALY	Female	0.04	-0.05 to 0.12	0.39384
Oceania	DALY	Female	0.41	0.33 to 0.49	2.06e-11
South Asia	DALY	Female	-0.12	-0.18 to -0.06	0.000577804
Southeast Asia	DALY	Female	-0.14	-0.21 to -0.06	0.00151548
Southern Latin America	DALY	Female	-0.32	-0.4 to -0.23	1.45e-08
Southern Sub-Saharan Africa	DALY	Female	0.82	0.69 to 0.95	1e-13
Tropical Latin America	DALY	Female	0.01	-0.04 to 0.07	0.667815
Western Europe	DALY	Female	-0.62	-0.67 to -0.57	6.37e-21
Western Sub-Saharan Africa	DALY	Female	0.68	0.64 to 0.72	1.25e-24
World Bank High Income	DALY	Female	-0.46	-0.49 to -0.42	5.15e-21
World Bank Low Income	DALY	Female	0.41	0.38 to 0.44	1.07e-21
World Bank Lower Middle Income	DALY	Female	-0.46	-0.49 to -0.42	3.3e-22
World Bank Upper Middle Income	DALY	Female	-0.7	-0.78 to -0.63	1.75e-17
Andean Latin America	DALY	Male	-0.09	-0.22 to 0.04	0.166575
Australasia	DALY	Male	0.09	0.02 to 0.16	0.0101911
Caribbean	DALY	Male	0.38	0.24 to 0.51	5.32e-06
Central Asia	DALY	Male	0.62	0.58 to 0.67	6.73e-23
Central Europe	DALY	Male	0.34	0.32 to 0.37	3.15e-21
Central Latin America	DALY	Male	-0.42	-0.52 to -0.31	8.11e-09
Central Sub-Saharan Africa	DALY	Male	-0.44	-0.68 to -0.2	0.000888128
East Asia	DALY	Male	0.02	-0.04 to 0.08	0.44478
Eastern Europe	DALY	Male	0.97	0.84 to 1.11	1.06e-14
Eastern Sub-Saharan Africa	DALY	Male	0.99	0.91 to 1.06	2.34e-21
Global	DALY	Male	-0.4	-0.44 to -0.36	7.55e-18
High SDI	DALY	Male	-0.37	-0.43 to -0.3	1.92e-11
High-income Asia Pacific	DALY	Male	-1.5	-1.67 to -1.34	4.92e-17
High-income North America	DALY	Male	0.29	0.19 to 0.39	1.49e-06
High-middle SDI	DALY	Male	-0.49	-0.52 to -0.46	9.27e-25
Low SDI	DALY	Male	0.29	0.17 to 0.41	1.9e-05
Low-middle SDI	DALY	Male	0.71	0.68 to 0.74	5.32e-28
Middle SDI	DALY	Male	0.23	0.2 to 0.26	3.94e-16
North Africa and Middle East	DALY	Male	-0.01	-0.15 to 0.13	0.886027
Oceania	DALY	Male	0.67	0.44 to 0.9	2.26e-06
South Asia	DALY	Male	0.98	0.94 to 1.03	1.09e-27
Southeast Asia	DALY	Male	0.47	0.42 to 0.52	5.93e-18
Southern Latin America	DALY	Male	0.58	0.47 to 0.69	1.97e-11
Southern Sub-Saharan Africa	DALY	Male	1.24	0.98 to 1.51	1.98e-10
Tropical Latin America	DALY	Male	-0.05	-0.13 to 0.02	0.173035
Western Europe	DALY	Male	-0.53	-0.61 to -0.45	1.82e-13
Western Sub-Saharan Africa	DALY	Male	-0.13	-0.2 to -0.06	0.000661228
World Bank High Income	DALY	Male	-0.38	-0.43 to -0.33	1.76e-15
World Bank Low Income	DALY	Male	0.31	0.16 to 0.46	0.000183621
World Bank Lower Middle Income	DALY	Male	0.1	0.02 to 0.18	0.014373
World Bank Upper Middle Income	DALY	Male	-0.3	-0.34 to -0.25	2.71e-14
Andean Latin America	Deaths	Both	0.7	0.45 to 0.95	3.14e-06
Australasia	Deaths	Both	0.41	0.32 to 0.5	5.38e-10
Caribbean	Deaths	Both	0.7	0.57 to 0.84	2.34e-11
Central Asia	Deaths	Both	1.84	1.71 to 1.97	1.2e-22
Central Europe	Deaths	Both	0.7	0.65 to 0.76	1.26e-20
Central Latin America	Deaths	Both	-0.02	-0.16 to 0.12	0.756268
Central Sub-Saharan Africa	Deaths	Both	-0.43	-0.69 to -0.18	0.00176522
East Asia	Deaths	Both	0.62	0.54 to 0.71	3.02e-15
Eastern Europe	Deaths	Both	0.83	0.76 to 0.9	3.95e-20
Eastern Sub-Saharan Africa	Deaths	Both	1.12	1.02 to 1.22	4.93e-20
Global	Deaths	Both	-0.19	-0.26 to -0.12	4.64e-06
High SDI	Deaths	Both	0.15	0.08 to 0.22	0.000302084
High-income Asia Pacific	Deaths	Both	-0.46	-0.54 to -0.39	1.54e-13
High-income North America	Deaths	Both	0.88	0.75 to 1	2.34e-14
High-middle SDI	Deaths	Both	-0.34	-0.4 to -0.27	7.38e-11
Low SDI	Deaths	Both	0.76	0.69 to 0.84	1.54e-18
Low-middle SDI	Deaths	Both	1.57	1.54 to 1.6	9.37e-39
Middle SDI	Deaths	Both	0.86	0.82 to 0.91	6.08e-26
North Africa and Middle East	Deaths	Both	0.99	0.85 to 1.14	3.97e-14
Oceania	Deaths	Both	1.5	1.15 to 1.86	1.71e-09
South Asia	Deaths	Both	1.88	1.81 to 1.96	7.44e-29
Southeast Asia	Deaths	Both	1.44	1.36 to 1.53	1.53e-24
Southern Latin America	Deaths	Both	1.69	1.5 to 1.89	4.19e-17
Southern Sub-Saharan Africa	Deaths	Both	1.54	1.35 to 1.73	3.07e-16
Tropical Latin America	Deaths	Both	0.51	0.44 to 0.59	1.36e-14
Western Europe	Deaths	Both	0.24	0.15 to 0.32	2.38e-06
Western Sub-Saharan Africa	Deaths	Both	1.12	1.07 to 1.17	5.97e-28
World Bank High Income	Deaths	Both	0.15	0.07 to 0.23	0.000652631
World Bank Low Income	Deaths	Both	0.66	0.54 to 0.78	5.61e-12
World Bank Lower Middle Income	Deaths	Both	-0.03	-0.18 to 0.12	0.681081
World Bank Upper Middle Income	Deaths	Both	-0.34	-0.42 to -0.27	4.74e-10
Andean Latin America	Deaths	Female	-0.01	-0.25 to 0.23	0.925661
Australasia	Deaths	Female	0.24	0.15 to 0.34	1.17e-05
Caribbean	Deaths	Female	0.91	0.78 to 1.03	8.21e-15
Central Asia	Deaths	Female	1.8	1.62 to 1.99	4.65e-18
Central Europe	Deaths	Female	0.78	0.68 to 0.89	4.46e-15
Central Latin America	Deaths	Female	0.26	0.13 to 0.38	0.000328892
Central Sub-Saharan Africa	Deaths	Female	0.77	0.67 to 0.86	3.49e-16
East Asia	Deaths	Female	-0.28	-0.38 to -0.17	1.12e-05
Eastern Europe	Deaths	Female	0.35	0.22 to 0.49	1.07e-05
Eastern Sub-Saharan Africa	Deaths	Female	1.03	0.9 to 1.17	2.02e-15
Global	Deaths	Female	-0.31	-0.45 to -0.17	9.86e-05
High SDI	Deaths	Female	0.16	0 to 0.32	0.05403
High-income Asia Pacific	Deaths	Female	0.15	0.12 to 0.19	4.05e-10
High-income North America	Deaths	Female	0.91	0.68 to 1.15	1.04e-08
High-middle SDI	Deaths	Female	-0.55	-0.66 to -0.44	8.05e-11
Low SDI	Deaths	Female	1.17	1.12 to 1.21	1.04e-29
Low-middle SDI	Deaths	Female	1.42	1.39 to 1.46	5.45e-35
Middle SDI	Deaths	Female	0.89	0.82 to 0.96	1.24e-21
North Africa and Middle East	Deaths	Female	1.52	1.23 to 1.81	1.64e-11
Oceania	Deaths	Female	1.15	1.03 to 1.26	4.26e-18
South Asia	Deaths	Female	1.14	1.01 to 1.27	5.43e-17
Southeast Asia	Deaths	Female	1.26	1.18 to 1.34	6.76e-24
Southern Latin America	Deaths	Female	1.54	1.37 to 1.72	5.71e-17
Southern Sub-Saharan Africa	Deaths	Female	1.73	1.58 to 1.87	3.21e-20
Tropical Latin America	Deaths	Female	0.71	0.66 to 0.76	5.66e-22
Western Europe	Deaths	Female	0.28	0.16 to 0.4	3.75e-05
Western Sub-Saharan Africa	Deaths	Female	1.65	1.59 to 1.72	9.94e-29
World Bank High Income	Deaths	Female	0.17	0.03 to 0.32	0.0212278
World Bank Low Income	Deaths	Female	1.1	1.06 to 1.15	3.11e-29
World Bank Lower Middle Income	Deaths	Female	-0.36	-0.47 to -0.26	1.95e-07
World Bank Upper Middle Income	Deaths	Female	-0.68	-0.79 to -0.57	2.3e-13
Andean Latin America	Deaths	Male	1.45	1.17 to 1.73	3.17e-11
Australasia	Deaths	Male	0.51	0.4 to 0.62	2.57e-10
Caribbean	Deaths	Male	0.51	0.37 to 0.66	7.67e-08
Central Asia	Deaths	Male	1.78	1.66 to 1.9	1.04e-22
Central Europe	Deaths	Male	0.59	0.55 to 0.63	4.34e-24
Central Latin America	Deaths	Male	-0.37	-0.54 to -0.2	0.000133456
Central Sub-Saharan Africa	Deaths	Male	-0.44	-0.69 to -0.19	0.00107785
East Asia	Deaths	Male	1.41	1.21 to 1.62	3e-14
Eastern Europe	Deaths	Male	1.02	0.86 to 1.17	9.43e-14
Eastern Sub-Saharan Africa	Deaths	Male	1.31	1.24 to 1.38	3.88e-25
Global	Deaths	Male	-0.11	-0.16 to -0.05	0.00070178
High SDI	Deaths	Male	-0.03	-0.11 to 0.04	0.355123
High-income Asia Pacific	Deaths	Male	-1.15	-1.29 to -1	5.57e-16
High-income North America	Deaths	Male	0.71	0.64 to 0.79	3.23e-17
High-middle SDI	Deaths	Male	-0.2	-0.23 to -0.17	1.46e-14
Low SDI	Deaths	Male	0.62	0.5 to 0.75	3.03e-11
Low-middle SDI	Deaths	Male	1.73	1.67 to 1.79	4.26e-31
Middle SDI	Deaths	Male	0.79	0.72 to 0.85	7.8e-21
North Africa and Middle East	Deaths	Male	0.6	0.24 to 0.95	0.00185397
Oceania	Deaths	Male	1.9	1.32 to 2.49	2.8e-07
South Asia	Deaths	Male	2.55	2.44 to 2.66	1.94e-28
Southeast Asia	Deaths	Male	1.66	1.55 to 1.76	1.2e-23
Southern Latin America	Deaths	Male	1.8	1.59 to 2.02	2.45e-16
Southern Sub-Saharan Africa	Deaths	Male	1.54	1.3 to 1.79	1.74e-13
Tropical Latin America	Deaths	Male	0.37	0.26 to 0.47	6.38e-08
Western Europe	Deaths	Male	-0.06	-0.13 to 0.01	0.0822478
Western Sub-Saharan Africa	Deaths	Male	-0.1	-0.23 to 0.03	0.127101
World Bank High Income	Deaths	Male	-0.04	-0.09 to 0.01	0.114504
World Bank Low Income	Deaths	Male	0.55	0.39 to 0.71	6.9e-08
World Bank Lower Middle Income	Deaths	Male	0.37	0.16 to 0.58	0.00100825
World Bank Upper Middle Income	Deaths	Male	0.03	-0.06 to 0.12	0.459752
Andean Latin America	Incidence	Both	-0.14	-0.17 to -0.11	2.47e-11
Australasia	Incidence	Both	-1.54	-1.72 to -1.36	2.12e-16
Caribbean	Incidence	Both	-0.24	-0.25 to -0.23	2.87e-30
Central Asia	Incidence	Both	0.02	-0.01 to 0.04	0.119864
Central Europe	Incidence	Both	-0.36	-0.4 to -0.33	1.47e-19
Central Latin America	Incidence	Both	-0.57	-0.6 to -0.53	4.94e-25
Central Sub-Saharan Africa	Incidence	Both	-0.01	-0.03 to 0.01	0.184863
East Asia	Incidence	Both	0.03	-0.05 to 0.1	0.518825
Eastern Europe	Incidence	Both	-0.01	-0.07 to 0.04	0.595205
Eastern Sub-Saharan Africa	Incidence	Both	0.09	0.08 to 0.1	3.63e-17
Global	Incidence	Both	-0.71	-0.75 to -0.66	4.14e-23
High SDI	Incidence	Both	-1.26	-1.4 to -1.12	7.01e-17
High-income Asia Pacific	Incidence	Both	-1.78	-1.95 to -1.61	4.65e-19
High-income North America	Incidence	Both	-0.81	-1.02 to -0.6	1.57e-08
High-middle SDI	Incidence	Both	-0.58	-0.59 to -0.56	1.53e-33
Low SDI	Incidence	Both	0.02	0 to 0.05	0.0448531
Low-middle SDI	Incidence	Both	-0.12	-0.16 to -0.08	2.05e-06
Middle SDI	Incidence	Both	-0.09	-0.14 to -0.03	0.00200417
North Africa and Middle East	Incidence	Both	-0.05	-0.06 to -0.04	9.56e-12
Oceania	Incidence	Both	0.3	0.22 to 0.37	1.22e-08
South Asia	Incidence	Both	-0.09	-0.14 to -0.04	0.00062642
Southeast Asia	Incidence	Both	0.04	-0.02 to 0.09	0.163445
Southern Latin America	Incidence	Both	-0.97	-1.05 to -0.89	1.64e-20
Southern Sub-Saharan Africa	Incidence	Both	-0.42	-0.47 to -0.37	3.12e-17
Tropical Latin America	Incidence	Both	-0.88	-0.94 to -0.82	1.96e-22
Western Europe	Incidence	Both	-1.53	-1.67 to -1.38	4.24e-19
Western Sub-Saharan Africa	Incidence	Both	0.18	0.17 to 0.19	3.98e-23
World Bank High Income	Incidence	Both	-1.27	-1.4 to -1.14	9.8e-18
World Bank Low Income	Incidence	Both	0.07	0.05 to 0.09	9.01e-08
World Bank Lower Middle Income	Incidence	Both	-0.09	-0.12 to -0.05	2.92e-05
World Bank Upper Middle Income	Incidence	Both	-0.21	-0.25 to -0.17	3.33e-11
Andean Latin America	Incidence	Female	-0.18	-0.21 to -0.16	3.14e-14
Australasia	Incidence	Female	-1.49	-1.68 to -1.3	1.19e-15
Caribbean	Incidence	Female	-0.2	-0.21 to -0.19	3.06e-28
Central Asia	Incidence	Female	-0.02	-0.05 to 0.01	0.21741
Central Europe	Incidence	Female	-0.48	-0.53 to -0.42	9.2e-17
Central Latin America	Incidence	Female	-0.79	-0.83 to -0.76	1.39e-27
Central Sub-Saharan Africa	Incidence	Female	-0.09	-0.11 to -0.08	6.34e-12
East Asia	Incidence	Female	0.06	-0.02 to 0.14	0.137833
Eastern Europe	Incidence	Female	0.1	0.05 to 0.16	0.000747702
Eastern Sub-Saharan Africa	Incidence	Female	-0.03	-0.05 to -0.02	0.000154102
Global	Incidence	Female	-0.69	-0.73 to -0.64	5.36e-23
High SDI	Incidence	Female	-1.29	-1.45 to -1.14	4.29e-16
High-income Asia Pacific	Incidence	Female	-1.87	-2.03 to -1.72	1.99e-20
High-income North America	Incidence	Female	-0.9	-1.11 to -0.69	1.92e-09
High-middle SDI	Incidence	Female	-0.46	-0.48 to -0.44	5.83e-29
Low SDI	Incidence	Female	-0.08	-0.11 to -0.06	4.75e-07
Low-middle SDI	Incidence	Female	-0.23	-0.27 to -0.18	2.44e-10
Middle SDI	Incidence	Female	-0.14	-0.2 to -0.08	4.44e-05
North Africa and Middle East	Incidence	Female	-0.1	-0.12 to -0.09	1.11e-17
Oceania	Incidence	Female	0.34	0.27 to 0.41	1.21e-10
South Asia	Incidence	Female	-0.23	-0.29 to -0.18	3.48e-09
Southeast Asia	Incidence	Female	-0.02	-0.09 to 0.05	0.518826
Southern Latin America	Incidence	Female	-0.98	-1.06 to -0.91	8.43e-22
Southern Sub-Saharan Africa	Incidence	Female	-0.67	-0.72 to -0.63	2.4e-23
Tropical Latin America	Incidence	Female	-1.08	-1.15 to -1	5.57e-22
Western Europe	Incidence	Female	-1.47	-1.63 to -1.3	7.19e-17
Western Sub-Saharan Africa	Incidence	Female	0.09	0.08 to 0.1	1.18e-13
World Bank High Income	Incidence	Female	-1.32	-1.47 to -1.18	2.94e-17
World Bank Low Income	Incidence	Female	-0.01	-0.03 to 0.01	0.356623
World Bank Lower Middle Income	Incidence	Female	-0.22	-0.26 to -0.18	3.15e-11
World Bank Upper Middle Income	Incidence	Female	-0.17	-0.22 to -0.13	8.52e-09
Andean Latin America	Incidence	Male	-0.09	-0.12 to -0.06	9.65e-07
Australasia	Incidence	Male	-1.52	-1.69 to -1.35	5.06e-17
Caribbean	Incidence	Male	-0.31	-0.32 to -0.31	5.05e-35
Central Asia	Incidence	Male	0.18	0.16 to 0.2	7.45e-16
Central Europe	Incidence	Male	-0.12	-0.17 to -0.07	1.82e-05
Central Latin America	Incidence	Male	-0.24	-0.28 to -0.2	4.8e-12
Central Sub-Saharan Africa	Incidence	Male	0.03	0.01 to 0.04	0.00155168
East Asia	Incidence	Male	-0.05	-0.16 to 0.06	0.352133
Eastern Europe	Incidence	Male	-0.08	-0.12 to -0.04	0.000136853
Eastern Sub-Saharan Africa	Incidence	Male	0.19	0.18 to 0.2	3.56e-26
Global	Incidence	Male	-0.67	-0.72 to -0.63	8.83e-23
High SDI	Incidence	Male	-1.14	-1.26 to -1.01	2.96e-17
High-income Asia Pacific	Incidence	Male	-1.25	-1.44 to -1.06	9.4e-14
High-income North America	Incidence	Male	-0.69	-0.9 to -0.47	4.19e-07
High-middle SDI	Incidence	Male	-0.66	-0.67 to -0.65	1.37e-39
Low SDI	Incidence	Male	0.11	0.09 to 0.13	3.26e-13
Low-middle SDI	Incidence	Male	-0.05	-0.09 to -0.02	0.00135925
Middle SDI	Incidence	Male	-0.01	-0.05 to 0.04	0.800757
North Africa and Middle East	Incidence	Male	0.02	0.01 to 0.03	0.00458312
Oceania	Incidence	Male	0.26	0.17 to 0.34	1.23e-06
South Asia	Incidence	Male	-0.02	-0.06 to 0.02	0.292697
Southeast Asia	Incidence	Male	0.12	0.1 to 0.15	8.86e-10
Southern Latin America	Incidence	Male	-0.93	-1.03 to -0.83	2.43e-17
Southern Sub-Saharan Africa	Incidence	Male	0.08	0.06 to 0.11	2.85e-07
Tropical Latin America	Incidence	Male	-0.59	-0.62 to -0.56	7.4e-26
Western Europe	Incidence	Male	-1.53	-1.65 to -1.4	3.49e-20
Western Sub-Saharan Africa	Incidence	Male	0.26	0.24 to 0.27	2.53e-24
World Bank High Income	Incidence	Male	-1.12	-1.24 to -1.01	1.09e-17
World Bank Low Income	Incidence	Male	0.14	0.12 to 0.15	5.13e-19
World Bank Lower Middle Income	Incidence	Male	0.08	0.06 to 0.11	3.41e-07
World Bank Upper Middle Income	Incidence	Male	-0.21	-0.26 to -0.16	4.88e-09
Andean Latin America	Prevalence	Both	-0.1	-0.13 to -0.06	3.75e-06
Australasia	Prevalence	Both	-1.59	-1.78 to -1.39	4.63e-16
Caribbean	Prevalence	Both	-0.21	-0.23 to -0.2	5.51e-27
Central Asia	Prevalence	Both	0.09	0.05 to 0.13	0.000126519
Central Europe	Prevalence	Both	-0.35	-0.39 to -0.31	2.73e-17
Central Latin America	Prevalence	Both	-0.61	-0.64 to -0.57	3.04e-24
Central Sub-Saharan Africa	Prevalence	Both	-0.04	-0.05 to -0.02	4.15e-05
East Asia	Prevalence	Both	0.15	0.07 to 0.23	0.000598931
Eastern Europe	Prevalence	Both	0	-0.08 to 0.08	0.941821
Eastern Sub-Saharan Africa	Prevalence	Both	0.1	0.09 to 0.11	1.75e-17
Global	Prevalence	Both	-0.82	-0.88 to -0.76	1.24e-21
High SDI	Prevalence	Both	-1.36	-1.52 to -1.21	6.74e-17
High-income Asia Pacific	Prevalence	Both	-1.93	-2.1 to -1.76	9.74e-20
High-income North America	Prevalence	Both	-0.83	-1.05 to -0.61	2.88e-08
High-middle SDI	Prevalence	Both	-0.59	-0.62 to -0.57	5.5e-28
Low SDI	Prevalence	Both	0	-0.02 to 0.02	0.882636
Low-middle SDI	Prevalence	Both	-0.11	-0.15 to -0.07	9.05e-06
Middle SDI	Prevalence	Both	-0.02	-0.08 to 0.03	0.371316
North Africa and Middle East	Prevalence	Both	-0.04	-0.05 to -0.02	8.25e-06
Oceania	Prevalence	Both	0.32	0.24 to 0.39	2.09e-09
South Asia	Prevalence	Both	-0.08	-0.13 to -0.03	0.00141298
Southeast Asia	Prevalence	Both	0.11	0.06 to 0.17	0.000370252
Southern Latin America	Prevalence	Both	-0.94	-1.01 to -0.86	2.75e-20
Southern Sub-Saharan Africa	Prevalence	Both	-0.5	-0.56 to -0.45	5.25e-17
Tropical Latin America	Prevalence	Both	-0.92	-0.98 to -0.86	6.2e-23
Western Europe	Prevalence	Both	-1.61	-1.77 to -1.46	1e-18
Western Sub-Saharan Africa	Prevalence	Both	0.18	0.17 to 0.19	7.71e-23
World Bank High Income	Prevalence	Both	-1.37	-1.52 to -1.23	9.92e-18
World Bank Low Income	Prevalence	Both	0.06	0.05 to 0.08	7.45e-08
World Bank Lower Middle Income	Prevalence	Both	-0.1	-0.13 to -0.07	7.27e-07
World Bank Upper Middle Income	Prevalence	Both	-0.13	-0.17 to -0.1	7.71e-09
Andean Latin America	Prevalence	Female	-0.14	-0.18 to -0.1	1.35e-08
Australasia	Prevalence	Female	-1.52	-1.72 to -1.32	2.32e-15
Caribbean	Prevalence	Female	-0.18	-0.19 to -0.17	1.7e-23
Central Asia	Prevalence	Female	0.07	0.01 to 0.12	0.0129699
Central Europe	Prevalence	Female	-0.46	-0.52 to -0.4	1.91e-15
Central Latin America	Prevalence	Female	-0.86	-0.9 to -0.82	1.07e-26
Central Sub-Saharan Africa	Prevalence	Female	-0.16	-0.19 to -0.13	1.88e-12
East Asia	Prevalence	Female	0.22	0.13 to 0.31	2.53e-05
Eastern Europe	Prevalence	Female	0.15	0.07 to 0.23	0.000923578
Eastern Sub-Saharan Africa	Prevalence	Female	-0.02	-0.03 to 0	0.0372615
Global	Prevalence	Female	-0.78	-0.84 to -0.72	1.29e-21
High SDI	Prevalence	Female	-1.36	-1.52 to -1.19	4.22e-16
High-income Asia Pacific	Prevalence	Female	-1.99	-2.16 to -1.83	1.43e-20
High-income North America	Prevalence	Female	-0.89	-1.11 to -0.67	6.79e-09
High-middle SDI	Prevalence	Female	-0.47	-0.5 to -0.44	7.51e-24
Low SDI	Prevalence	Female	-0.11	-0.13 to -0.08	2.64e-10
Low-middle SDI	Prevalence	Female	-0.22	-0.27 to -0.17	1.74e-09
Middle SDI	Prevalence	Female	-0.05	-0.11 to 0.02	0.150224
North Africa and Middle East	Prevalence	Female	-0.07	-0.08 to -0.06	3.44e-11
Oceania	Prevalence	Female	0.37	0.3 to 0.44	9.4e-12
South Asia	Prevalence	Female	-0.24	-0.3 to -0.18	1.58e-09
Southeast Asia	Prevalence	Female	0.06	-0.02 to 0.13	0.127102
Southern Latin America	Prevalence	Female	-0.94	-1.01 to -0.87	8.84e-22
Southern Sub-Saharan Africa	Prevalence	Female	-0.77	-0.82 to -0.72	8.83e-23
Tropical Latin America	Prevalence	Female	-1.13	-1.21 to -1.05	2.01e-22
Western Europe	Prevalence	Female	-1.55	-1.72 to -1.38	4.48e-17
Western Sub-Saharan Africa	Prevalence	Female	0.11	0.1 to 0.13	3.55e-16
World Bank High Income	Prevalence	Female	-1.39	-1.54 to -1.24	3.36e-17
World Bank Low Income	Prevalence	Female	-0.02	-0.04 to 0	0.0829891
World Bank Lower Middle Income	Prevalence	Female	-0.23	-0.27 to -0.19	1.54e-12
World Bank Upper Middle Income	Prevalence	Female	-0.06	-0.11 to -0.02	0.00281968
Andean Latin America	Prevalence	Male	-0.05	-0.08 to -0.01	0.00818755
Australasia	Prevalence	Male	-1.54	-1.73 to -1.36	4.12e-16
Caribbean	Prevalence	Male	-0.3	-0.31 to -0.29	1.31e-30
Central Asia	Prevalence	Male	0.26	0.23 to 0.29	5.32e-18
Central Europe	Prevalence	Male	-0.07	-0.13 to -0.02	0.0109633
Central Latin America	Prevalence	Male	-0.22	-0.27 to -0.18	1.14e-10
Central Sub-Saharan Africa	Prevalence	Male	0	-0.02 to 0.02	0.964314
East Asia	Prevalence	Male	0.04	-0.06 to 0.14	0.421354
Eastern Europe	Prevalence	Male	-0.07	-0.12 to -0.02	0.00492854
Eastern Sub-Saharan Africa	Prevalence	Male	0.2	0.19 to 0.22	1.52e-25
Global	Prevalence	Male	-0.78	-0.84 to -0.72	9.95e-21
High SDI	Prevalence	Male	-1.26	-1.4 to -1.12	3.78e-17
High-income Asia Pacific	Prevalence	Male	-1.26	-1.46 to -1.05	5.72e-13
High-income North America	Prevalence	Male	-0.73	-0.96 to -0.5	5.98e-07
High-middle SDI	Prevalence	Male	-0.68	-0.69 to -0.66	6.96e-34
Low SDI	Prevalence	Male	0.1	0.08 to 0.11	2.19e-13
Low-middle SDI	Prevalence	Male	-0.05	-0.08 to -0.02	0.00200642
Middle SDI	Prevalence	Male	0.03	-0.01 to 0.07	0.124725
North Africa and Middle East	Prevalence	Male	0.02	0.01 to 0.04	0.00310599
Oceania	Prevalence	Male	0.27	0.18 to 0.35	3.81e-07
South Asia	Prevalence	Male	0	-0.04 to 0.03	0.831054
Southeast Asia	Prevalence	Male	0.19	0.16 to 0.21	3.84e-14
Southern Latin America	Prevalence	Male	-0.91	-1.03 to -0.8	5.12e-16
Southern Sub-Saharan Africa	Prevalence	Male	0.08	0.05 to 0.11	5.9e-06
Tropical Latin America	Prevalence	Male	-0.59	-0.62 to -0.57	8.45e-27
Western Europe	Prevalence	Male	-1.61	-1.75 to -1.47	9.11e-20
Western Sub-Saharan Africa	Prevalence	Male	0.27	0.25 to 0.28	1.36e-24
World Bank High Income	Prevalence	Male	-1.24	-1.37 to -1.11	1.63e-17
World Bank Low Income	Prevalence	Male	0.13	0.12 to 0.14	1.14e-19
World Bank Lower Middle Income	Prevalence	Male	0.1	0.08 to 0.13	3.39e-09
World Bank Upper Middle Income	Prevalence	Male	-0.16	-0.2 to -0.12	7.93e-09
