# Supplementary material for: Global disease burden and its attributable risk factors of peripheral arterial disease
Source: Sci Rep. 2023 Nov 14;13:19898. doi: 10.1038/s41598-023-47028-5 (PMC10645774; doi:10.1038/s41598-023-47028-5)
Supplement: Supplementary file 7 — Supplementary Table 5. [file 41598_2023_47028_MOESM7_ESM.xlsx]

## Sheet: Sheet1
Supplementary Table 5: Attributable risk factors' PAFs and its EAPCs for PAD-related burden in 1990 and 2019, in globe, SDI and WBI regions, by sex.
Burden Estimate	Location	Sex	Attributable risk factors	1990PAF	2019PAF	Percentage change, 1990-2019	EAPC, 1990-2019	95% CI	P
ASDALYR	Andean Latin America	Both	Diet high in sodium	3.1262	3.00374	-3.91727	-0.5	-0.63 to -0.38	4.73e-09
ASDALYR	Australasia	Both	Diet high in sodium	1.15978	1.14194	-1.53797	-0.15	-0.2 to -0.1	5.91e-05
ASDALYR	Caribbean	Both	Diet high in sodium	2.13162	1.9577	-8.15902	0.1	-0.02 to 0.21	2.7e-20
ASDALYR	Central Asia	Both	Diet high in sodium	4.48775	2.89089	-35.5827	-1.41	-1.54 to -1.28	0.000361278
ASDALYR	Central Europe	Both	Diet high in sodium	10.6717	8.41456	-21.1508	-0.59	-0.72 to -0.46	4.04e-07
ASDALYR	Central Latin America	Both	Diet high in sodium	3.27578	3.38811	3.42921	-0.3	-0.4 to -0.2	1.08e-11
ASDALYR	Central Sub-Saharan Africa	Both	Diet high in sodium	1.35159	1.41944	5.02065	-0.19	-0.39 to 0.01	3.74e-16
ASDALYR	East Asia	Both	Diet high in sodium	8.49321	8.02234	-5.54399	-0.61	-0.65 to -0.58	2.47e-08
ASDALYR	Eastern Europe	Both	Diet high in sodium	2.77051	3.03283	9.46855	1.04	0.95 to 1.14	0.09156
ASDALYR	Eastern Sub-Saharan Africa	Both	Diet high in sodium	5.87744	4.59741	-21.7786	-0.22	-0.31 to -0.13	0.00286611
ASDALYR	Global	Both	Diet high in sodium	3.57283	3.53072	-1.17872	-0.61	-0.66 to -0.55	6.38e-27
ASDALYR	High SDI	Both	Diet high in sodium	2.5446	2.60378	2.32569	-0.3	-0.36 to -0.25	6.13e-05
ASDALYR	High-income Asia Pacific	Both	Diet high in sodium	7.74642	4.81662	-37.8214	-3.89	-4.19 to -3.58	4.69e-19
ASDALYR	High-income North America	Both	Diet high in sodium	1.81852	2.41091	32.5754	1.52	1.34 to 1.7	6.18e-06
ASDALYR	High-middle SDI	Both	Diet high in sodium	4.1543	4.10004	-1.30617	-0.63	-0.7 to -0.56	4.72e-25
ASDALYR	Low SDI	Both	Diet high in sodium	3.59014	3.21111	-10.5577	-0.13	-0.21 to -0.05	0.813994
ASDALYR	Low-middle SDI	Both	Diet high in sodium	3.75656	3.43604	-8.53216	0.03	0.01 to 0.04	5.34e-10
ASDALYR	Middle SDI	Both	Diet high in sodium	5.66286	4.84309	-14.4763	-0.65	-0.7 to -0.61	0.000819883
ASDALYR	North Africa and Middle East	Both	Diet high in sodium	0.855064	0.867352	1.43711	0.02	-0.05 to 0.09	1.97e-22
ASDALYR	Oceania	Both	Diet high in sodium	4.79983	4.58157	-4.54729	0.18	-0.03 to 0.38	2.35e-06
ASDALYR	South Asia	Both	Diet high in sodium	2.4329	2.55902	5.18406	0.79	0.71 to 0.88	1e-06
ASDALYR	Southeast Asia	Both	Diet high in sodium	7.52591	5.77899	-23.2121	-0.93	-0.99 to -0.87	0.139489
ASDALYR	Southern Latin America	Both	Diet high in sodium	3.14911	3.22958	2.55526	0.16	0.09 to 0.24	4.19e-22
ASDALYR	Southern Sub-Saharan Africa	Both	Diet high in sodium	2.07664	1.5903	-23.4195	0	-0.15 to 0.15	0.2179
ASDALYR	Tropical Latin America	Both	Diet high in sodium	3.44126	3.14623	-8.57349	-0.46	-0.54 to -0.38	0.0610395
ASDALYR	Western Europe	Both	Diet high in sodium	2.11454	2.09284	-1.02626	-0.51	-0.64 to -0.39	0.121013
ASDALYR	Western Sub-Saharan Africa	Both	Diet high in sodium	2.19152	2.40954	9.94804	0.87	0.83 to 0.91	8.49e-05
ASDALYR	World Bank High Income	Both	Diet high in sodium	2.89035	2.80222	-3.04915	-0.49	-0.57 to -0.41	0.0879188
ASDALYR	World Bank Low Income	Both	Diet high in sodium	4.20775	3.67103	-12.7555	-0.19	-0.28 to -0.11	9.88e-25
ASDALYR	World Bank Lower Middle Income	Both	Diet high in sodium	3.04576	2.89931	-4.80822	-0.41	-0.43 to -0.38	1.25e-08
ASDALYR	World Bank Upper Middle Income	Both	Diet high in sodium	5.07966	4.92714	-3.00246	-0.65	-0.71 to -0.59	5.52e-24
ASDALYR	Andean Latin America	Female	Diet high in sodium	2.66783	2.44793	-8.24233	-0.89	-1 to -0.78	2.55e-08
ASDALYR	Australasia	Female	Diet high in sodium	0.960577	0.934024	-2.76437	-0.45	-0.49 to -0.4	2.85e-19
ASDALYR	Caribbean	Female	Diet high in sodium	1.69749	1.49753	-11.7799	0.05	-0.05 to 0.14	1.8e-20
ASDALYR	Central Asia	Female	Diet high in sodium	3.76295	2.24147	-40.4331	-1.93	-2.06 to -1.8	3.89e-08
ASDALYR	Central Europe	Female	Diet high in sodium	7.93937	5.63265	-29.0542	-1.19	-1.31 to -1.08	1.62e-20
ASDALYR	Central Latin America	Female	Diet high in sodium	2.37856	2.4106	1.34722	-0.4	-0.5 to -0.31	4.74e-05
ASDALYR	Central Sub-Saharan Africa	Female	Diet high in sodium	1.32097	1.36337	3.20933	0.43	0.38 to 0.48	0.000227067
ASDALYR	East Asia	Female	Diet high in sodium	7.76798	7.17923	-7.57921	-0.84	-0.9 to -0.77	5.15e-31
ASDALYR	Eastern Europe	Female	Diet high in sodium	1.7783	1.77434	-0.222577	0.07	-0.04 to 0.19	0.715493
ASDALYR	Eastern Sub-Saharan Africa	Female	Diet high in sodium	5.82496	5.21383	-10.4916	0.01	-0.09 to 0.12	1.79e-19
ASDALYR	Global	Female	Diet high in sodium	3.15638	3.03182	-3.94641	-0.88	-0.95 to -0.81	2.18e-10
ASDALYR	High SDI	Female	Diet high in sodium	2.32159	1.98883	-14.3332	-1.11	-1.21 to -1.01	3.28e-23
ASDALYR	High-income Asia Pacific	Female	Diet high in sodium	7.30699	4.251	-41.8227	-4.26	-4.54 to -3.98	4.97e-13
ASDALYR	High-income North America	Female	Diet high in sodium	1.81015	1.79261	-0.968818	0.26	0.17 to 0.34	9.36e-12
ASDALYR	High-middle SDI	Female	Diet high in sodium	3.24768	3.29497	1.45598	-0.73	-0.81 to -0.66	9.61e-16
ASDALYR	Low SDI	Female	Diet high in sodium	3.41977	3.15032	-7.87927	0.03	-0.03 to 0.08	7.46e-20
ASDALYR	Low-middle SDI	Female	Diet high in sodium	3.60365	3.17185	-11.9824	-0.48	-0.51 to -0.44	4.24e-19
ASDALYR	Middle SDI	Female	Diet high in sodium	5.42476	4.5054	-16.9474	-0.96	-1.02 to -0.9	4.75e-21
ASDALYR	North Africa and Middle East	Female	Diet high in sodium	0.668145	0.65445	-2.04968	-0.09	-0.15 to -0.03	1.07e-17
ASDALYR	Oceania	Female	Diet high in sodium	4.1856	3.93921	-5.88639	0	-0.12 to 0.13	1.01e-21
ASDALYR	South Asia	Female	Diet high in sodium	2.30421	2.18619	-5.12209	-0.13	-0.18 to -0.07	2.84e-18
ASDALYR	Southeast Asia	Female	Diet high in sodium	6.54155	4.92647	-24.6895	-1.25	-1.32 to -1.18	1.44e-16
ASDALYR	Southern Latin America	Female	Diet high in sodium	2.80542	2.65255	-5.4492	-0.58	-0.65 to -0.52	3.31e-17
ASDALYR	Southern Sub-Saharan Africa	Female	Diet high in sodium	1.94261	1.6293	-16.1281	0.21	0.13 to 0.3	0.0203098
ASDALYR	Tropical Latin America	Female	Diet high in sodium	2.83855	2.49553	-12.0844	-0.61	-0.72 to -0.49	2.88e-16
ASDALYR	Western Europe	Female	Diet high in sodium	1.5374	1.4035	-8.7096	-0.92	-1.04 to -0.8	7.15e-17
ASDALYR	Western Sub-Saharan Africa	Female	Diet high in sodium	2.15244	2.36055	9.66868	1.1	1.03 to 1.16	3.02e-14
ASDALYR	World Bank High Income	Female	Diet high in sodium	2.42025	2.02991	-16.1282	-1.19	-1.3 to -1.08	5.07e-16
ASDALYR	World Bank Low Income	Female	Diet high in sodium	4.30559	3.83874	-10.8427	0	-0.06 to 0.06	1.51e-16
ASDALYR	World Bank Lower Middle Income	Female	Diet high in sodium	2.76541	2.55196	-7.71855	-0.77	-0.81 to -0.73	0.00152831
ASDALYR	World Bank Upper Middle Income	Female	Diet high in sodium	4.47952	4.37832	-2.25905	-0.78	-0.85 to -0.71	4.3e-07
ASDALYR	Andean Latin America	Male	Diet high in sodium	3.72209	3.68357	-1.03483	-0.16	-0.29 to -0.02	1.62e-23
ASDALYR	Australasia	Male	Diet high in sodium	1.37462	1.31907	-4.04096	-0.07	-0.13 to -0.01	0.741366
ASDALYR	Caribbean	Male	Diet high in sodium	2.49788	2.39305	-4.19675	0.16	0.03 to 0.29	0.00299331
ASDALYR	Central Asia	Male	Diet high in sodium	5.81961	3.82949	-34.1968	-0.99	-1.13 to -0.86	1.97e-31
ASDALYR	Central Europe	Male	Diet high in sodium	12.7746	10.3926	-18.6463	-0.41	-0.53 to -0.28	1.66e-23
ASDALYR	Central Latin America	Male	Diet high in sodium	4.47456	4.78402	6.91602	-0.15	-0.26 to -0.05	3.4e-25
ASDALYR	Central Sub-Saharan Africa	Male	Diet high in sodium	1.35952	1.45263	6.8485	-0.18	-0.38 to 0.02	5.32e-23
ASDALYR	East Asia	Male	Diet high in sodium	10.7682	10.0525	-6.64668	-0.19	-0.25 to -0.14	2.14e-19
ASDALYR	Eastern Europe	Male	Diet high in sodium	3.59346	3.80174	5.79602	1.17	1.02 to 1.32	4.35e-27
ASDALYR	Eastern Sub-Saharan Africa	Male	Diet high in sodium	5.88766	4.23931	-27.9967	-0.27	-0.36 to -0.18	1.37e-17
ASDALYR	Global	Male	Diet high in sodium	4.04427	4.01461	-0.733268	-0.43	-0.5 to -0.37	0.579144
ASDALYR	High SDI	Male	Diet high in sodium	2.78298	3.12328	12.228	0.05	0.01 to 0.09	2.66e-13
ASDALYR	High-income Asia Pacific	Male	Diet high in sodium	8.71448	5.63433	-35.3452	-3.42	-3.75 to -3.09	1.51e-29
ASDALYR	High-income North America	Male	Diet high in sodium	1.84258	2.94426	59.7898	2.23	1.96 to 2.5	2.05e-10
ASDALYR	High-middle SDI	Male	Diet high in sodium	5.07283	4.78538	-5.66636	-0.67	-0.76 to -0.58	0.0856587
ASDALYR	Low SDI	Male	Diet high in sodium	3.70059	3.26134	-11.87	-0.16	-0.25 to -0.07	9.93e-07
ASDALYR	Low-middle SDI	Male	Diet high in sodium	3.95423	3.74432	-5.30858	0.56	0.52 to 0.59	0.0330307
ASDALYR	Middle SDI	Male	Diet high in sodium	6.09528	5.3459	-12.2944	-0.27	-0.3 to -0.24	1.46e-06
ASDALYR	North Africa and Middle East	Male	Diet high in sodium	1.01986	1.0511	3.06359	0.07	-0.05 to 0.2	2.98e-17
ASDALYR	Oceania	Male	Diet high in sodium	5.54008	5.25603	-5.12721	0.31	0.04 to 0.58	3.2e-25
ASDALYR	South Asia	Male	Diet high in sodium	2.5828	2.93978	13.8215	1.63	1.51 to 1.76	0.00012363
ASDALYR	Southeast Asia	Male	Diet high in sodium	9.15285	6.99026	-23.6275	-0.59	-0.65 to -0.53	2.49e-25
ASDALYR	Southern Latin America	Male	Diet high in sodium	3.54568	3.74912	5.73765	0.73	0.64 to 0.83	5.66e-23
ASDALYR	Southern Sub-Saharan Africa	Male	Diet high in sodium	2.14566	1.54202	-28.133	-0.02	-0.24 to 0.2	7.9e-12
ASDALYR	Tropical Latin America	Male	Diet high in sodium	4.01138	3.82475	-4.65264	-0.3	-0.37 to -0.24	3.44e-28
ASDALYR	Western Europe	Male	Diet high in sodium	2.65962	2.61452	-1.69564	-0.56	-0.69 to -0.43	1.71e-06
ASDALYR	Western Sub-Saharan Africa	Male	Diet high in sodium	2.28004	2.50443	9.84129	0.31	0.26 to 0.35	0.000140977
ASDALYR	World Bank High Income	Male	Diet high in sodium	3.34145	3.42061	2.36907	-0.27	-0.34 to -0.2	2.32e-16
ASDALYR	World Bank Low Income	Male	Diet high in sodium	4.13302	3.57044	-13.6118	-0.23	-0.33 to -0.14	2.62e-23
ASDALYR	World Bank Lower Middle Income	Male	Diet high in sodium	3.40044	3.27467	-3.6988	-0.05	-0.11 to 0	4.07e-17
ASDALYR	World Bank Upper Middle Income	Male	Diet high in sodium	5.93878	5.59384	-5.80828	-0.52	-0.61 to -0.44	0.97641
ASDALYR	Andean Latin America	Both	High fasting plasma glucose	18.5153	26.4917	43.0803	0.99	0.91 to 1.07	1.82e-10
ASDALYR	Australasia	Both	High fasting plasma glucose	16.693	23.936	43.3892	1.1	0.9 to 1.3	1.06e-22
ASDALYR	Caribbean	Both	High fasting plasma glucose	28.9951	35.3424	21.8911	1.15	1.02 to 1.29	0.00196924
ASDALYR	Central Asia	Both	High fasting plasma glucose	16.2276	27.0942	66.9637	2.25	2.19 to 2.32	1.88e-12
ASDALYR	Central Europe	Both	High fasting plasma glucose	22.753	30.6614	34.7577	1.34	1.3 to 1.38	0.091801
ASDALYR	Central Latin America	Both	High fasting plasma glucose	35.1895	37.0242	5.21368	-0.33	-0.49 to -0.16	1.08e-23
ASDALYR	Central Sub-Saharan Africa	Both	High fasting plasma glucose	23.292	28.6788	23.1271	0.37	0.14 to 0.59	0.0197117
ASDALYR	East Asia	Both	High fasting plasma glucose	20.7129	22.2339	7.34334	-0.12	-0.34 to 0.1	2.22e-09
ASDALYR	Eastern Europe	Both	High fasting plasma glucose	13.712	17.9803	31.1279	1.7	1.6 to 1.8	0.0046482
ASDALYR	Eastern Sub-Saharan Africa	Both	High fasting plasma glucose	16.2437	20.1061	23.7774	1.51	1.48 to 1.54	4.86e-16
ASDALYR	Global	Both	High fasting plasma glucose	21.2389	27.7488	30.6507	0.59	0.52 to 0.66	0.947099
ASDALYR	High SDI	Both	High fasting plasma glucose	23.5258	32.0422	36.2005	1.1	0.93 to 1.27	1.24e-27
ASDALYR	High-income Asia Pacific	Both	High fasting plasma glucose	18.9622	21.4057	12.886	-1.71	-1.99 to -1.43	3.95e-32
ASDALYR	High-income North America	Both	High fasting plasma glucose	25.9022	34.9713	35.013	2.28	1.9 to 2.66	3.67e-18
ASDALYR	High-middle SDI	Both	High fasting plasma glucose	18.9166	24.043	27.0996	0.34	0.18 to 0.5	2.49e-27
ASDALYR	Low SDI	Both	High fasting plasma glucose	19.309	24.7818	28.3431	1.11	1.05 to 1.16	3.72e-13
ASDALYR	Low-middle SDI	Both	High fasting plasma glucose	20.7878	28.0988	35.1693	1.32	1.28 to 1.35	0.000402748
ASDALYR	Middle SDI	Both	High fasting plasma glucose	22.744	27.7201	21.879	0.63	0.56 to 0.7	1.03e-19
ASDALYR	North Africa and Middle East	Both	High fasting plasma glucose	22.0064	32.3298	46.911	1.82	1.65 to 1.99	0.000418212
ASDALYR	Oceania	Both	High fasting plasma glucose	28.4791	38.8073	36.2656	1.62	1.41 to 1.83	7.23e-05
ASDALYR	South Asia	Both	High fasting plasma glucose	20.9813	29.8937	42.4778	1.55	1.47 to 1.62	0.00729147
ASDALYR	Southeast Asia	Both	High fasting plasma glucose	19.9209	28.1191	41.1536	1.33	1.26 to 1.39	1.31e-17
ASDALYR	Southern Latin America	Both	High fasting plasma glucose	20.446	30.2086	47.7481	1.42	1.32 to 1.52	0.429453
ASDALYR	Southern Sub-Saharan Africa	Both	High fasting plasma glucose	21.6749	30.2929	39.7602	2.27	1.99 to 2.56	5.93e-23
ASDALYR	Tropical Latin America	Both	High fasting plasma glucose	25.6294	28.0673	9.51216	0.44	0.32 to 0.56	0.00225636
ASDALYR	Western Europe	Both	High fasting plasma glucose	23.2858	30.9294	32.8251	0.51	0.46 to 0.56	3.14e-25
ASDALYR	Western Sub-Saharan Africa	Both	High fasting plasma glucose	16.7882	22.7176	35.3192	1.4	1.36 to 1.45	6.52e-06
ASDALYR	World Bank High Income	Both	High fasting plasma glucose	23.7707	32.0451	34.8095	0.97	0.85 to 1.09	4.71e-19
ASDALYR	World Bank Low Income	Both	High fasting plasma glucose	18.9805	23.7246	24.9946	1.1	1.02 to 1.17	3.53e-08
ASDALYR	World Bank Lower Middle Income	Both	High fasting plasma glucose	17.7063	26.1904	47.9156	1.1	1.05 to 1.15	7.87e-24
ASDALYR	World Bank Upper Middle Income	Both	High fasting plasma glucose	19.0043	23.7126	24.7751	0.32	0.24 to 0.4	1.2e-12
ASDALYR	Andean Latin America	Female	High fasting plasma glucose	18.6525	26.374	41.3971	0.78	0.72 to 0.84	8.22e-16
ASDALYR	Australasia	Female	High fasting plasma glucose	15.3581	21.7436	41.5781	0.71	0.44 to 0.99	0.180905
ASDALYR	Caribbean	Female	High fasting plasma glucose	27.8775	33.1214	18.8107	1.17	1.05 to 1.29	1.89e-22
ASDALYR	Central Asia	Female	High fasting plasma glucose	16.8655	27.598	63.6363	2	1.93 to 2.08	0.339834
ASDALYR	Central Europe	Female	High fasting plasma glucose	22.0402	27.8796	26.4946	0.97	0.92 to 1.01	1.24e-18
ASDALYR	Central Latin America	Female	High fasting plasma glucose	35.8773	36.3841	1.41254	-0.54	-0.69 to -0.39	0.00141668
ASDALYR	Central Sub-Saharan Africa	Female	High fasting plasma glucose	18.483	23.3713	26.4478	1.19	1.12 to 1.26	5.46e-16
ASDALYR	East Asia	Female	High fasting plasma glucose	21.163	22.0929	4.3944	-0.32	-0.55 to -0.08	0.859565
ASDALYR	Eastern Europe	Female	High fasting plasma glucose	13.5125	17.327	28.2289	1.12	0.98 to 1.26	0.318472
ASDALYR	Eastern Sub-Saharan Africa	Female	High fasting plasma glucose	15.0003	17.5169	16.7771	1.03	0.97 to 1.09	0.000291969
ASDALYR	Global	Female	High fasting plasma glucose	20.71	26.3029	27.0061	0.37	0.3 to 0.45	9.87e-27
ASDALYR	High SDI	Female	High fasting plasma glucose	22.2897	29.3529	31.688	0.91	0.74 to 1.07	3.86e-07
ASDALYR	High-income Asia Pacific	Female	High fasting plasma glucose	17.0647	18.7943	10.136	-2	-2.29 to -1.71	1.07e-22
ASDALYR	High-income North America	Female	High fasting plasma glucose	24.184	31.63	30.7885	2.22	1.87 to 2.57	0.0142286
ASDALYR	High-middle SDI	Female	High fasting plasma glucose	18.7282	23.1376	23.5444	0.14	-0.02 to 0.29	2.37e-24
ASDALYR	Low SDI	Female	High fasting plasma glucose	17.6391	23.4393	32.8824	1.27	1.24 to 1.3	0.0040621
ASDALYR	Low-middle SDI	Female	High fasting plasma glucose	20.338	27.1391	33.4404	0.91	0.85 to 0.96	1.44e-18
ASDALYR	Middle SDI	Female	High fasting plasma glucose	22.642	26.8985	18.799	0.35	0.25 to 0.46	2.65e-09
ASDALYR	North Africa and Middle East	Female	High fasting plasma glucose	22.4458	32.4644	44.6347	1.69	1.49 to 1.89	5.26e-30
ASDALYR	Oceania	Female	High fasting plasma glucose	26.1403	37.4556	43.2868	1.71	1.56 to 1.86	2.25e-12
ASDALYR	South Asia	Female	High fasting plasma glucose	20.2359	29.0502	43.5579	1.04	0.96 to 1.13	1.24e-09
ASDALYR	Southeast Asia	Female	High fasting plasma glucose	19.9194	28.2355	41.7486	1.08	0.99 to 1.17	5.6e-06
ASDALYR	Southern Latin America	Female	High fasting plasma glucose	20.7285	28.9166	39.5019	0.79	0.69 to 0.89	2.76e-26
ASDALYR	Southern Sub-Saharan Africa	Female	High fasting plasma glucose	23.6321	31.5758	33.6141	1.88	1.61 to 2.15	3.41e-05
ASDALYR	Tropical Latin America	Female	High fasting plasma glucose	25.027	27.015	7.94334	0.37	0.28 to 0.46	3.78e-16
ASDALYR	Western Europe	Female	High fasting plasma glucose	22.8033	29.2147	28.1162	0.26	0.21 to 0.31	5.85e-20
ASDALYR	Western Sub-Saharan Africa	Female	High fasting plasma glucose	16.4944	22.4345	36.0125	1.64	1.6 to 1.69	5.72e-17
ASDALYR	World Bank High Income	Female	High fasting plasma glucose	22.6646	29.4503	29.9396	0.77	0.64 to 0.9	4.34e-19
ASDALYR	World Bank Low Income	Female	High fasting plasma glucose	17.0712	22.0098	28.9289	1.33	1.31 to 1.35	3.15e-21
ASDALYR	World Bank Lower Middle Income	Female	High fasting plasma glucose	17.3305	25.5145	47.2228	0.84	0.76 to 0.91	2.82e-16
ASDALYR	World Bank Upper Middle Income	Female	High fasting plasma glucose	19.258	23.4446	21.7393	0.11	-0.01 to 0.22	1.59e-20
ASDALYR	Andean Latin America	Male	High fasting plasma glucose	18.3302	26.6651	45.4709	1.25	1.14 to 1.36	8.87e-19
ASDALYR	Australasia	Male	High fasting plasma glucose	18.5119	25.8583	39.685	1.31	1.17 to 1.45	0.196093
ASDALYR	Caribbean	Male	High fasting plasma glucose	29.9927	37.501	25.0335	1.15	1 to 1.3	0.00462599
ASDALYR	Central Asia	Male	High fasting plasma glucose	15.0635	26.3666	75.0355	2.72	2.65 to 2.8	4.94e-05
ASDALYR	Central Europe	Male	High fasting plasma glucose	23.3591	32.5534	39.3606	1.51	1.43 to 1.58	0.0351672
ASDALYR	Central Latin America	Male	High fasting plasma glucose	34.2605	37.9725	10.8345	-0.06	-0.26 to 0.14	0.770976
ASDALYR	Central Sub-Saharan Africa	Male	High fasting plasma glucose	24.7531	31.1708	25.9266	0.39	0.18 to 0.6	1.57e-08
ASDALYR	East Asia	Male	High fasting plasma glucose	20.066	23.0094	14.6683	0.48	0.26 to 0.7	8.46e-28
ASDALYR	Eastern Europe	Male	High fasting plasma glucose	14.0175	18.4641	31.7219	1.92	1.82 to 2.03	3.24e-06
ASDALYR	Eastern Sub-Saharan Africa	Male	High fasting plasma glucose	17.143	21.7171	26.6819	1.87	1.82 to 1.91	2.03e-21
ASDALYR	Global	Male	High fasting plasma glucose	21.9576	29.3156	33.5104	0.79	0.71 to 0.87	1.06e-12
ASDALYR	High SDI	Male	High fasting plasma glucose	24.7436	34.4202	39.1079	1.15	0.97 to 1.33	1.05e-20
ASDALYR	High-income Asia Pacific	Male	High fasting plasma glucose	22.8088	25.1901	10.4404	-1.38	-1.65 to -1.11	1.66e-15
ASDALYR	High-income North America	Male	High fasting plasma glucose	27.4845	38.0416	38.4109	2.23	1.82 to 2.64	1.14e-19
ASDALYR	High-middle SDI	Male	High fasting plasma glucose	19.3085	25.0026	29.4905	0.46	0.29 to 0.64	0.414924
ASDALYR	Low SDI	Male	High fasting plasma glucose	20.5107	25.7901	25.7394	1.06	0.98 to 1.15	5.86e-21
ASDALYR	Low-middle SDI	Male	High fasting plasma glucose	21.4095	29.2371	36.5609	1.77	1.73 to 1.81	0.764628
ASDALYR	Middle SDI	Male	High fasting plasma glucose	23.1522	29.0306	25.39	1.02	1 to 1.05	4.94e-23
ASDALYR	North Africa and Middle East	Male	High fasting plasma glucose	21.6206	32.2351	49.0944	1.95	1.78 to 2.12	8.32e-20
ASDALYR	Oceania	Male	High fasting plasma glucose	31.3978	40.1359	27.8306	1.52	1.25 to 1.8	3.19e-23
ASDALYR	South Asia	Male	High fasting plasma glucose	21.847	30.7266	40.6441	2.05	1.97 to 2.12	3.66e-20
ASDALYR	Southeast Asia	Male	High fasting plasma glucose	20.0582	28.1007	40.0955	1.66	1.62 to 1.69	1.06e-06
ASDALYR	Southern Latin America	Male	High fasting plasma glucose	20.0659	31.3206	56.0886	2.06	1.95 to 2.17	6.59e-08
ASDALYR	Southern Sub-Saharan Africa	Male	High fasting plasma glucose	20.4356	29.5722	44.7092	2.67	2.36 to 2.99	4.75e-10
ASDALYR	Tropical Latin America	Male	High fasting plasma glucose	26.3007	29.2145	11.0786	0.54	0.37 to 0.7	5.86e-08
ASDALYR	Western Europe	Male	High fasting plasma glucose	23.6121	32.1926	36.3396	0.55	0.46 to 0.64	7.77e-18
ASDALYR	Western Sub-Saharan Africa	Male	High fasting plasma glucose	17.3335	23.314	34.5028	0.84	0.75 to 0.93	3.12e-16
ASDALYR	World Bank High Income	Male	High fasting plasma glucose	24.8173	34.2421	37.9766	1.02	0.91 to 1.13	4.86e-12
ASDALYR	World Bank Low Income	Male	High fasting plasma glucose	20.2256	24.9469	23.343	1.05	0.94 to 1.16	4.47e-18
ASDALYR	World Bank Lower Middle Income	Male	High fasting plasma glucose	18.2557	26.9869	47.8274	1.4	1.36 to 1.45	0.319988
ASDALYR	World Bank Upper Middle Income	Male	High fasting plasma glucose	19.0443	24.2398	27.2813	0.61	0.56 to 0.66	1.71e-19
ASDALYR	Andean Latin America	Both	High systolic blood pressure	15.4071	22.19	44.024	1.26	1.01 to 1.51	6.17e-27
ASDALYR	Australasia	Both	High systolic blood pressure	30.4937	24.6888	-19.0365	-1.05	-1.17 to -0.94	1.03e-10
ASDALYR	Caribbean	Both	High systolic blood pressure	24.0662	24.5212	1.89082	0.53	0.43 to 0.62	2.09e-22
ASDALYR	Central Asia	Both	High systolic blood pressure	30.5541	30.1879	-1.19868	0.25	0.19 to 0.31	2.45e-29
ASDALYR	Central Europe	Both	High systolic blood pressure	35.3885	30.2583	-14.4967	-0.26	-0.29 to -0.22	3.91e-27
ASDALYR	Central Latin America	Both	High systolic blood pressure	24.0496	26.6378	10.762	0.02	-0.05 to 0.09	5.8e-20
ASDALYR	Central Sub-Saharan Africa	Both	High systolic blood pressure	29.6505	29.0822	-1.91686	-0.47	-0.62 to -0.32	2.64e-23
ASDALYR	East Asia	Both	High systolic blood pressure	23.1222	27.6971	19.7857	0.25	0.18 to 0.31	6.58e-10
ASDALYR	Eastern Europe	Both	High systolic blood pressure	31.709	31.288	-1.32794	0.66	0.58 to 0.75	2.08e-24
ASDALYR	Eastern Sub-Saharan Africa	Both	High systolic blood pressure	21.8558	27.7791	27.1016	1.68	1.62 to 1.74	1.25e-05
ASDALYR	Global	Both	High systolic blood pressure	30.213	27.3264	-9.55406	-0.99	-1.05 to -0.92	0.00484084
ASDALYR	High SDI	Both	High systolic blood pressure	31.795	25.2564	-20.5648	-1.43	-1.59 to -1.26	5.74e-13
ASDALYR	High-income Asia Pacific	Both	High systolic blood pressure	33.4808	25.4268	-24.0555	-2.99	-3.19 to -2.79	3.03e-29
ASDALYR	High-income North America	Both	High systolic blood pressure	29.5539	22.387	-24.2501	-0.96	-1.11 to -0.8	1.33e-14
ASDALYR	High-middle SDI	Both	High systolic blood pressure	31.2984	29.0869	-7.06591	-0.89	-0.94 to -0.84	0.932686
ASDALYR	Low SDI	Both	High systolic blood pressure	25.0914	27.5014	9.60504	0.65	0.61 to 0.68	4.43e-17
ASDALYR	Low-middle SDI	Both	High systolic blood pressure	25.5778	27.5108	7.55745	0.61	0.59 to 0.63	0.0251183
ASDALYR	Middle SDI	Both	High systolic blood pressure	25.8822	28.462	9.9677	0.34	0.28 to 0.39	4.23e-15
ASDALYR	North Africa and Middle East	Both	High systolic blood pressure	27.1148	27.5811	1.72002	-0.02	-0.17 to 0.13	5.66e-05
ASDALYR	Oceania	Both	High systolic blood pressure	19.0715	21.2089	11.207	0.87	0.63 to 1.11	8.64e-20
ASDALYR	South Asia	Both	High systolic blood pressure	25.5839	26.6753	4.26593	0.62	0.55 to 0.69	2.58e-18
ASDALYR	Southeast Asia	Both	High systolic blood pressure	31.3922	31.7015	0.98523	0.25	0.16 to 0.33	1.99e-22
ASDALYR	Southern Latin America	Both	High systolic blood pressure	22.3148	27.9633	25.3131	1.07	0.82 to 1.32	8.65e-26
ASDALYR	Southern Sub-Saharan Africa	Both	High systolic blood pressure	32.1402	32.7106	1.77463	1.06	0.84 to 1.29	7.83e-13
ASDALYR	Tropical Latin America	Both	High systolic blood pressure	27.0095	27.5832	2.1239	0	-0.04 to 0.05	9.85e-27
ASDALYR	Western Europe	Both	High systolic blood pressure	33.7952	27.8386	-17.6254	-1.37	-1.52 to -1.21	0.0345604
ASDALYR	Western Sub-Saharan Africa	Both	High systolic blood pressure	26.3048	32.6798	24.2353	1.44	1.35 to 1.54	3.92e-17
ASDALYR	World Bank High Income	Both	High systolic blood pressure	32.3124	25.6025	-20.7656	-1.41	-1.56 to -1.27	3.48e-13
ASDALYR	World Bank Low Income	Both	High systolic blood pressure	25.0114	27.7186	10.8235	0.71	0.65 to 0.78	5.43e-28
ASDALYR	World Bank Lower Middle Income	Both	High systolic blood pressure	28.9083	28.8676	-0.141043	-0.17	-0.22 to -0.12	6.4e-14
ASDALYR	World Bank Upper Middle Income	Both	High systolic blood pressure	27.9174	29.0597	4.09156	-0.4	-0.45 to -0.35	1.92e-05
ASDALYR	Andean Latin America	Female	High systolic blood pressure	15.3574	22.7296	48.0037	1.23	1.01 to 1.46	6.05e-19
ASDALYR	Australasia	Female	High systolic blood pressure	30.8105	24.8443	-19.3641	-1.31	-1.44 to -1.17	2.63e-26
ASDALYR	Caribbean	Female	High systolic blood pressure	24.4139	24.1538	-1.06532	0.54	0.46 to 0.62	2.11e-16
ASDALYR	Central Asia	Female	High systolic blood pressure	31.2007	30.6499	-1.76526	0.03	-0.02 to 0.07	1.86e-11
ASDALYR	Central Europe	Female	High systolic blood pressure	34.9611	28.0163	-19.8645	-0.65	-0.7 to -0.59	0.000672223
ASDALYR	Central Latin America	Female	High systolic blood pressure	24.1259	26.8065	11.1111	0.03	-0.04 to 0.11	7.31e-23
ASDALYR	Central Sub-Saharan Africa	Female	High systolic blood pressure	31.757	29.8256	-6.08171	0.04	-0.02 to 0.11	0.176968
ASDALYR	East Asia	Female	High systolic blood pressure	23.8003	28.3696	19.1983	0.09	0 to 0.18	4.93e-15
ASDALYR	Eastern Europe	Female	High systolic blood pressure	32.3599	30.9032	-4.5015	-0.04	-0.14 to 0.05	0.169578
ASDALYR	Eastern Sub-Saharan Africa	Female	High systolic blood pressure	23.6961	27.2409	14.9596	1.03	0.97 to 1.09	1.6e-15
ASDALYR	Global	Female	High systolic blood pressure	30.5703	27.5606	-9.84522	-1.15	-1.23 to -1.06	0.000104799
ASDALYR	High SDI	Female	High systolic blood pressure	32.1592	25.3593	-21.1446	-1.58	-1.77 to -1.4	1.21e-24
ASDALYR	High-income Asia Pacific	Female	High systolic blood pressure	33.906	24.7877	-26.8929	-3.29	-3.49 to -3.1	1.06e-26
ASDALYR	High-income North America	Female	High systolic blood pressure	30.0217	23.363	-22.1797	-1.01	-1.27 to -0.74	3.45e-14
ASDALYR	High-middle SDI	Female	High systolic blood pressure	31.314	28.655	-8.49154	-1.12	-1.2 to -1.04	1.2e-24
ASDALYR	Low SDI	Female	High systolic blood pressure	26.6043	27.4343	3.11975	0.44	0.37 to 0.51	2.54e-19
ASDALYR	Low-middle SDI	Female	High systolic blood pressure	27.1291	28.533	5.17496	0.18	0.15 to 0.22	0.000832767
ASDALYR	Middle SDI	Female	High systolic blood pressure	26.5296	29.1413	9.84451	0.15	0.08 to 0.21	7.04e-22
ASDALYR	North Africa and Middle East	Female	High systolic blood pressure	29.0156	28.9257	-0.309585	-0.11	-0.21 to -0.01	0.000138123
ASDALYR	Oceania	Female	High systolic blood pressure	20.285	22.8282	12.5375	0.77	0.61 to 0.94	0.945702
ASDALYR	South Asia	Female	High systolic blood pressure	28.0354	27.8973	-0.49281	-0.08	-0.16 to 0	1.22e-11
ASDALYR	Southeast Asia	Female	High systolic blood pressure	32.903	32.5373	-1.11163	-0.09	-0.2 to 0.02	2.21e-20
ASDALYR	Southern Latin America	Female	High systolic blood pressure	22.3161	27.5094	23.2714	0.59	0.33 to 0.85	4.91e-07
ASDALYR	Southern Sub-Saharan Africa	Female	High systolic blood pressure	32.6355	33.5006	2.6508	0.93	0.79 to 1.08	9.86e-27
ASDALYR	Tropical Latin America	Female	High systolic blood pressure	27.0896	26.9267	-0.601484	-0.07	-0.17 to 0.03	0.000945939
ASDALYR	Western Europe	Female	High systolic blood pressure	33.9813	27.4496	-19.2217	-1.58	-1.74 to -1.41	3.24e-24
ASDALYR	Western Sub-Saharan Africa	Female	High systolic blood pressure	27.6975	33.5255	21.0418	1.58	1.46 to 1.69	0.555266
ASDALYR	World Bank High Income	Female	High systolic blood pressure	32.5562	25.43	-21.8891	-1.61	-1.78 to -1.44	1.84e-19
ASDALYR	World Bank Low Income	Female	High systolic blood pressure	26.0135	27.1994	4.55897	0.58	0.53 to 0.63	2.98e-15
ASDALYR	World Bank Lower Middle Income	Female	High systolic blood pressure	30.366	29.7362	-2.07412	-0.48	-0.52 to -0.45	3.74e-19
ASDALYR	World Bank Upper Middle Income	Female	High systolic blood pressure	27.9441	29.0413	3.9266	-0.56	-0.63 to -0.48	5.14e-18
ASDALYR	Andean Latin America	Male	High systolic blood pressure	15.4598	21.4615	38.8217	1.27	0.97 to 1.57	0.0259467
ASDALYR	Australasia	Male	High systolic blood pressure	29.5844	24.4206	-17.4546	-0.8	-0.91 to -0.69	8.03e-10
ASDALYR	Caribbean	Male	High systolic blood pressure	23.7363	24.8729	4.78872	0.53	0.42 to 0.64	3.77e-17
ASDALYR	Central Asia	Male	High systolic blood pressure	29.3088	29.3228	0.0476789	0.64	0.54 to 0.75	1.71e-07
ASDALYR	Central Europe	Male	High systolic blood pressure	35.6563	31.6331	-11.2834	-0.08	-0.11 to -0.05	0.0166839
ASDALYR	Central Latin America	Male	High systolic blood pressure	23.9632	26.4004	10.1702	-0.03	-0.11 to 0.05	1.04e-10
ASDALYR	Central Sub-Saharan Africa	Male	High systolic blood pressure	28.8946	28.4849	-1.41796	-0.51	-0.7 to -0.33	9.95e-16
ASDALYR	East Asia	Male	High systolic blood pressure	21.4627	26.6163	24.0119	0.87	0.78 to 0.96	8.37e-07
ASDALYR	Eastern Europe	Male	High systolic blood pressure	30.7772	31.2724	1.60907	1.06	0.91 to 1.22	0.0152596
ASDALYR	Eastern Sub-Saharan Africa	Male	High systolic blood pressure	20.5699	27.9479	35.8679	2.19	2.12 to 2.25	0.0015808
ASDALYR	Global	Male	High systolic blood pressure	29.6405	26.9235	-9.16643	-0.81	-0.88 to -0.73	2.39e-26
ASDALYR	High SDI	Male	High systolic blood pressure	31.1225	24.9435	-19.8536	-1.36	-1.53 to -1.18	0.000121498
ASDALYR	High-income Asia Pacific	Male	High systolic blood pressure	32.741	26.3755	-19.442	-2.42	-2.63 to -2.2	5.03e-15
ASDALYR	High-income North America	Male	High systolic blood pressure	28.8798	21.321	-26.1733	-0.95	-1.15 to -0.76	0.00022239
ASDALYR	High-middle SDI	Male	High systolic blood pressure	31.1589	29.2269	-6.20043	-0.72	-0.75 to -0.69	7.1e-27
ASDALYR	Low SDI	Male	High systolic blood pressure	23.9788	27.4919	14.6505	0.85	0.75 to 0.95	0.944649
ASDALYR	Low-middle SDI	Male	High systolic blood pressure	23.5815	26.3052	11.5502	1.13	1.11 to 1.15	3.65e-07
ASDALYR	Middle SDI	Male	High systolic blood pressure	24.8487	27.5357	10.8135	0.65	0.6 to 0.7	0.0266733
ASDALYR	North Africa and Middle East	Male	High systolic blood pressure	25.3835	26.416	4.06795	0.08	-0.15 to 0.32	8.07e-15
ASDALYR	Oceania	Male	High systolic blood pressure	17.6289	19.4628	10.4031	1.03	0.68 to 1.38	1.53e-05
ASDALYR	South Asia	Male	High systolic blood pressure	22.716	25.4088	11.8538	1.43	1.35 to 1.51	0.00585523
ASDALYR	Southeast Asia	Male	High systolic blood pressure	29.0472	30.4891	4.96401	0.74	0.69 to 0.79	0.452153
ASDALYR	Southern Latin America	Male	High systolic blood pressure	22.2469	28.3456	27.4136	1.58	1.33 to 1.83	3.56e-15
ASDALYR	Southern Sub-Saharan Africa	Male	High systolic blood pressure	31.7153	31.9781	0.828773	1.26	0.95 to 1.57	0.530408
ASDALYR	Tropical Latin America	Male	High systolic blood pressure	26.8854	28.1644	4.75736	0.1	0.08 to 0.13	0.0799567
ASDALYR	Western Europe	Male	High systolic blood pressure	33.3351	27.8947	-16.3203	-1.35	-1.51 to -1.18	0.505734
ASDALYR	Western Sub-Saharan Africa	Male	High systolic blood pressure	24.2481	31.1496	28.4623	1.01	0.91 to 1.11	0.00177933
ASDALYR	World Bank High Income	Male	High systolic blood pressure	31.8324	25.5223	-19.823	-1.33	-1.46 to -1.19	0.0736919
ASDALYR	World Bank Low Income	Male	High systolic blood pressure	24.2782	27.9497	15.1227	0.87	0.74 to 1	4.97e-08
ASDALYR	World Bank Lower Middle Income	Male	High systolic blood pressure	27.0587	27.8942	3.08745	0.25	0.17 to 0.34	3.42e-11
ASDALYR	World Bank Upper Middle Income	Male	High systolic blood pressure	27.7121	28.9661	4.52478	-0.13	-0.17 to -0.09	1.25e-25
ASDALYR	Andean Latin America	Both	Kidney dysfunction	11.7256	17.8804	52.4897	1.19	1.15 to 1.23	7.13e-13
ASDALYR	Australasia	Both	Kidney dysfunction	13.0319	13.6234	4.53847	0.03	-0.05 to 0.1	1.65e-15
ASDALYR	Caribbean	Both	Kidney dysfunction	15.1486	20.0214	32.1671	1.46	1.39 to 1.52	8.03e-15
ASDALYR	Central Asia	Both	Kidney dysfunction	12.3586	15.9806	29.3076	1.29	1.16 to 1.42	3.89e-11
ASDALYR	Central Europe	Both	Kidney dysfunction	13.4185	16.7929	25.1475	1.02	0.95 to 1.09	9.68e-16
ASDALYR	Central Latin America	Both	Kidney dysfunction	19.9153	24.8124	24.5898	0.29	0.2 to 0.37	9.05e-07
ASDALYR	Central Sub-Saharan Africa	Both	Kidney dysfunction	10.1509	12.3762	21.9219	0.3	-0.02 to 0.62	8.71e-05
ASDALYR	East Asia	Both	Kidney dysfunction	13.1958	14.4791	9.72519	0.32	0.21 to 0.43	2.56e-29
ASDALYR	Eastern Europe	Both	Kidney dysfunction	14.7719	17.6926	19.7723	1.42	1.34 to 1.5	0.0433456
ASDALYR	Eastern Sub-Saharan Africa	Both	Kidney dysfunction	10.7114	12.5372	17.0453	1.31	1.18 to 1.44	7.58e-14
ASDALYR	Global	Both	Kidney dysfunction	13.8578	15.9044	14.7689	-0.01	-0.05 to 0.03	0.002458
ASDALYR	High SDI	Both	Kidney dysfunction	14.6864	16.2141	10.4022	-0.06	-0.12 to 0	3.69e-28
ASDALYR	High-income Asia Pacific	Both	Kidney dysfunction	15.3664	15.6295	1.71212	-1.75	-1.91 to -1.58	6.99e-07
ASDALYR	High-income North America	Both	Kidney dysfunction	17.6521	18.5181	4.90623	0.43	0.29 to 0.57	0.0095532
ASDALYR	High-middle SDI	Both	Kidney dysfunction	13.7647	15.9344	15.763	0	-0.04 to 0.05	4.92e-14
ASDALYR	Low SDI	Both	Kidney dysfunction	11.182	13.2629	18.6093	0.9	0.8 to 1.01	6.97e-18
ASDALYR	Low-middle SDI	Both	Kidney dysfunction	13.1552	15.5884	18.496	1	0.96 to 1.03	2.31e-29
ASDALYR	Middle SDI	Both	Kidney dysfunction	14.713	17.9561	22.0422	0.78	0.73 to 0.84	1.13e-18
ASDALYR	North Africa and Middle East	Both	Kidney dysfunction	16.7059	23.6486	41.5582	1.29	1.17 to 1.42	9.29e-18
ASDALYR	Oceania	Both	Kidney dysfunction	14.46	17.5391	21.2937	1.17	0.97 to 1.37	9.95e-18
ASDALYR	South Asia	Both	Kidney dysfunction	13.243	14.8259	11.9526	0.93	0.8 to 1.05	2.14e-18
ASDALYR	Southeast Asia	Both	Kidney dysfunction	14.9249	19.0364	27.5475	1	0.94 to 1.06	2.64e-16
ASDALYR	Southern Latin America	Both	Kidney dysfunction	13.4663	16.2688	20.811	0.82	0.7 to 0.95	1.47e-20
ASDALYR	Southern Sub-Saharan Africa	Both	Kidney dysfunction	18.7118	22.0656	17.9235	1.55	1.39 to 1.72	2.67e-09
ASDALYR	Tropical Latin America	Both	Kidney dysfunction	16.0071	18.378	14.8118	0.28	0.19 to 0.37	5.26e-17
ASDALYR	Western Europe	Both	Kidney dysfunction	12.5447	12.9259	3.03903	-0.45	-0.53 to -0.37	2.58e-15
ASDALYR	Western Sub-Saharan Africa	Both	Kidney dysfunction	10.2909	12.7066	23.4733	1.26	1.18 to 1.34	3.87e-11
ASDALYR	World Bank High Income	Both	Kidney dysfunction	14.3735	15.8065	9.96919	-0.07	-0.13 to -0.01	3.59e-19
ASDALYR	World Bank Low Income	Both	Kidney dysfunction	11.2258	13.2138	17.7096	0.92	0.75 to 1.09	3.22e-14
ASDALYR	World Bank Lower Middle Income	Both	Kidney dysfunction	12.3974	15.2756	23.2167	0.6	0.57 to 0.63	0.000982164
ASDALYR	World Bank Upper Middle Income	Both	Kidney dysfunction	14.4084	17.2663	19.8343	0.24	0.19 to 0.29	0.000999135
ASDALYR	Andean Latin America	Female	Kidney dysfunction	11.7689	18.59	57.9585	1.15	1.11 to 1.19	5.67e-20
ASDALYR	Australasia	Female	Kidney dysfunction	13.8871	14.0355	1.06872	-0.34	-0.42 to -0.26	0.122355
ASDALYR	Caribbean	Female	Kidney dysfunction	14.3445	18.9199	31.896	1.59	1.53 to 1.65	7.64e-24
ASDALYR	Central Asia	Female	Kidney dysfunction	11.7135	14.5064	23.8438	0.89	0.79 to 0.99	1.24e-28
ASDALYR	Central Europe	Female	Kidney dysfunction	11.4132	14.4066	26.228	0.83	0.72 to 0.95	2.99e-15
ASDALYR	Central Latin America	Female	Kidney dysfunction	20.663	24.9841	20.9122	0.13	0.06 to 0.21	2.2e-25
ASDALYR	Central Sub-Saharan Africa	Female	Kidney dysfunction	9.38071	11.2539	19.9685	0.97	0.82 to 1.11	3.3e-16
ASDALYR	East Asia	Female	Kidney dysfunction	13.8449	15.0192	8.48139	0.14	0.02 to 0.26	1.29e-15
ASDALYR	Eastern Europe	Female	Kidney dysfunction	12.0508	13.5461	12.4078	0.54	0.43 to 0.65	7.77e-32
ASDALYR	Eastern Sub-Saharan Africa	Female	Kidney dysfunction	9.79147	11.4355	16.7906	1.03	0.88 to 1.17	1.26e-17
ASDALYR	Global	Female	Kidney dysfunction	13.4186	15.3417	14.3315	-0.17	-0.24 to -0.1	0.228421
ASDALYR	High SDI	Female	Kidney dysfunction	14.6386	16.5305	12.924	-0.08	-0.18 to 0.01	3.15e-05
ASDALYR	High-income Asia Pacific	Female	Kidney dysfunction	14.7746	14.4858	-1.95488	-1.93	-2.11 to -1.75	2.03e-28
ASDALYR	High-income North America	Female	Kidney dysfunction	17.8152	19.2752	8.19499	0.46	0.26 to 0.67	5.82e-05
ASDALYR	High-middle SDI	Female	Kidney dysfunction	12.3739	14.1384	14.2602	-0.22	-0.3 to -0.13	0.0257537
ASDALYR	Low SDI	Female	Kidney dysfunction	10.9018	12.6855	16.361	0.84	0.79 to 0.88	1.32e-05
ASDALYR	Low-middle SDI	Female	Kidney dysfunction	12.9593	15.1342	16.7825	0.56	0.51 to 0.61	0.0336351
ASDALYR	Middle SDI	Female	Kidney dysfunction	14.7274	17.4645	18.5848	0.52	0.46 to 0.58	1.98e-05
ASDALYR	North Africa and Middle East	Female	Kidney dysfunction	17.0965	22.8722	33.7827	1.17	1.04 to 1.3	1.55e-21
ASDALYR	Oceania	Female	Kidney dysfunction	13.7747	16.4785	19.6285	1.02	0.93 to 1.12	4.83e-25
ASDALYR	South Asia	Female	Kidney dysfunction	12.4251	14.0128	12.7785	0.31	0.2 to 0.42	1.45e-06
ASDALYR	Southeast Asia	Female	Kidney dysfunction	15.0255	18.9179	25.9053	0.69	0.62 to 0.77	1.19e-24
ASDALYR	Southern Latin America	Female	Kidney dysfunction	13.2438	16.0091	20.8804	0.35	0.26 to 0.45	1.26e-17
ASDALYR	Southern Sub-Saharan Africa	Female	Kidney dysfunction	14.6308	18.1751	24.2254	1.65	1.53 to 1.78	7.15e-13
ASDALYR	Tropical Latin America	Female	Kidney dysfunction	14.8206	17.5983	18.7422	0.46	0.34 to 0.58	7.17e-30
ASDALYR	Western Europe	Female	Kidney dysfunction	12.354	12.795	3.56928	-0.55	-0.61 to -0.49	2.93e-08
ASDALYR	Western Sub-Saharan Africa	Female	Kidney dysfunction	11.5092	13.5876	18.0581	1.34	1.25 to 1.42	2.21e-15
ASDALYR	World Bank High Income	Female	Kidney dysfunction	14.2222	16.0181	12.6277	-0.12	-0.2 to -0.03	9.3e-17
ASDALYR	World Bank Low Income	Female	Kidney dysfunction	10.9953	12.7864	16.2888	0.97	0.88 to 1.06	7.44e-16
ASDALYR	World Bank Lower Middle Income	Female	Kidney dysfunction	11.7093	14.2969	22.098	0.27	0.24 to 0.3	4.25e-17
ASDALYR	World Bank Upper Middle Income	Female	Kidney dysfunction	13.4095	15.9048	18.6085	0.08	0.01 to 0.16	0.867088
ASDALYR	Andean Latin America	Male	Kidney dysfunction	11.6758	17.0139	45.7191	1.21	1.11 to 1.31	2.65e-05
ASDALYR	Australasia	Male	Kidney dysfunction	12.15	13.2625	9.15643	0.37	0.26 to 0.47	1.03e-21
ASDALYR	Caribbean	Male	Kidney dysfunction	15.7252	20.9184	33.0251	1.36	1.28 to 1.44	0.623212
ASDALYR	Central Asia	Male	Kidney dysfunction	13.1707	17.6267	33.8321	1.79	1.64 to 1.95	9.86e-10
ASDALYR	Central Europe	Male	Kidney dysfunction	14.3164	17.7667	24.101	1.08	1.03 to 1.13	0.078423
ASDALYR	Central Latin America	Male	Kidney dysfunction	18.9525	24.6331	29.9728	0.46	0.37 to 0.56	1.64e-25
ASDALYR	Central Sub-Saharan Africa	Male	Kidney dysfunction	10.3672	12.2135	17.8081	0.1	-0.24 to 0.45	0.00566131
ASDALYR	East Asia	Male	Kidney dysfunction	12.7711	13.9568	9.28363	0.78	0.65 to 0.92	1.47e-09
ASDALYR	Eastern Europe	Male	Kidney dysfunction	15.5966	19.248	23.4109	1.82	1.67 to 1.96	0.0209392
ASDALYR	Eastern Sub-Saharan Africa	Male	Kidney dysfunction	11.2332	12.9239	15.0514	1.52	1.4 to 1.64	1.15e-16
ASDALYR	Global	Male	Kidney dysfunction	14.1253	16.2897	15.323	0.14	0.11 to 0.17	0.000172691
ASDALYR	High SDI	Male	Kidney dysfunction	14.4806	15.8192	9.24458	-0.11	-0.15 to -0.06	4.8e-14
ASDALYR	High-income Asia Pacific	Male	Kidney dysfunction	16.6772	17.2536	3.45641	-1.49	-1.67 to -1.31	0.000451307
ASDALYR	High-income North America	Male	Kidney dysfunction	17.2728	17.7582	2.81007	0.35	0.25 to 0.45	8.32e-21
ASDALYR	High-middle SDI	Male	Kidney dysfunction	14.6314	17.0841	16.7632	0.14	0.11 to 0.18	0.250944
ASDALYR	Low SDI	Male	Kidney dysfunction	11.3222	13.5671	19.8272	0.99	0.83 to 1.14	2.26e-08
ASDALYR	Low-middle SDI	Male	Kidney dysfunction	13.4264	16.0599	19.6137	1.45	1.41 to 1.5	0.683887
ASDALYR	Middle SDI	Male	Kidney dysfunction	14.8097	18.6687	26.057	1.14	1.09 to 1.2	2.05e-16
ASDALYR	North Africa and Middle East	Male	Kidney dysfunction	16.3268	24.2746	48.6793	1.41	1.24 to 1.58	0.496703
ASDALYR	Oceania	Male	Kidney dysfunction	15.3532	18.6852	21.7022	1.32	1.01 to 1.63	3.96e-05
ASDALYR	South Asia	Male	Kidney dysfunction	14.1744	15.5838	9.94349	1.5	1.34 to 1.65	0.062183
ASDALYR	Southeast Asia	Male	Kidney dysfunction	14.9208	19.159	28.4047	1.37	1.33 to 1.42	4.38e-16
ASDALYR	Southern Latin America	Male	Kidney dysfunction	13.6113	16.3149	19.8633	1.27	1.11 to 1.43	0.0295655
ASDALYR	Southern Sub-Saharan Africa	Male	Kidney dysfunction	21.2195	24.1131	13.6361	1.65	1.41 to 1.89	0.03906
ASDALYR	Tropical Latin America	Male	Kidney dysfunction	16.9893	19.0559	12.1639	0.17	0.08 to 0.25	1.68e-06
ASDALYR	Western Europe	Male	Kidney dysfunction	12.3595	12.8325	3.82721	-0.47	-0.58 to -0.37	3.14e-26
ASDALYR	Western Sub-Saharan Africa	Male	Kidney dysfunction	8.70473	11.1131	27.6668	0.8	0.75 to 0.85	6.15e-09
ASDALYR	World Bank High Income	Male	Kidney dysfunction	14.24	15.4755	8.67642	-0.1	-0.14 to -0.06	1.28e-13
ASDALYR	World Bank Low Income	Male	Kidney dysfunction	11.246	13.1944	17.3254	0.92	0.7 to 1.13	0.0174322
ASDALYR	World Bank Lower Middle Income	Male	Kidney dysfunction	13.2024	16.2568	23.1344	0.95	0.88 to 1.01	2.47e-36
ASDALYR	World Bank Upper Middle Income	Male	Kidney dysfunction	15.5	18.6792	20.5109	0.45	0.4 to 0.5	2.28e-06
ASDALYR	Andean Latin America	Both	Lead exposure	1.46889	1.56679	6.66529	-0.1	-0.15 to -0.05	4.77e-21
ASDALYR	Australasia	Both	Lead exposure	1.42554	1.30357	-8.55579	-0.4	-0.59 to -0.21	1.12e-16
ASDALYR	Caribbean	Both	Lead exposure	2.09247	1.97486	-5.62046	0.26	0.2 to 0.32	1.64e-21
ASDALYR	Central Asia	Both	Lead exposure	1.00591	1.06855	6.22693	0.53	0.42 to 0.64	2.65e-17
ASDALYR	Central Europe	Both	Lead exposure	0.863323	0.879383	1.86029	0.34	0.16 to 0.53	7.03e-12
ASDALYR	Central Latin America	Both	Lead exposure	2.48511	2.29055	-7.82905	-0.72	-0.81 to -0.63	2.12e-11
ASDALYR	Central Sub-Saharan Africa	Both	Lead exposure	1.69458	1.92781	13.7636	0.11	-0.04 to 0.26	3.86e-11
ASDALYR	East Asia	Both	Lead exposure	2.37317	2.3184	-2.30787	-0.52	-0.69 to -0.35	2.18e-12
ASDALYR	Eastern Europe	Both	Lead exposure	0.319278	0.365803	14.5719	1.25	1.12 to 1.39	2.01e-16
ASDALYR	Eastern Sub-Saharan Africa	Both	Lead exposure	2.50864	2.26054	-9.8901	0.33	0.25 to 0.41	2.3e-16
ASDALYR	Global	Both	Lead exposure	1.21309	1.28958	6.30487	-0.32	-0.44 to -0.2	2.32e-08
ASDALYR	High SDI	Both	Lead exposure	0.93751	0.699345	-25.404	-1.35	-1.46 to -1.24	5.59e-17
ASDALYR	High-income Asia Pacific	Both	Lead exposure	0.643373	0.463819	-27.9082	-3.01	-3.11 to -2.91	1.21e-33
ASDALYR	High-income North America	Both	Lead exposure	1.19388	0.764776	-35.9421	-1.13	-1.26 to -1	2.86e-32
ASDALYR	High-middle SDI	Both	Lead exposure	0.875357	0.909811	3.93607	-0.48	-0.68 to -0.27	1.56e-28
ASDALYR	Low SDI	Both	Lead exposure	2.62708	2.87343	9.37756	0.59	0.53 to 0.65	1.13e-35
ASDALYR	Low-middle SDI	Both	Lead exposure	2.91021	3.13959	7.88169	0.6	0.48 to 0.71	6.32e-34
ASDALYR	Middle SDI	Both	Lead exposure	2.01165	2.02362	0.594859	-0.04	-0.18 to 0.09	3.92e-34
ASDALYR	North Africa and Middle East	Both	Lead exposure	2.04756	2.03651	-0.539772	0.04	-0.04 to 0.13	1.64e-06
ASDALYR	Oceania	Both	Lead exposure	0.49912	0.491075	-1.61186	0.41	0.19 to 0.64	2.87e-33
ASDALYR	South Asia	Both	Lead exposure	3.65736	3.9198	7.17547	0.66	0.51 to 0.81	0.000378654
ASDALYR	Southeast Asia	Both	Lead exposure	1.25833	1.26989	0.918896	0.14	-0.05 to 0.34	0.428873
ASDALYR	Southern Latin America	Both	Lead exposure	0.51792	0.523464	1.07043	0.13	-0.02 to 0.29	6.75e-15
ASDALYR	Southern Sub-Saharan Africa	Both	Lead exposure	1.15997	1.15831	-0.143045	0.98	0.65 to 1.31	0.647303
ASDALYR	Tropical Latin America	Both	Lead exposure	1.59123	1.33866	-15.8726	-0.65	-0.76 to -0.54	0.00224961
ASDALYR	Western Europe	Both	Lead exposure	0.915423	0.771465	-15.7259	-1.14	-1.36 to -0.93	0.120399
ASDALYR	Western Sub-Saharan Africa	Both	Lead exposure	1.47418	1.64593	11.6507	0.82	0.71 to 0.94	3.33e-23
ASDALYR	World Bank High Income	Both	Lead exposure	0.989325	0.761872	-22.9907	-1.28	-1.42 to -1.14	0.0144784
ASDALYR	World Bank Low Income	Both	Lead exposure	2.28743	2.35652	3.02033	0.42	0.37 to 0.46	0.267541
ASDALYR	World Bank Lower Middle Income	Both	Lead exposure	1.76366	2.34642	33.0426	0.8	0.67 to 0.92	2.2e-11
ASDALYR	World Bank Upper Middle Income	Both	Lead exposure	1.25901	1.37955	9.57423	-0.2	-0.35 to -0.04	0.00445775
ASDALYR	Andean Latin America	Female	Lead exposure	1.23522	1.30906	5.97793	-0.31	-0.37 to -0.24	3.78e-11
ASDALYR	Australasia	Female	Lead exposure	1.2205	1.07935	-11.5651	-0.78	-0.96 to -0.6	5.83e-25
ASDALYR	Caribbean	Female	Lead exposure	1.48514	1.49085	0.384778	0.61	0.54 to 0.69	1.64e-25
ASDALYR	Central Asia	Female	Lead exposure	0.799815	0.86445	8.08126	0.37	0.27 to 0.48	4.22e-15
ASDALYR	Central Europe	Female	Lead exposure	0.533166	0.568903	6.70272	0.35	0.15 to 0.56	4.22e-25
ASDALYR	Central Latin America	Female	Lead exposure	1.99538	1.90255	-4.65196	-0.65	-0.74 to -0.57	2.01e-36
ASDALYR	Central Sub-Saharan Africa	Female	Lead exposure	1.2177	1.48927	22.3013	1.07	1.03 to 1.12	7.82e-35
ASDALYR	East Asia	Female	Lead exposure	2.10371	2.01662	-4.1402	-0.72	-0.91 to -0.54	2.07e-15
ASDALYR	Eastern Europe	Female	Lead exposure	0.205116	0.222093	8.27678	0.45	0.26 to 0.65	8.02e-35
ASDALYR	Eastern Sub-Saharan Africa	Female	Lead exposure	1.43899	1.43934	0.0241244	0.45	0.42 to 0.48	5.14e-16
ASDALYR	Global	Female	Lead exposure	1.01564	1.12274	10.5453	-0.32	-0.46 to -0.17	1.88e-18
ASDALYR	High SDI	Female	Lead exposure	0.716794	0.526832	-26.5017	-1.51	-1.66 to -1.37	0.00117552
ASDALYR	High-income Asia Pacific	Female	Lead exposure	0.51542	0.357405	-30.6575	-3.17	-3.22 to -3.11	4.63e-20
ASDALYR	High-income North America	Female	Lead exposure	0.895388	0.56026	-37.4282	-1.25	-1.43 to -1.08	1.15e-13
ASDALYR	High-middle SDI	Female	Lead exposure	0.727271	0.798859	9.84338	-0.43	-0.62 to -0.24	1.06e-20
ASDALYR	Low SDI	Female	Lead exposure	2.14109	2.46976	15.3506	0.79	0.7 to 0.89	0.0178494
ASDALYR	Low-middle SDI	Female	Lead exposure	2.54961	2.78783	9.34306	0.29	0.16 to 0.43	6.13e-21
ASDALYR	Middle SDI	Female	Lead exposure	1.73081	1.72171	-0.525344	-0.29	-0.44 to -0.14	5.18e-13
ASDALYR	North Africa and Middle East	Female	Lead exposure	1.81385	1.72295	-5.01136	-0.12	-0.18 to -0.05	0.000144291
ASDALYR	Oceania	Female	Lead exposure	0.359304	0.35526	-1.12542	0.33	0.18 to 0.48	4.16e-14
ASDALYR	South Asia	Female	Lead exposure	3.36	3.63901	8.3038	0.16	-0.01 to 0.33	1.07e-07
ASDALYR	Southeast Asia	Female	Lead exposure	1.01057	1.00184	-0.863709	-0.16	-0.38 to 0.06	6.51e-13
ASDALYR	Southern Latin America	Female	Lead exposure	0.394618	0.392226	-0.60632	-0.38	-0.5 to -0.26	5.2e-16
ASDALYR	Southern Sub-Saharan Africa	Female	Lead exposure	0.646403	0.813476	25.8466	1.65	1.41 to 1.89	0.00028607
ASDALYR	Tropical Latin America	Female	Lead exposure	1.27387	1.1244	-11.7341	-0.44	-0.61 to -0.28	6.83e-16
ASDALYR	Western Europe	Female	Lead exposure	0.707215	0.594109	-15.9932	-1.3	-1.48 to -1.11	0.000195855
ASDALYR	Western Sub-Saharan Africa	Female	Lead exposure	1.30948	1.43474	9.56591	1.01	0.89 to 1.13	4.73e-07
ASDALYR	World Bank High Income	Female	Lead exposure	0.748738	0.565079	-24.5291	-1.46	-1.62 to -1.3	0.00064728
ASDALYR	World Bank Low Income	Female	Lead exposure	1.56843	1.75049	11.6081	0.82	0.75 to 0.88	9.68e-07
ASDALYR	World Bank Lower Middle Income	Female	Lead exposure	1.54216	2.06831	34.1179	0.58	0.43 to 0.72	1.54e-27
ASDALYR	World Bank Upper Middle Income	Female	Lead exposure	1.14677	1.28577	12.1211	-0.26	-0.42 to -0.1	3.4e-28
ASDALYR	Andean Latin America	Male	Lead exposure	1.77458	1.88499	6.22141	0.09	0.04 to 0.14	5.16e-20
ASDALYR	Australasia	Male	Lead exposure	1.6539	1.50502	-9.00157	-0.25	-0.44 to -0.05	1.04e-21
ASDALYR	Caribbean	Male	Lead exposure	2.59598	2.43838	-6.07078	0.14	0.07 to 0.2	9.05e-34
ASDALYR	Central Asia	Male	Lead exposure	1.4051	1.38233	-1.62086	0.57	0.47 to 0.68	1.36e-39
ASDALYR	Central Europe	Male	Lead exposure	1.1122	1.11469	0.224424	0.32	0.14 to 0.51	3.39e-14
ASDALYR	Central Latin America	Male	Lead exposure	3.14059	2.85207	-9.1868	-0.73	-0.84 to -0.63	3.8e-35
ASDALYR	Central Sub-Saharan Africa	Male	Lead exposure	1.84603	2.14486	16.1878	0.13	-0.01 to 0.27	7.98e-18
ASDALYR	East Asia	Male	Lead exposure	3.13484	3.0053	-4.13236	-0.15	-0.31 to 0.02	1.68e-31
ASDALYR	Eastern Europe	Male	Lead exposure	0.437463	0.476365	8.8926	1.28	1.16 to 1.4	0.342624
ASDALYR	Eastern Sub-Saharan Africa	Male	Lead exposure	3.20851	2.78941	-13.0623	0.5	0.4 to 0.6	2.03e-35
ASDALYR	Global	Male	Lead exposure	1.45755	1.47616	1.27688	-0.36	-0.46 to -0.27	2.78e-19
ASDALYR	High SDI	Male	Lead exposure	1.18379	0.869082	-26.5847	-1.43	-1.5 to -1.35	3.08e-20
ASDALYR	High-income Asia Pacific	Male	Lead exposure	0.897857	0.621589	-30.7698	-2.92	-3.08 to -2.75	1.36e-19
ASDALYR	High-income North America	Male	Lead exposure	1.49324	0.967758	-35.1908	-1.19	-1.3 to -1.08	1.13e-18
ASDALYR	High-middle SDI	Male	Lead exposure	1.05215	1.03623	-1.51294	-0.58	-0.8 to -0.37	1.69e-15
ASDALYR	Low SDI	Male	Lead exposure	2.96968	3.18805	7.35322	0.58	0.53 to 0.64	9.81e-14
ASDALYR	Low-middle SDI	Male	Lead exposure	3.38078	3.56417	5.42456	0.91	0.81 to 1.01	2.16e-17
ASDALYR	Middle SDI	Male	Lead exposure	2.47738	2.46816	-0.372411	0.22	0.1 to 0.34	7.31e-13
ASDALYR	North Africa and Middle East	Male	Lead exposure	2.25986	2.31396	2.3939	0.15	0.03 to 0.28	8.96e-27
ASDALYR	Oceania	Male	Lead exposure	0.6702	0.644757	-3.79626	0.47	0.2 to 0.75	1.44e-29
ASDALYR	South Asia	Male	Lead exposure	4.00303	4.2133	5.25285	1.15	1.01 to 1.29	6.1e-15
ASDALYR	Southeast Asia	Male	Lead exposure	1.66599	1.65901	-0.419264	0.44	0.27 to 0.62	1.26e-32
ASDALYR	Southern Latin America	Male	Lead exposure	0.657738	0.647674	-1.53015	0.48	0.29 to 0.67	3.66e-26
ASDALYR	Southern Sub-Saharan Africa	Male	Lead exposure	1.56464	1.43977	-7.98106	0.94	0.54 to 1.33	4.35e-29
ASDALYR	Tropical Latin America	Male	Lead exposure	1.89999	1.57897	-16.8958	-0.71	-0.8 to -0.62	3.65e-21
ASDALYR	Western Europe	Male	Lead exposure	1.13032	0.926734	-18.0111	-1.26	-1.49 to -1.03	2.4e-30
ASDALYR	Western Sub-Saharan Africa	Male	Lead exposure	1.72806	2.04057	18.0839	0.45	0.34 to 0.57	3.27e-22
ASDALYR	World Bank High Income	Male	Lead exposure	1.24522	0.947337	-23.9222	-1.33	-1.46 to -1.21	7.48e-23
ASDALYR	World Bank Low Income	Male	Lead exposure	2.74356	2.80426	2.21264	0.42	0.36 to 0.47	0.390175
ASDALYR	World Bank Lower Middle Income	Male	Lead exposure	2.06068	2.6701	29.5738	1.01	0.9 to 1.11	1.18e-22
ASDALYR	World Bank Upper Middle Income	Male	Lead exposure	1.44565	1.51939	5.101	-0.13	-0.27 to 0.02	3.86e-16
ASDALYR	Andean Latin America	Both	Smoking	15.842	10.505	-33.6892	-1.66	-1.75 to -1.57	1.19e-17
ASDALYR	Australasia	Both	Smoking	39.5116	23.4166	-40.7349	-1.94	-2.01 to -1.87	0.00105698
ASDALYR	Caribbean	Both	Smoking	35.9556	31.4207	-12.6127	0.08	-0.03 to 0.19	3.28e-17
ASDALYR	Central Asia	Both	Smoking	24.7629	26.1078	5.43133	0.56	0.43 to 0.7	2.68e-08
ASDALYR	Central Europe	Both	Smoking	47.9234	42.3177	-11.6971	-0.17	-0.22 to -0.13	2.85e-14
ASDALYR	Central Latin America	Both	Smoking	30.2826	17.2113	-43.1645	-2.27	-2.36 to -2.18	1.05e-18
ASDALYR	Central Sub-Saharan Africa	Both	Smoking	21.6147	16.4519	-23.8853	-1.38	-1.77 to -0.99	1.47e-13
ASDALYR	East Asia	Both	Smoking	24.7384	27.7272	12.0814	-0.21	-0.46 to 0.05	1.34e-18
ASDALYR	Eastern Europe	Both	Smoking	35.6528	42.6671	19.6738	1.54	1.38 to 1.7	1.57e-20
ASDALYR	Eastern Sub-Saharan Africa	Both	Smoking	20.4611	16.9021	-17.394	-0.12	-0.2 to -0.03	1.55e-15
ASDALYR	Global	Both	Smoking	37.3315	30.9733	-17.0319	-1.19	-1.22 to -1.16	2.25e-19
ASDALYR	High SDI	Both	Smoking	46.1526	35.7424	-22.5562	-1.26	-1.29 to -1.22	7.42e-32
ASDALYR	High-income Asia Pacific	Both	Smoking	38.9729	30.8398	-20.8688	-2.61	-2.77 to -2.45	3.28e-31
ASDALYR	High-income North America	Both	Smoking	51.2029	37.0369	-27.6663	-0.79	-0.86 to -0.71	6.21e-31
ASDALYR	High-middle SDI	Both	Smoking	37.025	36.2601	-2.06582	-0.65	-0.7 to -0.61	1.28e-28
ASDALYR	Low SDI	Both	Smoking	21.3636	17.5961	-17.6354	-0.48	-0.58 to -0.38	2.96e-16
ASDALYR	Low-middle SDI	Both	Smoking	28.7485	24.2652	-15.5949	-0.3	-0.33 to -0.27	2.78e-21
ASDALYR	Middle SDI	Both	Smoking	28.5998	25.3153	-11.4843	-0.54	-0.67 to -0.4	0.000215142
ASDALYR	North Africa and Middle East	Both	Smoking	36.9121	31.5513	-14.5233	-0.6	-0.73 to -0.47	2.69e-22
ASDALYR	Oceania	Both	Smoking	32.2809	28.306	-12.3136	0.18	0.01 to 0.36	6.66e-23
ASDALYR	South Asia	Both	Smoking	26.9719	23.4722	-12.9756	-0.07	-0.12 to -0.03	4.76e-21
ASDALYR	Southeast Asia	Both	Smoking	29.6047	26.8131	-9.42981	-0.22	-0.32 to -0.13	2.78e-19
ASDALYR	Southern Latin America	Both	Smoking	38.4731	31.8013	-17.3416	-0.4	-0.53 to -0.28	1.51e-17
ASDALYR	Southern Sub-Saharan Africa	Both	Smoking	45.3731	28.6033	-36.9598	-0.73	-1.03 to -0.44	1.19e-27
ASDALYR	Tropical Latin America	Both	Smoking	47.2661	29.8815	-36.7803	-1.65	-1.73 to -1.56	2.59e-23
ASDALYR	Western Europe	Both	Smoking	44.0536	35.2073	-20.0808	-1.36	-1.45 to -1.26	2.14e-18
ASDALYR	Western Sub-Saharan Africa	Both	Smoking	11.5897	9.47006	-18.2888	-0.26	-0.32 to -0.2	1.01e-26
ASDALYR	World Bank High Income	Both	Smoking	45.5929	35.9386	-21.175	-1.23	-1.28 to -1.19	3.39e-09
ASDALYR	World Bank Low Income	Both	Smoking	20.6792	16.6675	-19.3994	-0.55	-0.68 to -0.41	1.48e-26
ASDALYR	World Bank Lower Middle Income	Both	Smoking	28.6728	25.8566	-9.82182	-0.55	-0.6 to -0.5	0.0421109
ASDALYR	World Bank Upper Middle Income	Both	Smoking	32.7568	32.5355	-0.675787	-0.54	-0.61 to -0.46	2.71e-23
ASDALYR	Andean Latin America	Female	Smoking	6.51411	4.10442	-36.9918	-1.87	-1.98 to -1.76	4.95e-21
ASDALYR	Australasia	Female	Smoking	34.104	20.2692	-40.5665	-2.25	-2.38 to -2.11	3.11e-13
ASDALYR	Caribbean	Female	Smoking	22.3652	20.3347	-9.0787	0.41	0.31 to 0.51	3.27e-19
ASDALYR	Central Asia	Female	Smoking	7.16929	6.38182	-10.9839	-0.3	-0.57 to -0.03	4.97e-16
ASDALYR	Central Europe	Female	Smoking	31.5241	28.3189	-10.1675	-0.34	-0.43 to -0.25	1.14e-05
ASDALYR	Central Latin America	Female	Smoking	20.3816	10.5751	-48.1146	-2.61	-2.71 to -2.52	4.65e-07
ASDALYR	Central Sub-Saharan Africa	Female	Smoking	3.16363	2.5312	-19.9906	-0.55	-0.71 to -0.39	1.29e-11
ASDALYR	East Asia	Female	Smoking	10.8263	12.976	19.8558	-0.26	-0.77 to 0.25	5.9e-07
ASDALYR	Eastern Europe	Female	Smoking	9.21535	13.5055	46.554	1.65	1.33 to 1.97	3.06e-18
ASDALYR	Eastern Sub-Saharan Africa	Female	Smoking	6.33737	5.64991	-10.8478	0.09	0.06 to 0.11	8.48e-18
ASDALYR	Global	Female	Smoking	23.3659	17.8147	-23.7579	-1.66	-1.74 to -1.59	2.05e-07
ASDALYR	High SDI	Female	Smoking	38.2418	29.1651	-23.7348	-1.44	-1.49 to -1.38	2.22e-19
ASDALYR	High-income Asia Pacific	Female	Smoking	26.8304	17.7327	-33.9081	-3.31	-3.53 to -3.09	1.3e-30
ASDALYR	High-income North America	Female	Smoking	46.1457	32.9446	-28.6073	-0.89	-1.03 to -0.75	1.11e-26
ASDALYR	High-middle SDI	Female	Smoking	16.4426	16.813	2.25246	-0.76	-0.86 to -0.67	2.7e-28
ASDALYR	Low SDI	Female	Smoking	8.22763	7.46528	-9.26574	0.03	-0.02 to 0.07	2.74e-26
ASDALYR	Low-middle SDI	Female	Smoking	13.5243	10.2577	-24.1534	-0.99	-1.09 to -0.88	7.89e-28
ASDALYR	Middle SDI	Female	Smoking	13.294	11.2651	-15.2616	-0.9	-1.18 to -0.62	3.26e-26
ASDALYR	North Africa and Middle East	Female	Smoking	14.2784	11.1701	-21.7694	-0.98	-1.04 to -0.91	0.455801
ASDALYR	Oceania	Female	Smoking	23.5242	20.3386	-13.542	0.06	-0.04 to 0.17	8.64e-26
ASDALYR	South Asia	Female	Smoking	10.5555	9.00126	-14.7248	-0.62	-0.69 to -0.56	3.92e-08
ASDALYR	Southeast Asia	Female	Smoking	13.0962	9.35845	-28.5408	-1.22	-1.44 to -0.99	0.920951
ASDALYR	Southern Latin America	Female	Smoking	33.5502	28.6514	-14.6013	-0.75	-0.87 to -0.62	1.75e-19
ASDALYR	Southern Sub-Saharan Africa	Female	Smoking	27.3041	14.2025	-47.9838	-1.49	-1.72 to -1.27	0.257452
ASDALYR	Tropical Latin America	Female	Smoking	36.9483	23.118	-37.4314	-1.66	-1.79 to -1.52	3.15e-24
ASDALYR	Western Europe	Female	Smoking	33.1568	26.218	-20.9271	-1.61	-1.75 to -1.47	2.59e-22
ASDALYR	Western Sub-Saharan Africa	Female	Smoking	5.32809	4.30423	-19.2163	-0.03	-0.1 to 0.04	8.01e-23
ASDALYR	World Bank High Income	Female	Smoking	36.0799	28.4148	-21.245	-1.38	-1.46 to -1.31	5.9e-24
ASDALYR	World Bank Low Income	Female	Smoking	6.71063	6.05111	-9.82799	0.08	0.01 to 0.15	0.011322
ASDALYR	World Bank Lower Middle Income	Female	Smoking	9.17213	8.27159	-9.81826	-0.79	-0.84 to -0.75	0.578195
ASDALYR	World Bank Upper Middle Income	Female	Smoking	14.078	14.5314	3.22066	-0.61	-0.79 to -0.44	0.0159189
ASDALYR	Andean Latin America	Male	Smoking	28.1354	18.2757	-35.0439	-1.6	-1.7 to -1.5	0.000505008
ASDALYR	Australasia	Male	Smoking	45.1275	25.8004	-42.8279	-1.87	-1.93 to -1.82	6.22e-16
ASDALYR	Caribbean	Male	Smoking	47.1816	41.6581	-11.707	-0.02	-0.14 to 0.1	1.51e-16
ASDALYR	Central Asia	Male	Smoking	56.61	52.9114	-6.53348	0.42	0.27 to 0.57	4.71e-17
ASDALYR	Central Europe	Male	Smoking	59.6696	51.1379	-14.2982	-0.21	-0.26 to -0.17	1.36e-14
ASDALYR	Central Latin America	Male	Smoking	43.5815	26.6016	-38.9612	-2	-2.09 to -1.91	1.34e-25
ASDALYR	Central Sub-Saharan Africa	Male	Smoking	27.3264	22.1071	-19.1	-1.2	-1.53 to -0.88	6.29e-22
ASDALYR	East Asia	Male	Smoking	60.7516	59.823	-1.52851	-0.21	-0.32 to -0.1	5.27e-12
ASDALYR	Eastern Europe	Male	Smoking	60.3038	62.0717	2.93179	1.17	0.99 to 1.36	7.24e-22
ASDALYR	Eastern Sub-Saharan Africa	Male	Smoking	29.416	23.3015	-20.7864	0.02	-0.07 to 0.1	1.19e-10
ASDALYR	Global	Male	Smoking	52.99	43.3844	-18.1273	-1.11	-1.13 to -1.08	2.55e-13
ASDALYR	High SDI	Male	Smoking	54.5228	41.1587	-24.5111	-1.35	-1.39 to -1.3	4.76e-05
ASDALYR	High-income Asia Pacific	Male	Smoking	63.6891	49.4134	-22.4146	-2.36	-2.48 to -2.24	3.88e-15
ASDALYR	High-income North America	Male	Smoking	55.6357	40.3302	-27.5103	-0.83	-0.92 to -0.73	7.63e-12
ASDALYR	High-middle SDI	Male	Smoking	57.9631	52.5	-9.4252	-0.83	-0.87 to -0.79	7.91e-20
ASDALYR	Low SDI	Male	Smoking	30.3506	24.822	-18.2157	-0.46	-0.58 to -0.34	0.000808278
ASDALYR	Low-middle SDI	Male	Smoking	47.9421	40.3146	-15.9098	0.06	0.03 to 0.08	3.27e-21
ASDALYR	Middle SDI	Male	Smoking	52.5853	44.4996	-15.3763	-0.42	-0.49 to -0.35	4.36e-14
ASDALYR	North Africa and Middle East	Male	Smoking	56.9899	49.08	-13.8795	-0.55	-0.7 to -0.4	0.00850007
ASDALYR	Oceania	Male	Smoking	42.6339	36.528	-14.3217	0.23	0 to 0.45	4.33e-15
ASDALYR	South Asia	Male	Smoking	46.0305	38.1651	-17.0873	0.27	0.23 to 0.32	0.781745
ASDALYR	Southeast Asia	Male	Smoking	56.3749	51.2144	-9.15386	0.14	0.08 to 0.2	1.6e-13
ASDALYR	Southern Latin America	Male	Smoking	43.8104	33.9456	-22.5171	-0.18	-0.31 to -0.04	1.69e-16
ASDALYR	Southern Sub-Saharan Africa	Male	Smoking	58.8707	38.2915	-34.9566	-0.39	-0.74 to -0.03	0.00239232
ASDALYR	Tropical Latin America	Male	Smoking	57.1198	37.0087	-35.2087	-1.58	-1.64 to -1.51	2.71e-17
ASDALYR	Western Europe	Male	Smoking	55.1002	41.888	-23.9786	-1.52	-1.62 to -1.42	0.0872941
ASDALYR	Western Sub-Saharan Africa	Male	Smoking	20.6511	18.9663	-8.15842	-0.36	-0.44 to -0.28	0.000114542
ASDALYR	World Bank High Income	Male	Smoking	55.283	41.9519	-24.1143	-1.35	-1.39 to -1.32	0.0466239
ASDALYR	World Bank Low Income	Male	Smoking	29.162	23.5106	-19.3792	-0.52	-0.67 to -0.36	0.0015113
ASDALYR	World Bank Lower Middle Income	Male	Smoking	52.1623	44.5888	-14.5191	-0.44	-0.51 to -0.38	3.1e-35
ASDALYR	World Bank Upper Middle Income	Male	Smoking	56.7806	52.4259	-7.66932	-0.59	-0.64 to -0.54	1.07e-33
ASDRs	Andean Latin America	Both	Diet high in sodium	2.80461	2.77572	-1.03006	0.65	0.37 to 0.93	1.64e-20
ASDRs	Australasia	Both	Diet high in sodium	1.01781	1.00893	-0.872276	0.38	0.31 to 0.45	4.13e-35
ASDRs	Caribbean	Both	Diet high in sodium	2.17473	1.93878	-10.8495	0.19	0.07 to 0.3	9.25e-25
ASDRs	Central Asia	Both	Diet high in sodium	4.81447	3.24969	-32.5016	0.33	0.21 to 0.45	7.81e-39
ASDRs	Central Europe	Both	Diet high in sodium	10.4466	8.15898	-21.8981	-0.21	-0.32 to -0.1	6.38e-10
ASDRs	Central Latin America	Both	Diet high in sodium	2.9648	3.11321	5.00567	0.12	-0.04 to 0.29	3.84e-34
ASDRs	Central Sub-Saharan Africa	Both	Diet high in sodium	1.31717	1.4115	7.16165	-0.17	-0.4 to 0.05	2.69e-07
ASDRs	East Asia	Both	Diet high in sodium	7.08385	6.64076	-6.25494	0.5	0.37 to 0.62	3.48e-25
ASDRs	Eastern Europe	Both	Diet high in sodium	2.42061	2.6238	8.3941	1.15	1.06 to 1.25	0.654544
ASDRs	Eastern Sub-Saharan Africa	Both	Diet high in sodium	5.51026	4.36438	-20.7954	0.22	0.12 to 0.33	2.29e-27
ASDRs	Global	Both	Diet high in sodium	2.63501	2.6056	-1.11636	-0.22	-0.27 to -0.17	1.57e-16
ASDRs	High SDI	Both	Diet high in sodium	2.02255	2.15791	6.69281	0.39	0.34 to 0.43	1.58e-14
ASDRs	High-income Asia Pacific	Both	Diet high in sodium	6.80758	4.44358	-34.726	-2.39	-2.64 to -2.14	2.52e-19
ASDRs	High-income North America	Both	Diet high in sodium	1.65259	2.05176	24.1541	1.77	1.57 to 1.97	1.13e-14
ASDRs	High-middle SDI	Both	Diet high in sodium	3.34031	3.15125	-5.65992	-0.5	-0.57 to -0.43	8.33e-20
ASDRs	Low SDI	Both	Diet high in sodium	3.6627	3.19867	-12.6692	0.26	0.18 to 0.34	3.18e-22
ASDRs	Low-middle SDI	Both	Diet high in sodium	3.08195	2.85558	-7.34485	1.3	1.26 to 1.35	1.05e-18
ASDRs	Middle SDI	Both	Diet high in sodium	3.53172	3.2499	-7.97966	0.53	0.48 to 0.57	3.74e-20
ASDRs	North Africa and Middle East	Both	Diet high in sodium	0.721148	0.730739	1.33004	0.98	0.82 to 1.14	8.39e-21
ASDRs	Oceania	Both	Diet high in sodium	4.15678	4.05647	-2.41334	1.24	0.83 to 1.66	7.1e-23
ASDRs	South Asia	Both	Diet high in sodium	2.16056	2.27238	5.1754	2.25	2.13 to 2.38	9.81e-14
ASDRs	Southeast Asia	Both	Diet high in sodium	6.62424	5.25823	-20.6213	0.49	0.4 to 0.58	3.28e-26
ASDRs	Southern Latin America	Both	Diet high in sodium	3.02618	3.07947	1.76109	1.7	1.49 to 1.9	3.15e-20
ASDRs	Southern Sub-Saharan Africa	Both	Diet high in sodium	1.80917	1.44666	-20.0378	0.73	0.57 to 0.88	4.42e-25
ASDRs	Tropical Latin America	Both	Diet high in sodium	3.27175	2.97857	-8.96089	0.07	-0.01 to 0.15	4.51e-18
ASDRs	Western Europe	Both	Diet high in sodium	1.89706	1.82818	-3.63063	0.12	0.04 to 0.19	2.87e-27
ASDRs	Western Sub-Saharan Africa	Both	Diet high in sodium	2.03446	2.18443	7.37178	1.47	1.42 to 1.51	9.25e-16
ASDRs	World Bank High Income	Both	Diet high in sodium	2.44013	2.39001	-2.05391	0.1	0.05 to 0.14	5.36e-21
ASDRs	World Bank Low Income	Both	Diet high in sodium	3.94663	3.46853	-12.1142	0.17	0.05 to 0.29	0.000173921
ASDRs	World Bank Lower Middle Income	Both	Diet high in sodium	2.06599	2.19929	6.4519	0.18	0.07 to 0.28	3.11e-21
ASDRs	World Bank Upper Middle Income	Both	Diet high in sodium	3.53259	3.4843	-1.36703	-0.35	-0.45 to -0.26	1.56e-14
ASDRs	Andean Latin America	Female	Diet high in sodium	2.34832	2.27882	-2.95933	-0.19	-0.46 to 0.09	8.67e-17
ASDRs	Australasia	Female	Diet high in sodium	0.860744	0.845667	-1.75158	0.17	0.07 to 0.27	0.197345
ASDRs	Caribbean	Female	Diet high in sodium	1.77505	1.5194	-14.4023	0.22	0.11 to 0.32	2.51e-17
ASDRs	Central Asia	Female	Diet high in sodium	3.94905	2.6355	-33.2624	0.2	0.04 to 0.36	2.75e-09
ASDRs	Central Europe	Female	Diet high in sodium	7.78428	5.59731	-28.0948	-0.48	-0.6 to -0.37	7.28e-18
ASDRs	Central Latin America	Female	Diet high in sodium	2.16147	2.21299	2.38346	0.35	0.22 to 0.48	1.7e-22
ASDRs	Central Sub-Saharan Africa	Female	Diet high in sodium	1.29514	1.33213	2.85613	0.84	0.77 to 0.91	4.93e-20
ASDRs	East Asia	Female	Diet high in sodium	5.91976	5.08976	-14.0208	-0.79	-0.88 to -0.69	3.01e-11
ASDRs	Eastern Europe	Female	Diet high in sodium	1.59595	1.57187	-1.50885	0.22	0.07 to 0.37	2.79e-18
ASDRs	Eastern Sub-Saharan Africa	Female	Diet high in sodium	5.29571	4.69285	-11.3839	0.55	0.4 to 0.69	4.45e-13
ASDRs	Global	Female	Diet high in sodium	1.99246	1.90289	-4.49535	-0.52	-0.61 to -0.43	5.12e-20
ASDRs	High SDI	Female	Diet high in sodium	1.65624	1.58743	-4.15444	-0.05	-0.17 to 0.07	2.58e-34
ASDRs	High-income Asia Pacific	Female	Diet high in sodium	5.44736	3.60835	-33.7595	-1.69	-1.84 to -1.55	2.85e-36
ASDRs	High-income North America	Female	Diet high in sodium	1.60114	1.57934	-1.36196	0.79	0.57 to 1.02	3.69e-28
ASDRs	High-middle SDI	Female	Diet high in sodium	2.2891	2.11868	-7.44489	-0.85	-0.96 to -0.75	1.04e-30
ASDRs	Low SDI	Female	Diet high in sodium	3.59409	3.09974	-13.7546	0.63	0.57 to 0.69	1.22e-12
ASDRs	Low-middle SDI	Female	Diet high in sodium	2.83269	2.51173	-11.3308	0.97	0.93 to 1.01	1.09e-18
ASDRs	Middle SDI	Female	Diet high in sodium	2.95606	2.47113	-16.4046	0.19	0.15 to 0.23	2.06e-06
ASDRs	North Africa and Middle East	Female	Diet high in sodium	0.532198	0.53393	0.325404	1.47	1.23 to 1.71	5.75e-21
ASDRs	Oceania	Female	Diet high in sodium	3.46935	3.28862	-5.20954	0.81	0.72 to 0.9	1.57e-41
ASDRs	South Asia	Female	Diet high in sodium	1.96549	1.84453	-6.15437	1.09	0.99 to 1.19	6.84e-38
ASDRs	Southeast Asia	Female	Diet high in sodium	4.76007	3.79683	-20.2358	0.36	0.3 to 0.42	7.1e-19
ASDRs	Southern Latin America	Female	Diet high in sodium	2.64417	2.48321	-6.08713	1.22	1.02 to 1.41	6.01e-32
ASDRs	Southern Sub-Saharan Africa	Female	Diet high in sodium	1.68536	1.47407	-12.5366	1.29	1.17 to 1.41	1.16e-19
ASDRs	Tropical Latin America	Female	Diet high in sodium	2.69582	2.42654	-9.98857	0.18	0.08 to 0.27	2.16e-18
ASDRs	Western Europe	Female	Diet high in sodium	1.39876	1.27047	-9.17145	-0.05	-0.11 to 0.02	3.33e-16
ASDRs	Western Sub-Saharan Africa	Female	Diet high in sodium	2.01609	2.16295	7.28417	2	1.9 to 2.1	1.62e-19
ASDRs	World Bank High Income	Female	Diet high in sodium	1.88041	1.7272	-8.14765	-0.17	-0.27 to -0.08	0.0646895
ASDRs	World Bank Low Income	Female	Diet high in sodium	4.00101	3.47147	-13.2353	0.57	0.46 to 0.68	1.68e-13
ASDRs	World Bank Lower Middle Income	Female	Diet high in sodium	1.57976	1.69646	7.38745	-0.13	-0.2 to -0.06	0.190106
ASDRs	World Bank Upper Middle Income	Female	Diet high in sodium	2.48017	2.40166	-3.16569	-0.79	-0.89 to -0.69	1.42e-10
ASDRs	Andean Latin America	Male	Diet high in sodium	3.36828	3.29194	-2.26629	1.32	1.02 to 1.62	8.64e-20
ASDRs	Australasia	Male	Diet high in sodium	1.21543	1.16852	-3.85914	0.36	0.28 to 0.43	5.99e-18
ASDRs	Caribbean	Male	Diet high in sodium	2.52556	2.37744	-5.86466	0.21	0.09 to 0.34	6.69e-23
ASDRs	Central Asia	Male	Diet high in sodium	5.78314	3.97944	-31.189	0.33	0.17 to 0.49	2.77e-17
ASDRs	Central Europe	Male	Diet high in sodium	12.4762	10.2729	-17.6601	-0.12	-0.23 to -0.02	1.04e-17
ASDRs	Central Latin America	Male	Diet high in sodium	3.80589	4.33278	13.8439	0.07	-0.12 to 0.27	7.22e-16
ASDRs	Central Sub-Saharan Africa	Male	Diet high in sodium	1.31739	1.44987	10.0561	-0.07	-0.28 to 0.14	1.05e-06
ASDRs	East Asia	Male	Diet high in sodium	8.20366	7.49872	-8.593	1.15	0.93 to 1.38	4.36e-17
ASDRs	Eastern Europe	Male	Diet high in sodium	3.17545	3.36812	6.06727	1.23	1.06 to 1.4	2.97e-15
ASDRs	Eastern Sub-Saharan Africa	Male	Diet high in sodium	5.57893	4.15759	-25.477	0.19	0.11 to 0.28	1.81e-15
ASDRs	Global	Male	Diet high in sodium	3.27299	3.21875	-1.65728	-0.15	-0.24 to -0.06	7.93e-09
ASDRs	High SDI	Male	Diet high in sodium	2.40053	2.65216	10.4823	0.35	0.3 to 0.4	1.7e-15
ASDRs	High-income Asia Pacific	Male	Diet high in sodium	7.57381	5.01611	-33.7704	-2.96	-3.27 to -2.65	3.94e-34
ASDRs	High-income North America	Male	Diet high in sodium	1.73722	2.49084	43.3804	2.25	2.06 to 2.44	3.15e-37
ASDRs	High-middle SDI	Male	Diet high in sodium	4.32488	3.9604	-8.42756	-0.48	-0.58 to -0.39	3.93e-25
ASDRs	Low SDI	Male	Diet high in sodium	3.67309	3.25944	-11.2617	0.17	0.07 to 0.26	3.27e-33
ASDRs	Low-middle SDI	Male	Diet high in sodium	3.28342	3.1431	-4.27357	1.6	1.53 to 1.67	1.15e-26
ASDRs	Middle SDI	Male	Diet high in sodium	4.01203	3.93945	-1.80913	0.69	0.6 to 0.77	3.46e-27
ASDRs	North Africa and Middle East	Male	Diet high in sodium	0.850009	0.884371	4.04256	0.73	0.43 to 1.03	8.83e-12
ASDRs	Oceania	Male	Diet high in sodium	4.7141	4.46395	-5.30643	1.54	0.94 to 2.14	5.25e-27
ASDRs	South Asia	Male	Diet high in sodium	2.3259	2.58257	11.0354	3.1	2.92 to 3.27	0.538053
ASDRs	Southeast Asia	Male	Diet high in sodium	7.93019	6.1578	-22.3499	0.64	0.54 to 0.75	0.150913
ASDRs	Southern Latin America	Male	Diet high in sodium	3.30548	3.49884	5.84967	1.96	1.73 to 2.19	0.031991
ASDRs	Southern Sub-Saharan Africa	Male	Diet high in sodium	1.83751	1.39477	-24.0946	0.5	0.3 to 0.71	0.90857
ASDRs	Tropical Latin America	Male	Diet high in sodium	3.78821	3.58174	-5.45029	0.07	-0.01 to 0.16	0.00070417
ASDRs	Western Europe	Male	Diet high in sodium	2.3523	2.28755	-2.75241	-0.13	-0.24 to -0.02	0.00516544
ASDRs	Western Sub-Saharan Africa	Male	Diet high in sodium	2.12099	2.25463	6.30117	0.2	0.1 to 0.31	6.3e-18
ASDRs	World Bank High Income	Male	Diet high in sodium	2.95183	2.93244	-0.656698	-0.01	-0.09 to 0.06	0.00249283
ASDRs	World Bank Low Income	Male	Diet high in sodium	3.87713	3.46085	-10.7368	0.11	-0.01 to 0.24	0.000139301
ASDRs	World Bank Lower Middle Income	Male	Diet high in sodium	2.5737	2.64245	2.67118	0.42	0.28 to 0.57	5.12e-16
ASDRs	World Bank Upper Middle Income	Male	Diet high in sodium	4.66283	4.43423	-4.90253	-0.17	-0.31 to -0.03	0.0282667
ASDRs	Andean Latin America	Both	High fasting plasma glucose	17.1611	24.5375	42.9837	2.02	1.78 to 2.26	5.52e-16
ASDRs	Australasia	Both	High fasting plasma glucose	17.2166	23.2672	35.1443	1.48	1.2 to 1.77	2.03e-25
ASDRs	Caribbean	Both	High fasting plasma glucose	28.5558	34.1815	19.7008	1.31	1.15 to 1.47	1.72e-24
ASDRs	Central Asia	Both	High fasting plasma glucose	14.4918	23.9919	65.5553	3.75	3.63 to 3.87	2.53e-09
ASDRs	Central Europe	Both	High fasting plasma glucose	22.178	29.2517	31.8953	1.65	1.61 to 1.7	2.62e-25
ASDRs	Central Latin America	Both	High fasting plasma glucose	34.1299	34.3797	0.731685	-0.09	-0.33 to 0.15	6.82e-36
ASDRs	Central Sub-Saharan Africa	Both	High fasting plasma glucose	23.2954	27.8077	19.3699	0.2	-0.06 to 0.46	4.43e-37
ASDRs	East Asia	Both	High fasting plasma glucose	18.8144	20.4754	8.82807	1.02	0.82 to 1.21	3.34e-17
ASDRs	Eastern Europe	Both	High fasting plasma glucose	13.2212	17.2629	30.5696	1.82	1.72 to 1.92	2.08e-36
ASDRs	Eastern Sub-Saharan Africa	Both	High fasting plasma glucose	16.4079	19.4893	18.78	1.76	1.71 to 1.8	1.34e-18
ASDRs	Global	Both	High fasting plasma glucose	20.2394	26.8372	32.5983	1.07	0.97 to 1.18	2.69e-21
ASDRs	High SDI	Both	High fasting plasma glucose	22.4364	30.6758	36.7232	1.67	1.54 to 1.81	0.414741
ASDRs	High-income Asia Pacific	Both	High fasting plasma glucose	18.9946	20.8825	9.93905	-0.47	-0.69 to -0.25	7.09e-22
ASDRs	High-income North America	Both	High fasting plasma glucose	23.7715	32.6729	37.4456	2.99	2.61 to 3.36	1.7e-13
ASDRs	High-middle SDI	Both	High fasting plasma glucose	17.6755	23.0568	30.4454	0.7	0.48 to 0.92	4.96e-17
ASDRs	Low SDI	Both	High fasting plasma glucose	19.309	23.2935	20.6357	1.4	1.34 to 1.46	0.691807
ASDRs	Low-middle SDI	Both	High fasting plasma glucose	20.2074	26.1934	29.6225	2.44	2.4 to 2.49	7.15e-18
ASDRs	Middle SDI	Both	High fasting plasma glucose	24.3204	28.0264	15.2382	1.34	1.3 to 1.39	3.36e-11
ASDRs	North Africa and Middle East	Both	High fasting plasma glucose	20.4689	29.2512	42.9056	2.88	2.63 to 3.13	5.18e-09
ASDRs	Oceania	Both	High fasting plasma glucose	25.5365	34.8288	36.3884	2.62	2.21 to 3.02	5.03e-10
ASDRs	South Asia	Both	High fasting plasma glucose	20.0265	27.5438	37.5369	2.88	2.77 to 3	8.06e-11
ASDRs	Southeast Asia	Both	High fasting plasma glucose	18.9071	26.7631	41.5505	2.73	2.62 to 2.85	6.25e-12
ASDRs	Southern Latin America	Both	High fasting plasma glucose	19.3119	28.8171	49.2192	3.1	2.88 to 3.31	1.5e-14
ASDRs	Southern Sub-Saharan Africa	Both	High fasting plasma glucose	22.3685	29.4515	31.6655	2.59	2.31 to 2.87	7.13e-05
ASDRs	Tropical Latin America	Both	High fasting plasma glucose	24.752	27.0615	9.33054	0.95	0.81 to 1.09	4.06e-14
ASDRs	Western Europe	Both	High fasting plasma glucose	22.4137	29.6678	32.3645	1.24	1.14 to 1.34	8.13e-06
ASDRs	Western Sub-Saharan Africa	Both	High fasting plasma glucose	16.418	21.4059	30.3807	1.93	1.87 to 2	9.54e-08
ASDRs	World Bank High Income	Both	High fasting plasma glucose	22.6419	30.5562	34.9541	1.55	1.43 to 1.67	0.000586459
ASDRs	World Bank Low Income	Both	High fasting plasma glucose	19.3032	22.6996	17.5953	1.23	1.13 to 1.32	5.05e-07
ASDRs	World Bank Lower Middle Income	Both	High fasting plasma glucose	15.185	22.6028	48.8493	1.3	1.22 to 1.39	3.9e-21
ASDRs	World Bank Upper Middle Income	Both	High fasting plasma glucose	17.227	22.3589	29.7898	0.69	0.65 to 0.72	2.41e-21
ASDRs	Andean Latin America	Female	High fasting plasma glucose	16.5481	23.8184	43.9346	1.35	1.13 to 1.56	2.01e-18
ASDRs	Australasia	Female	High fasting plasma glucose	15.9085	21.3079	33.9401	1.19	0.82 to 1.57	1.47e-17
ASDRs	Caribbean	Female	High fasting plasma glucose	26.9479	31.6303	17.3761	1.44	1.29 to 1.59	4.92e-36
ASDRs	Central Asia	Female	High fasting plasma glucose	14.7069	23.6703	60.9469	3.61	3.42 to 3.79	1.26e-34
ASDRs	Central Europe	Female	High fasting plasma glucose	21.0989	26.3692	24.9793	1.53	1.45 to 1.61	3.71e-17
ASDRs	Central Latin America	Female	High fasting plasma glucose	34.5265	33.5107	-2.94223	-0.01	-0.22 to 0.2	1.12e-32
ASDRs	Central Sub-Saharan Africa	Female	High fasting plasma glucose	17.8644	22.0094	23.2025	1.54	1.42 to 1.65	3.45e-35
ASDRs	East Asia	Female	High fasting plasma glucose	18.8371	19.2126	1.9931	-0.06	-0.29 to 0.16	1.6e-23
ASDRs	Eastern Europe	Female	High fasting plasma glucose	12.7605	16.2886	27.6483	1.31	1.16 to 1.47	3.64e-08
ASDRs	Eastern Sub-Saharan Africa	Female	High fasting plasma glucose	14.4168	16.2945	13.0242	1.5	1.39 to 1.61	1.62e-28
ASDRs	Global	Female	High fasting plasma glucose	19.4173	25.2094	29.8292	0.91	0.77 to 1.06	4.33e-20
ASDRs	High SDI	Female	High fasting plasma glucose	21.4415	28.4158	32.527	1.59	1.45 to 1.74	2.12e-18
ASDRs	High-income Asia Pacific	Female	High fasting plasma glucose	15.0618	17.1296	13.7286	0.2	0.06 to 0.35	3.16e-20
ASDRs	High-income North America	Female	High fasting plasma glucose	22.0502	29.4791	33.6909	2.98	2.63 to 3.34	1.96e-18
ASDRs	High-middle SDI	Female	High fasting plasma glucose	16.7841	21.6431	28.9496	0.5	0.27 to 0.73	4.44e-12
ASDRs	Low SDI	Female	High fasting plasma glucose	16.4726	20.9083	26.9278	2.01	1.96 to 2.07	4.81e-10
ASDRs	Low-middle SDI	Female	High fasting plasma glucose	19.2298	24.7481	28.6965	2.23	2.19 to 2.27	2.02e-15
ASDRs	Middle SDI	Female	High fasting plasma glucose	23.8883	27.1341	13.5874	1.3	1.23 to 1.37	5.43e-10
ASDRs	North Africa and Middle East	Female	High fasting plasma glucose	20.3239	28.2904	39.1974	3.2	2.74 to 3.66	4.24e-30
ASDRs	Oceania	Female	High fasting plasma glucose	22.3167	33.3431	49.4088	2.65	2.46 to 2.84	4.48e-31
ASDRs	South Asia	Female	High fasting plasma glucose	19.0984	26.4184	38.3283	2.18	2.03 to 2.33	2.88e-14
ASDRs	Southeast Asia	Female	High fasting plasma glucose	18.1207	25.9323	43.1092	2.61	2.46 to 2.76	5.39e-32
ASDRs	Southern Latin America	Female	High fasting plasma glucose	19.2606	27.2506	41.4832	2.79	2.56 to 3.01	8.65e-36
ASDRs	Southern Sub-Saharan Africa	Female	High fasting plasma glucose	23.6234	29.5183	24.9538	2.55	2.26 to 2.85	1.52e-30
ASDRs	Tropical Latin America	Female	High fasting plasma glucose	23.5436	25.8636	9.85415	1.07	0.96 to 1.19	1e-31
ASDRs	Western Europe	Female	High fasting plasma glucose	21.9326	28.0834	28.044	1.17	1.05 to 1.29	8.61e-30
ASDRs	Western Sub-Saharan Africa	Female	High fasting plasma glucose	15.8302	21.0546	33.0027	2.52	2.46 to 2.58	4.85e-26
ASDRs	World Bank High Income	Female	High fasting plasma glucose	21.6258	28.2734	30.7396	1.5	1.35 to 1.65	8.5e-24
ASDRs	World Bank Low Income	Female	High fasting plasma glucose	16.2545	19.9167	22.5304	1.85	1.82 to 1.89	0.0197094
ASDRs	World Bank Lower Middle Income	Female	High fasting plasma glucose	14.2235	20.6466	45.1583	0.87	0.78 to 0.95	5.28e-23
ASDRs	World Bank Upper Middle Income	Female	High fasting plasma glucose	16.3772	21.5547	31.6139	0.44	0.37 to 0.51	1.29e-16
ASDRs	Andean Latin America	Male	High fasting plasma glucose	17.8352	25.3307	42.0266	2.72	2.43 to 3.01	2.36e-17
ASDRs	Australasia	Male	High fasting plasma glucose	19.2866	25.2111	30.7183	1.62	1.41 to 1.82	6.61e-16
ASDRs	Caribbean	Male	High fasting plasma glucose	30.0203	36.9009	22.9199	1.22	1.06 to 1.38	1.78e-16
ASDRs	Central Asia	Male	High fasting plasma glucose	14.1772	23.8902	68.5119	3.79	3.71 to 3.87	3.11e-07
ASDRs	Central Europe	Male	High fasting plasma glucose	22.951	31.4097	36.8556	1.67	1.59 to 1.75	5.87e-11
ASDRs	Central Latin America	Male	High fasting plasma glucose	33.6908	35.5718	5.58307	-0.21	-0.49 to 0.08	2.02e-05
ASDRs	Central Sub-Saharan Africa	Male	High fasting plasma glucose	24.4277	30.1351	23.3646	0.32	0.1 to 0.54	4.12e-09
ASDRs	East Asia	Male	High fasting plasma glucose	18.7242	21.3192	13.8588	1.88	1.64 to 2.11	4.15e-13
ASDRs	Eastern Europe	Male	High fasting plasma glucose	13.7192	17.9739	31.013	1.94	1.83 to 2.06	1.38e-19
ASDRs	Eastern Sub-Saharan Africa	Male	High fasting plasma glucose	17.6947	21.3331	20.5619	2.01	1.97 to 2.06	6.52e-15
ASDRs	Global	Male	High fasting plasma glucose	21.1501	28.4755	34.6353	1.17	1.08 to 1.26	3.05e-16
ASDRs	High SDI	Male	High fasting plasma glucose	23.2977	32.7501	40.572	1.58	1.4 to 1.76	9.68e-18
ASDRs	High-income Asia Pacific	Male	High fasting plasma glucose	21.4784	23.706	10.3716	-1.05	-1.3 to -0.79	1.08e-09
ASDRs	High-income North America	Male	High fasting plasma glucose	25.4498	35.9431	41.2313	2.85	2.45 to 3.26	1.08e-26
ASDRs	High-middle SDI	Male	High fasting plasma glucose	18.6489	24.3489	30.5647	0.78	0.55 to 1	2.21e-07
ASDRs	Low SDI	Male	High fasting plasma glucose	20.8063	24.7806	19.1012	1.21	1.12 to 1.3	9.84e-18
ASDRs	Low-middle SDI	Male	High fasting plasma glucose	21.0998	27.4116	29.9142	2.66	2.59 to 2.73	4.51e-22
ASDRs	Middle SDI	Male	High fasting plasma glucose	24.9545	28.9407	15.9738	1.31	1.22 to 1.39	0.259563
ASDRs	North Africa and Middle East	Male	High fasting plasma glucose	20.5274	30.0098	46.1941	2.65	2.38 to 2.92	3.87e-22
ASDRs	Oceania	Male	High fasting plasma glucose	27.7622	34.383	23.8484	2.65	2.06 to 3.24	9e-18
ASDRs	South Asia	Male	High fasting plasma glucose	20.8198	28.2757	35.812	3.49	3.37 to 3.61	2.16e-17
ASDRs	Southeast Asia	Male	High fasting plasma glucose	19.6998	27.4216	39.1973	2.9	2.79 to 3	1.94e-19
ASDRs	Southern Latin America	Male	High fasting plasma glucose	19.151	29.7559	55.3752	3.33	3.11 to 3.54	3.78e-15
ASDRs	Southern Sub-Saharan Africa	Male	High fasting plasma glucose	21.7313	29.3646	35.1261	2.69	2.4 to 2.99	1.48e-32
ASDRs	Tropical Latin America	Male	High fasting plasma glucose	25.9603	28.4138	9.45077	0.89	0.71 to 1.07	3.14e-23
ASDRs	Western Europe	Male	High fasting plasma glucose	22.5755	30.8521	36.662	1.06	0.96 to 1.15	3.31e-21
ASDRs	Western Sub-Saharan Africa	Male	High fasting plasma glucose	17.5278	22.5235	28.5019	0.69	0.54 to 0.85	8.33e-28
ASDRs	World Bank High Income	Male	High fasting plasma glucose	23.4742	32.5587	38.7004	1.43	1.32 to 1.53	1.34e-21
ASDRs	World Bank Low Income	Male	High fasting plasma glucose	20.7177	24.2529	17.0638	1.1	0.98 to 1.22	5.69e-25
ASDRs	World Bank Lower Middle Income	Male	High fasting plasma glucose	16.2476	24.3788	50.0452	1.74	1.62 to 1.86	0.534269
ASDRs	World Bank Upper Middle Income	Male	High fasting plasma glucose	18.495	23.2382	25.646	0.88	0.83 to 0.93	4.21e-25
ASDRs	Andean Latin America	Both	High systolic blood pressure	13.6243	21.2393	55.893	2.79	2.36 to 3.22	5.4e-11
ASDRs	Australasia	Both	High systolic blood pressure	28.135	22.6649	-19.4425	-0.59	-0.69 to -0.48	9.39e-14
ASDRs	Caribbean	Both	High systolic blood pressure	22.4886	22.7753	1.27487	0.74	0.63 to 0.85	1.68e-09
ASDRs	Central Asia	Both	High systolic blood pressure	27.3043	27.5765	0.996928	1.87	1.77 to 1.97	4.46e-13
ASDRs	Central Europe	Both	High systolic blood pressure	33.7178	28.3705	-15.859	0.09	0.05 to 0.14	2.95e-17
ASDRs	Central Latin America	Both	High systolic blood pressure	21.8005	24.4188	12.0106	0.47	0.36 to 0.58	2.44e-12
ASDRs	Central Sub-Saharan Africa	Both	High systolic blood pressure	28.1696	27.6962	-1.68044	-0.51	-0.7 to -0.33	7.28e-17
ASDRs	East Asia	Both	High systolic blood pressure	20.8836	24.6304	17.9417	1.29	1.19 to 1.4	2.47e-14
ASDRs	Eastern Europe	Both	High systolic blood pressure	29.8395	29.6758	-0.548492	0.82	0.74 to 0.9	2.74e-12
ASDRs	Eastern Sub-Saharan Africa	Both	High systolic blood pressure	20.615	25.9426	25.8431	2.04	1.97 to 2.11	2.65e-14
ASDRs	Global	Both	High systolic blood pressure	28.9526	25.302	-12.6091	-0.79	-0.89 to -0.7	9.01e-26
ASDRs	High SDI	Both	High systolic blood pressure	29.8144	24.3104	-18.4609	-0.83	-0.98 to -0.67	6.92e-14
ASDRs	High-income Asia Pacific	Both	High systolic blood pressure	30.0381	23.1178	-23.0383	-1.62	-1.78 to -1.47	4.54e-09
ASDRs	High-income North America	Both	High systolic blood pressure	28.7417	21.8394	-24.015	-0.41	-0.61 to -0.21	8.44e-26
ASDRs	High-middle SDI	Both	High systolic blood pressure	30.016	27.0317	-9.94239	-0.74	-0.82 to -0.67	2.93e-11
ASDRs	Low SDI	Both	High systolic blood pressure	23.5933	25.7686	9.21989	1.13	1.08 to 1.17	9.03e-24
ASDRs	Low-middle SDI	Both	High systolic blood pressure	23.4834	25.3099	7.77759	1.86	1.83 to 1.89	2e-15
ASDRs	Middle SDI	Both	High systolic blood pressure	23.6431	25.4085	7.4669	1.17	1.11 to 1.23	0.000149889
ASDRs	North Africa and Middle East	Both	High systolic blood pressure	25.3024	24.8473	-1.79855	0.81	0.55 to 1.07	2.05e-23
ASDRs	Oceania	Both	High systolic blood pressure	16.6021	18.8262	13.3965	1.96	1.51 to 2.41	0.199085
ASDRs	South Asia	Both	High systolic blood pressure	23.1505	24.3157	5.03285	2.09	2 to 2.18	0.499054
ASDRs	Southeast Asia	Both	High systolic blood pressure	28.2262	29.4497	4.33467	1.68	1.58 to 1.77	1.12e-09
ASDRs	Southern Latin America	Both	High systolic blood pressure	22.4015	27.7745	23.9852	2.53	2.17 to 2.9	1.29e-16
ASDRs	Southern Sub-Saharan Africa	Both	High systolic blood pressure	30.6996	31.1257	1.38786	1.59	1.37 to 1.81	1.58e-09
ASDRs	Tropical Latin America	Both	High systolic blood pressure	25.466	26.283	3.20802	0.59	0.56 to 0.63	5.54e-07
ASDRs	Western Europe	Both	High systolic blood pressure	31.1729	26.0843	-16.3238	-0.6	-0.73 to -0.46	4.32e-06
ASDRs	Western Sub-Saharan Africa	Both	High systolic blood pressure	24.7372	30.8159	24.5733	2.18	2.04 to 2.31	1.42e-07
ASDRs	World Bank High Income	Both	High systolic blood pressure	30.311	24.4232	-19.4245	-0.83	-0.97 to -0.69	2.55e-05
ASDRs	World Bank Low Income	Both	High systolic blood pressure	23.6968	26.2611	10.8212	1.08	0.99 to 1.17	5.53e-09
ASDRs	World Bank Lower Middle Income	Both	High systolic blood pressure	27.4227	26.5046	-3.34771	-0.13	-0.29 to 0.04	6.23e-21
ASDRs	World Bank Upper Middle Income	Both	High systolic blood pressure	27.549	27.4954	-0.194677	-0.34	-0.4 to -0.27	0.60746
ASDRs	Andean Latin America	Female	High systolic blood pressure	13.2061	22.2961	68.8315	2.51	2.12 to 2.91	1.2e-20
ASDRs	Australasia	Female	High systolic blood pressure	28.6035	22.8284	-20.1904	-0.78	-0.91 to -0.66	4.73e-16
ASDRs	Caribbean	Female	High systolic blood pressure	22.7646	22.203	-2.46693	0.8	0.7 to 0.9	1.9e-18
ASDRs	Central Asia	Female	High systolic blood pressure	27.101	27.7091	2.2439	1.85	1.69 to 2	6.73e-13
ASDRs	Central Europe	Female	High systolic blood pressure	32.7404	25.9463	-20.7516	-0.04	-0.12 to 0.04	9.08e-19
ASDRs	Central Latin America	Female	High systolic blood pressure	21.5896	24.526	13.6008	0.85	0.75 to 0.95	2.48e-30
ASDRs	Central Sub-Saharan Africa	Female	High systolic blood pressure	30.0062	28.1391	-6.22233	0.48	0.41 to 0.55	7.18e-31
ASDRs	East Asia	Female	High systolic blood pressure	21.5645	24.7092	14.5825	0.25	0.18 to 0.33	1.09e-19
ASDRs	Eastern Europe	Female	High systolic blood pressure	29.9895	29.0271	-3.20908	0.22	0.1 to 0.34	1.99e-29
ASDRs	Eastern Sub-Saharan Africa	Female	High systolic blood pressure	22.1146	25.1228	13.6026	1.56	1.46 to 1.65	1.05e-22
ASDRs	Global	Female	High systolic blood pressure	29.1523	25.3301	-13.1112	-0.98	-1.14 to -0.82	3.25e-16
ASDRs	High SDI	Female	High systolic blood pressure	29.9752	24.721	-17.5287	-0.83	-1.05 to -0.61	4.18e-24
ASDRs	High-income Asia Pacific	Female	High systolic blood pressure	29.1189	21.343	-26.704	-1.26	-1.39 to -1.13	2.19e-17
ASDRs	High-income North America	Female	High systolic blood pressure	29.3018	23.1221	-21.0899	-0.35	-0.71 to 0.02	1.54e-16
ASDRs	High-middle SDI	Female	High systolic blood pressure	29.7961	26.3739	-11.4854	-1.05	-1.17 to -0.93	1.21e-11
ASDRs	Low SDI	Female	High systolic blood pressure	24.2707	25.2964	4.22605	1.35	1.25 to 1.45	1.28e-19
ASDRs	Low-middle SDI	Female	High systolic blood pressure	24.8487	26.2271	5.54714	1.64	1.6 to 1.67	1.04e-11
ASDRs	Middle SDI	Female	High systolic blood pressure	23.7583	25.3569	6.72823	1.18	1.09 to 1.27	8.24e-23
ASDRs	North Africa and Middle East	Female	High systolic blood pressure	26.6764	25.5187	-4.33978	1.16	0.94 to 1.38	8.74e-19
ASDRs	Oceania	Female	High systolic blood pressure	17.0586	19.9259	16.8085	1.67	1.52 to 1.82	1.96e-23
ASDRs	South Asia	Female	High systolic blood pressure	25.4271	25.2258	-0.791355	1.14	1.02 to 1.25	8.22e-19
ASDRs	Southeast Asia	Female	High systolic blood pressure	28.721	29.2311	1.77625	1.39	1.28 to 1.51	3.25e-13
ASDRs	Southern Latin America	Female	High systolic blood pressure	22.651	27.128	19.7651	2.22	1.86 to 2.59	0.000262962
ASDRs	Southern Sub-Saharan Africa	Female	High systolic blood pressure	30.427	31.3637	3.07861	1.85	1.69 to 2.01	3.12e-16
ASDRs	Tropical Latin America	Female	High systolic blood pressure	25.3361	25.8474	2.01786	0.73	0.66 to 0.8	1.54e-06
ASDRs	Western Europe	Female	High systolic blood pressure	30.8239	25.9064	-15.9536	-0.54	-0.67 to -0.42	9.71e-25
ASDRs	Western Sub-Saharan Africa	Female	High systolic blood pressure	26.046	31.7279	21.815	2.62	2.44 to 2.8	1.13e-18
ASDRs	World Bank High Income	Female	High systolic blood pressure	30.1944	24.5065	-18.8377	-0.84	-1.04 to -0.64	2.35e-32
ASDRs	World Bank Low Income	Female	High systolic blood pressure	24.125	25.6068	6.14196	1.35	1.29 to 1.41	2.32e-19
ASDRs	World Bank Lower Middle Income	Female	High systolic blood pressure	28.3342	26.7392	-5.62912	-0.55	-0.68 to -0.42	5.45e-27
ASDRs	World Bank Upper Middle Income	Female	High systolic blood pressure	27.8011	27.2973	-1.81221	-0.74	-0.85 to -0.63	1.36e-28
ASDRs	Andean Latin America	Male	High systolic blood pressure	14.0945	19.9994	41.8944	3	2.51 to 3.49	0.899933
ASDRs	Australasia	Male	High systolic blood pressure	26.7468	22.2961	-16.6401	-0.34	-0.43 to -0.24	7.01e-20
ASDRs	Caribbean	Male	High systolic blood pressure	22.139	23.3401	5.42521	0.7	0.58 to 0.82	3.37e-33
ASDRs	Central Asia	Male	High systolic blood pressure	27.2332	26.8535	-1.39403	1.79	1.64 to 1.93	7.43e-41
ASDRs	Central Europe	Male	High systolic blood pressure	34.1451	29.9606	-12.2549	0.12	0.09 to 0.16	1.52e-06
ASDRs	Central Latin America	Male	High systolic blood pressure	22.0097	24.2618	10.2325	0.01	-0.13 to 0.16	1.35e-36
ASDRs	Central Sub-Saharan Africa	Male	High systolic blood pressure	27.4852	26.9804	-1.8367	-0.53	-0.72 to -0.34	3.44e-13
ASDRs	East Asia	Male	High systolic blood pressure	19.5269	24.1209	23.5265	2.29	2.05 to 2.53	9.95e-26
ASDRs	Eastern Europe	Male	High systolic blood pressure	28.9545	29.5734	2.13746	1.13	0.96 to 1.3	8.88e-06
ASDRs	Eastern Sub-Saharan Africa	Male	High systolic blood pressure	19.496	26.1075	33.9116	2.46	2.4 to 2.52	3.04e-24
ASDRs	Global	Male	High systolic blood pressure	28.3445	24.884	-12.2085	-0.64	-0.73 to -0.56	0.784955
ASDRs	High SDI	Male	High systolic blood pressure	29.136	23.5764	-19.0815	-0.97	-1.13 to -0.8	7.86e-07
ASDRs	High-income Asia Pacific	Male	High systolic blood pressure	30.3059	24.2124	-20.1067	-2.08	-2.28 to -1.88	4.97e-14
ASDRs	High-income North America	Male	High systolic blood pressure	27.8274	20.327	-26.9533	-0.56	-0.72 to -0.41	0.00016923
ASDRs	High-middle SDI	Male	High systolic blood pressure	29.8324	27.0627	-9.28434	-0.56	-0.6 to -0.53	5.1e-08
ASDRs	Low SDI	Male	High systolic blood pressure	23.066	25.9027	12.298	1.09	0.97 to 1.2	1.02e-09
ASDRs	Low-middle SDI	Male	High systolic blood pressure	22.1207	24.3116	9.90424	2.09	2.03 to 2.14	4.73e-07
ASDRs	Middle SDI	Male	High systolic blood pressure	23.2288	25.2398	8.65751	1.13	1.07 to 1.18	8.08e-09
ASDRs	North Africa and Middle East	Male	High systolic blood pressure	24.1756	24.2989	0.510071	0.56	0.11 to 1.01	4.02e-17
ASDRs	Oceania	Male	High systolic blood pressure	15.6823	17.5376	11.831	2.34	1.59 to 3.1	1.28e-28
ASDRs	South Asia	Male	High systolic blood pressure	21.1964	23.5421	11.0665	2.97	2.84 to 3.1	8.21e-05
ASDRs	Southeast Asia	Male	High systolic blood pressure	27.7035	29.3509	5.94674	1.96	1.87 to 2.06	2.45e-29
ASDRs	Southern Latin America	Male	High systolic blood pressure	22.0851	28.141	27.421	2.76	2.39 to 3.14	1.79e-06
ASDRs	Southern Sub-Saharan Africa	Male	High systolic blood pressure	30.5712	30.4878	-0.27301	1.51	1.22 to 1.81	3.34e-25
ASDRs	Tropical Latin America	Male	High systolic blood pressure	25.4302	26.5888	4.55627	0.5	0.45 to 0.56	0.00707698
ASDRs	Western Europe	Male	High systolic blood pressure	30.8987	25.845	-16.3556	-0.88	-1.02 to -0.73	9.82e-26
ASDRs	Western Sub-Saharan Africa	Male	High systolic blood pressure	22.8443	28.8049	26.0926	0.97	0.83 to 1.11	1.39e-09
ASDRs	World Bank High Income	Male	High systolic blood pressure	29.9505	23.9876	-19.909	-0.98	-1.1 to -0.86	1.68e-14
ASDRs	World Bank Low Income	Male	High systolic blood pressure	23.2106	26.3364	13.4672	1.06	0.92 to 1.2	0.0166263
ASDRs	World Bank Lower Middle Income	Male	High systolic blood pressure	26.1737	26.1125	-0.233878	0.4	0.19 to 0.6	2.22e-14
ASDRs	World Bank Upper Middle Income	Male	High systolic blood pressure	26.8168	27.2034	1.44166	0.09	0.03 to 0.15	2.07e-10
ASDRs	Andean Latin America	Both	Kidney dysfunction	8.2697	13.2677	60.4374	2.37	2.19 to 2.54	7.53e-15
ASDRs	Australasia	Both	Kidney dysfunction	11.0569	11.7497	6.26495	0.58	0.47 to 0.7	7.53e-08
ASDRs	Caribbean	Both	Kidney dysfunction	10.6055	14.4507	36.2562	1.8	1.72 to 1.88	1.92e-12
ASDRs	Central Asia	Both	Kidney dysfunction	9.98071	11.9344	19.5751	2.61	2.47 to 2.75	0.863021
ASDRs	Central Europe	Both	Kidney dysfunction	10.042	12.8526	27.9886	1.5	1.41 to 1.6	7.05e-25
ASDRs	Central Latin America	Both	Kidney dysfunction	13.9905	17.9537	28.3281	0.8	0.67 to 0.93	1.65e-20
ASDRs	Central Sub-Saharan Africa	Both	Kidney dysfunction	7.39001	9.22394	24.8164	0.35	0 to 0.71	1.61e-17
ASDRs	East Asia	Both	Kidney dysfunction	10.3469	10.8076	4.45251	1.19	1.07 to 1.31	6.39e-17
ASDRs	Eastern Europe	Both	Kidney dysfunction	10.6594	12.9525	21.5132	1.61	1.52 to 1.7	6.52e-10
ASDRs	Eastern Sub-Saharan Africa	Both	Kidney dysfunction	7.73306	9.04056	16.9079	1.71	1.56 to 1.86	1.55e-19
ASDRs	Global	Both	Kidney dysfunction	10.9079	12.2817	12.5942	0.22	0.13 to 0.32	1.23e-11
ASDRs	High SDI	Both	Kidney dysfunction	12.0739	13.1776	9.14098	0.38	0.25 to 0.5	1.49e-23
ASDRs	High-income Asia Pacific	Both	Kidney dysfunction	12.8792	13.0361	1.21868	-0.53	-0.62 to -0.44	8.25e-24
ASDRs	High-income North America	Both	Kidney dysfunction	14.5802	14.9603	2.60704	0.88	0.69 to 1.08	2.25e-17
ASDRs	High-middle SDI	Both	Kidney dysfunction	10.3217	12.0509	16.7537	0.28	0.2 to 0.36	8.09e-27
ASDRs	Low SDI	Both	Kidney dysfunction	8.21377	9.6729	17.7645	1.39	1.23 to 1.55	3.58e-18
ASDRs	Low-middle SDI	Both	Kidney dysfunction	9.51415	11.4863	20.7284	2.28	2.25 to 2.31	1.61e-12
ASDRs	Middle SDI	Both	Kidney dysfunction	11.0424	13.8333	25.274	1.71	1.65 to 1.78	6.88e-21
ASDRs	North Africa and Middle East	Both	Kidney dysfunction	12.8699	18.5312	43.9885	2.36	2.13 to 2.6	4.91e-13
ASDRs	Oceania	Both	Kidney dysfunction	11.5176	13.9946	21.5062	2.19	1.72 to 2.65	7.27e-20
ASDRs	South Asia	Both	Kidney dysfunction	9.70045	10.9087	12.4556	2.4	2.27 to 2.52	6.68e-21
ASDRs	Southeast Asia	Both	Kidney dysfunction	11.1785	14.3688	28.5393	2.35	2.26 to 2.43	0.0669329
ASDRs	Southern Latin America	Both	Kidney dysfunction	10.7978	13.4776	24.8183	2.54	2.27 to 2.8	1.1e-15
ASDRs	Southern Sub-Saharan Africa	Both	Kidney dysfunction	14.4353	16.8642	16.8263	2.09	1.93 to 2.26	6.04e-08
ASDRs	Tropical Latin America	Both	Kidney dysfunction	12.107	13.9046	14.8472	0.83	0.75 to 0.91	0.127507
ASDRs	Western Europe	Both	Kidney dysfunction	10.4023	10.8969	4.75539	0.35	0.24 to 0.45	1.36e-08
ASDRs	Western Sub-Saharan Africa	Both	Kidney dysfunction	8.34388	10.2475	22.8142	1.95	1.87 to 2.04	0.314179
ASDRs	World Bank High Income	Both	Kidney dysfunction	11.7659	12.8182	8.94351	0.39	0.27 to 0.52	1.55e-15
ASDRs	World Bank Low Income	Both	Kidney dysfunction	8.27891	9.60633	16.0337	1.24	1.02 to 1.45	2.18e-11
ASDRs	World Bank Lower Middle Income	Both	Kidney dysfunction	8.26002	10.417	26.1135	0.88	0.76 to 1.01	2.9e-17
ASDRs	World Bank Upper Middle Income	Both	Kidney dysfunction	10.5214	13.0345	23.8856	0.52	0.47 to 0.58	1.27e-13
ASDRs	Andean Latin America	Female	Kidney dysfunction	7.8427	13.6627	74.2091	2.01	1.86 to 2.16	5.97e-12
ASDRs	Australasia	Female	Kidney dysfunction	11.2802	11.7898	4.518	0.34	0.24 to 0.45	1.29e-13
ASDRs	Caribbean	Female	Kidney dysfunction	9.98284	13.6077	36.3113	2.02	1.95 to 2.1	1.69e-10
ASDRs	Central Asia	Female	Kidney dysfunction	7.74079	9.01685	16.485	2.33	2.21 to 2.44	3.26e-14
ASDRs	Central Europe	Female	Kidney dysfunction	8.08085	10.7267	32.7418	1.61	1.43 to 1.79	5.28e-18
ASDRs	Central Latin America	Female	Kidney dysfunction	14.6101	18.0482	23.5322	0.92	0.8 to 1.03	2.36e-13
ASDRs	Central Sub-Saharan Africa	Female	Kidney dysfunction	6.72953	8.20052	21.8587	1.48	1.3 to 1.66	1.85e-16
ASDRs	East Asia	Female	Kidney dysfunction	10.9769	11.0153	0.349693	0.1	-0.02 to 0.23	1.12e-14
ASDRs	Eastern Europe	Female	Kidney dysfunction	8.40495	9.41495	12.0166	0.71	0.57 to 0.85	5.06e-14
ASDRs	Eastern Sub-Saharan Africa	Female	Kidney dysfunction	6.73561	7.98781	18.5908	1.66	1.46 to 1.86	3.54e-16
ASDRs	Global	Female	Kidney dysfunction	10.3099	11.5924	12.4394	0.06	-0.12 to 0.24	8.16e-25
ASDRs	High SDI	Female	Kidney dysfunction	11.8807	13.301	11.9555	0.45	0.25 to 0.65	9.56e-17
ASDRs	High-income Asia Pacific	Female	Kidney dysfunction	10.6959	11.0395	3.21248	0.29	0.23 to 0.36	0.198495
ASDRs	High-income North America	Female	Kidney dysfunction	14.4731	15.3047	5.74544	0.98	0.69 to 1.27	2.39e-20
ASDRs	High-middle SDI	Female	Kidney dysfunction	8.85954	10.2366	15.5435	-0.02	-0.17 to 0.14	2.73e-13
ASDRs	Low SDI	Female	Kidney dysfunction	7.62409	8.95436	17.4482	1.78	1.68 to 1.87	8.41e-20
ASDRs	Low-middle SDI	Female	Kidney dysfunction	9.01237	10.8515	20.4071	2.07	2.03 to 2.11	1.95e-20
ASDRs	Middle SDI	Female	Kidney dysfunction	10.6883	13.1621	23.1453	1.68	1.61 to 1.75	0.325192
ASDRs	North Africa and Middle East	Female	Kidney dysfunction	11.943	16.7713	40.428	2.82	2.55 to 3.09	5.79e-22
ASDRs	Oceania	Female	Kidney dysfunction	8.81603	11.1011	25.9195	2.06	1.84 to 2.28	8.83e-08
ASDRs	South Asia	Female	Kidney dysfunction	8.51626	9.86587	15.8475	1.66	1.54 to 1.79	0.375809
ASDRs	Southeast Asia	Female	Kidney dysfunction	9.33711	12.1225	29.8315	2.23	2.14 to 2.32	1.02e-16
ASDRs	Southern Latin America	Female	Kidney dysfunction	10.1798	12.8535	26.2646	2.39	2.15 to 2.64	1.06e-19
ASDRs	Southern Sub-Saharan Africa	Female	Kidney dysfunction	10.937	13.5399	23.7982	2.59	2.45 to 2.73	1.58e-15
ASDRs	Tropical Latin America	Female	Kidney dysfunction	11.0974	13.2765	19.6357	1.18	1.07 to 1.29	0.193745
ASDRs	Western Europe	Female	Kidney dysfunction	10.1049	10.7552	6.43589	0.47	0.34 to 0.6	1.93e-14
ASDRs	Western Sub-Saharan Africa	Female	Kidney dysfunction	9.53301	11.0773	16.1992	2.29	2.16 to 2.41	3.3e-12
ASDRs	World Bank High Income	Female	Kidney dysfunction	11.4758	12.8558	12.025	0.48	0.29 to 0.67	3.82e-13
ASDRs	World Bank Low Income	Female	Kidney dysfunction	7.69698	8.9534	16.3235	1.69	1.54 to 1.84	0.0447291
ASDRs	World Bank Lower Middle Income	Female	Kidney dysfunction	6.9722	8.61302	23.5339	0.41	0.29 to 0.54	1.5e-07
ASDRs	World Bank Upper Middle Income	Female	Kidney dysfunction	9.09922	11.295	24.1316	0.19	0.08 to 0.3	0.0449976
ASDRs	Andean Latin America	Male	Kidney dysfunction	8.77468	12.7926	45.7901	2.67	2.41 to 2.93	0.261123
ASDRs	Australasia	Male	Kidney dysfunction	10.7049	11.6674	8.99208	0.79	0.63 to 0.96	0.354906
ASDRs	Caribbean	Male	Kidney dysfunction	11.0202	15.1598	37.5637	1.63	1.54 to 1.72	0.000918094
ASDRs	Central Asia	Male	Kidney dysfunction	11.3249	13.7774	21.6562	2.74	2.52 to 2.97	2.22e-10
ASDRs	Central Europe	Male	Kidney dysfunction	10.8498	13.8157	27.3361	1.42	1.36 to 1.48	0.161277
ASDRs	Central Latin America	Male	Kidney dysfunction	13.3418	17.8323	33.6568	0.64	0.49 to 0.79	1.97e-24
ASDRs	Central Sub-Saharan Africa	Male	Kidney dysfunction	7.4147	8.92031	20.3058	0.18	-0.17 to 0.53	2.02e-24
ASDRs	East Asia	Male	Kidney dysfunction	9.52732	10.2537	7.62422	2.06	1.86 to 2.26	4.7e-08
ASDRs	Eastern Europe	Male	Kidney dysfunction	11.3815	14.488	27.2946	2	1.83 to 2.17	3.41e-22
ASDRs	Eastern Sub-Saharan Africa	Male	Kidney dysfunction	8.12144	9.3011	14.5252	1.83	1.71 to 1.96	1.05e-21
ASDRs	Global	Male	Kidney dysfunction	11.1248	12.6037	13.2939	0.34	0.3 to 0.38	5.96e-13
ASDRs	High SDI	Male	Kidney dysfunction	11.8967	12.8844	8.30223	0.17	0.1 to 0.25	1.63e-24
ASDRs	High-income Asia Pacific	Male	Kidney dysfunction	13.7704	14.1061	2.43812	-1.2	-1.37 to -1.03	3.73e-14
ASDRs	High-income North America	Male	Kidney dysfunction	14.3766	14.5005	0.861358	0.69	0.59 to 0.79	1.68e-16
ASDRs	High-middle SDI	Male	Kidney dysfunction	11.0646	12.9751	17.2664	0.43	0.38 to 0.48	1.75e-08
ASDRs	Low SDI	Male	Kidney dysfunction	8.35494	9.92757	18.8227	1.28	1.07 to 1.48	9.05e-20
ASDRs	Low-middle SDI	Male	Kidney dysfunction	9.80276	11.834	20.7216	2.49	2.43 to 2.54	1.4e-08
ASDRs	Middle SDI	Male	Kidney dysfunction	10.9568	14.1048	28.7319	1.73	1.67 to 1.79	2.07e-24
ASDRs	North Africa and Middle East	Male	Kidney dysfunction	13.3137	19.8424	49.0378	2.08	1.75 to 2.42	6.58e-18
ASDRs	Oceania	Male	Kidney dysfunction	13.1117	14.942	13.9597	2.32	1.69 to 2.96	1.71e-24
ASDRs	South Asia	Male	Kidney dysfunction	10.6653	11.508	7.90146	2.94	2.77 to 3.12	1.63e-18
ASDRs	Southeast Asia	Male	Kidney dysfunction	12.1962	15.1573	24.2795	2.44	2.34 to 2.54	2.34e-08
ASDRs	Southern Latin America	Male	Kidney dysfunction	10.9491	13.5941	24.1579	2.64	2.35 to 2.94	0.0601348
ASDRs	Southern Sub-Saharan Africa	Male	Kidney dysfunction	15.9073	18.429	15.8528	2.03	1.8 to 2.26	1.23e-17
ASDRs	Tropical Latin America	Male	Kidney dysfunction	12.8082	14.4114	12.5166	0.58	0.49 to 0.66	0.00561738
ASDRs	Western Europe	Male	Kidney dysfunction	10.2135	10.7592	5.34333	0.06	-0.04 to 0.15	2.8e-22
ASDRs	Western Sub-Saharan Africa	Male	Kidney dysfunction	6.86525	8.40894	22.4856	0.66	0.56 to 0.75	9.73e-17
ASDRs	World Bank High Income	Male	Kidney dysfunction	11.65	12.5725	7.91909	0.19	0.12 to 0.26	2.03e-29
ASDRs	World Bank Low Income	Male	Kidney dysfunction	8.26268	9.56813	15.7994	1.12	0.88 to 1.36	5.98e-17
ASDRs	World Bank Lower Middle Income	Male	Kidney dysfunction	9.40964	11.8235	25.6526	1.29	1.15 to 1.42	4.49e-13
ASDRs	World Bank Upper Middle Income	Male	Kidney dysfunction	11.4757	14.1129	22.98	0.81	0.76 to 0.86	4.11e-22
ASDRs	Andean Latin America	Both	Lead exposure	1.32287	1.52572	15.334	1.2	1.02 to 1.38	3.64e-06
ASDRs	Australasia	Both	Lead exposure	1.3319	1.30827	-1.7738	0.34	0.09 to 0.59	3.82e-26
ASDRs	Caribbean	Both	Lead exposure	1.87132	1.90194	1.63591	0.75	0.67 to 0.83	1.19e-10
ASDRs	Central Asia	Both	Lead exposure	1.02055	1.10177	7.95883	2.09	1.9 to 2.29	2.89e-36
ASDRs	Central Europe	Both	Lead exposure	0.803052	0.864793	7.68829	0.95	0.77 to 1.13	2.28e-12
ASDRs	Central Latin America	Both	Lead exposure	2.26468	2.26036	-0.19063	-0.04	-0.17 to 0.08	3.56e-37
ASDRs	Central Sub-Saharan Africa	Both	Lead exposure	1.62478	1.91527	17.8787	0.17	0 to 0.35	0.000134285
ASDRs	East Asia	Both	Lead exposure	2.17962	2.44495	12.1733	1.08	0.96 to 1.21	1.2e-21
ASDRs	Eastern Europe	Both	Lead exposure	0.303984	0.355743	17.0269	1.49	1.37 to 1.61	8.01e-06
ASDRs	Eastern Sub-Saharan Africa	Both	Lead exposure	2.48311	2.35045	-5.34253	0.89	0.83 to 0.96	1.09e-21
ASDRs	Global	Both	Lead exposure	0.953974	1.04982	10.0468	0.15	0 to 0.3	0.0270484
ASDRs	High SDI	Both	Lead exposure	0.903921	0.73968	-18.1697	-0.55	-0.73 to -0.38	2.29e-11
ASDRs	High-income Asia Pacific	Both	Lead exposure	0.733828	0.546932	-25.4686	-1.72	-1.9 to -1.54	2.31e-13
ASDRs	High-income North America	Both	Lead exposure	1.17051	0.829877	-29.1012	-0.26	-0.43 to -0.1	2.14e-13
ASDRs	High-middle SDI	Both	Lead exposure	0.704486	0.788896	11.9817	0.07	-0.19 to 0.34	1.46e-10
ASDRs	Low SDI	Both	Lead exposure	2.36405	2.69903	14.1699	1.24	1.2 to 1.28	1.04e-19
ASDRs	Low-middle SDI	Both	Lead exposure	2.48812	2.96939	19.3426	2.18	2.11 to 2.25	1.11e-07
ASDRs	Middle SDI	Both	Lead exposure	1.76247	1.97757	12.2042	1.28	1.16 to 1.4	3.21e-17
ASDRs	North Africa and Middle East	Both	Lead exposure	1.51409	1.73352	14.4928	1.6	1.45 to 1.76	0.0441337
ASDRs	Oceania	Both	Lead exposure	0.543235	0.536974	-1.15263	1.31	0.9 to 1.71	4.08e-18
ASDRs	South Asia	Both	Lead exposure	3.18207	3.78739	19.023	2.5	2.35 to 2.65	7.01e-12
ASDRs	Southeast Asia	Both	Lead exposure	1.28738	1.35508	5.25882	1.59	1.39 to 1.78	1.16e-21
ASDRs	Southern Latin America	Both	Lead exposure	0.441449	0.46777	5.96242	1.92	1.64 to 2.2	0.0924412
ASDRs	Southern Sub-Saharan Africa	Both	Lead exposure	1.11792	1.14776	2.66922	1.62	1.3 to 1.94	1.93e-20
ASDRs	Tropical Latin America	Both	Lead exposure	1.49265	1.37362	-7.97451	0.21	0.12 to 0.3	5.76e-05
ASDRs	Western Europe	Both	Lead exposure	0.830264	0.786464	-5.27541	-0.04	-0.3 to 0.23	2.09e-19
ASDRs	Western Sub-Saharan Africa	Both	Lead exposure	1.33113	1.52077	14.246	1.63	1.49 to 1.77	6.1e-05
ASDRs	World Bank High Income	Both	Lead exposure	0.950145	0.807009	-15.0647	-0.44	-0.64 to -0.24	5.32e-13
ASDRs	World Bank Low Income	Both	Lead exposure	2.25914	2.4123	6.77988	0.89	0.84 to 0.94	0.0418634
ASDRs	World Bank Lower Middle Income	Both	Lead exposure	1.03893	1.95089	87.7784	2.18	2.12 to 2.24	6.56e-13
ASDRs	World Bank Upper Middle Income	Both	Lead exposure	0.818729	1.07694	31.5383	0.74	0.6 to 0.88	1.43e-13
ASDRs	Andean Latin America	Female	Lead exposure	1.09205	1.26982	16.2786	0.48	0.29 to 0.67	4.32e-20
ASDRs	Australasia	Female	Lead exposure	1.16623	1.11152	-4.69054	0.05	-0.21 to 0.32	7.35e-12
ASDRs	Caribbean	Female	Lead exposure	1.32417	1.42595	7.68599	1.18	1.1 to 1.27	9.74e-19
ASDRs	Central Asia	Female	Lead exposure	0.74871	0.865132	15.5497	2.25	1.97 to 2.55	0.176791
ASDRs	Central Europe	Female	Lead exposure	0.483736	0.560602	15.8899	1.29	1.07 to 1.51	1.37e-18
ASDRs	Central Latin America	Female	Lead exposure	1.7596	1.84984	5.12839	0.41	0.31 to 0.52	1.14e-20
ASDRs	Central Sub-Saharan Africa	Female	Lead exposure	1.12428	1.44537	28.5593	1.7	1.66 to 1.74	4.58e-12
ASDRs	East Asia	Female	Lead exposure	1.78538	1.93005	8.1031	0.02	-0.12 to 0.16	6.37e-18
ASDRs	Eastern Europe	Female	Lead exposure	0.198334	0.217088	9.45579	0.71	0.51 to 0.91	1.55e-09
ASDRs	Eastern Sub-Saharan Africa	Female	Lead exposure	1.38805	1.45411	4.75902	1.2	1.15 to 1.25	1.35e-18
ASDRs	Global	Female	Lead exposure	0.719283	0.798639	11.0326	0.05	-0.17 to 0.27	3.51e-12
ASDRs	High SDI	Female	Lead exposure	0.711247	0.569528	-19.9254	-0.65	-0.93 to -0.37	4.57e-22
ASDRs	High-income Asia Pacific	Female	Lead exposure	0.497918	0.418399	-15.9703	-0.48	-0.61 to -0.35	5.96e-23
ASDRs	High-income North America	Female	Lead exposure	0.907359	0.62342	-31.2929	-0.36	-0.67 to -0.06	1.83e-13
ASDRs	High-middle SDI	Female	Lead exposure	0.499164	0.580657	16.3258	0.03	-0.27 to 0.33	3.87e-24
ASDRs	Low SDI	Female	Lead exposure	1.69629	2.09635	23.5845	1.93	1.84 to 2.01	7.33e-18
ASDRs	Low-middle SDI	Female	Lead exposure	2.0382	2.4785	21.6022	2.06	1.98 to 2.15	2.69e-09
ASDRs	Middle SDI	Female	Lead exposure	1.35749	1.55426	14.4947	1.38	1.24 to 1.52	2.88e-21
ASDRs	North Africa and Middle East	Female	Lead exposure	1.25464	1.3832	10.2469	1.97	1.74 to 2.21	1.47e-09
ASDRs	Oceania	Female	Lead exposure	0.37851	0.357918	-5.44032	0.85	0.7 to 1	2.25e-20
ASDRs	South Asia	Female	Lead exposure	2.80696	3.4019	21.195	1.82	1.64 to 2	3.74e-28
ASDRs	Southeast Asia	Female	Lead exposure	0.876299	0.920612	5.05681	1.4	1.22 to 1.58	0.00434556
ASDRs	Southern Latin America	Female	Lead exposure	0.314781	0.332333	5.57597	1.71	1.49 to 1.93	8.75e-30
ASDRs	Southern Sub-Saharan Africa	Female	Lead exposure	0.578674	0.773511	33.6696	2.8	2.53 to 3.07	7.19e-21
ASDRs	Tropical Latin America	Female	Lead exposure	1.15275	1.1494	-0.290408	0.68	0.55 to 0.81	3.62e-09
ASDRs	Western Europe	Female	Lead exposure	0.627846	0.609925	-2.85439	0.09	-0.2 to 0.39	2.37e-13
ASDRs	Western Sub-Saharan Africa	Female	Lead exposure	1.20412	1.37048	13.816	2.18	2.02 to 2.35	2.71e-09
ASDRs	World Bank High Income	Female	Lead exposure	0.732343	0.614177	-16.1354	-0.47	-0.75 to -0.2	9.42e-15
ASDRs	World Bank Low Income	Female	Lead exposure	1.49301	1.70743	14.3615	1.61	1.55 to 1.67	2.81e-14
ASDRs	World Bank Lower Middle Income	Female	Lead exposure	0.760419	1.52051	99.9571	2.03	1.95 to 2.1	5.49e-13
ASDRs	World Bank Upper Middle Income	Female	Lead exposure	0.579049	0.831133	43.5341	0.79	0.63 to 0.94	7.56e-15
ASDRs	Andean Latin America	Male	Lead exposure	1.61153	1.79553	11.4178	1.78	1.57 to 1.98	1.92e-09
ASDRs	Australasia	Male	Lead exposure	1.54184	1.51197	-1.93703	0.43	0.16 to 0.69	3.08e-13
ASDRs	Caribbean	Male	Lead exposure	2.3386	2.40524	2.84968	0.6	0.51 to 0.68	1.58e-07
ASDRs	Central Asia	Male	Lead exposure	1.33449	1.39145	4.26835	1.86	1.67 to 2.05	9.49e-12
ASDRs	Central Europe	Male	Lead exposure	1.04298	1.13229	8.56335	0.85	0.67 to 1.02	3.72e-15
ASDRs	Central Latin America	Male	Lead exposure	2.79353	2.8242	1.098	-0.31	-0.47 to -0.15	4.35e-08
ASDRs	Central Sub-Saharan Africa	Male	Lead exposure	1.74266	2.12701	22.0555	0.3	0.15 to 0.45	1.08e-16
ASDRs	East Asia	Male	Lead exposure	2.62566	2.84322	8.28581	1.69	1.51 to 1.87	2.7e-12
ASDRs	Eastern Europe	Male	Lead exposure	0.425393	0.47866	12.5217	1.44	1.32 to 1.56	1.25e-10
ASDRs	Eastern Sub-Saharan Africa	Male	Lead exposure	3.1541	2.93323	-7.00267	1.06	0.97 to 1.16	2.96e-12
ASDRs	Global	Male	Lead exposure	1.2214	1.31172	7.39509	0.12	0.04 to 0.21	5.91e-23
ASDRs	High SDI	Male	Lead exposure	1.12503	0.924322	-17.8402	-0.73	-0.81 to -0.65	1.86e-11
ASDRs	High-income Asia Pacific	Male	Lead exposure	0.885088	0.659732	-25.4614	-2.41	-2.65 to -2.16	2.54e-13
ASDRs	High-income North America	Male	Lead exposure	1.46705	1.06516	-27.3945	-0.39	-0.47 to -0.31	8.89e-21
ASDRs	High-middle SDI	Male	Lead exposure	0.929916	1.00371	7.93511	0	-0.24 to 0.25	0.0012546
ASDRs	Low SDI	Male	Lead exposure	2.71492	3.11364	14.6862	1.15	1.1 to 1.21	2.47e-15
ASDRs	Low-middle SDI	Male	Lead exposure	2.8902	3.4257	18.528	2.35	2.27 to 2.43	2.01e-05
ASDRs	Middle SDI	Male	Lead exposure	2.15122	2.40771	11.9232	1.19	1.09 to 1.29	1e-07
ASDRs	North Africa and Middle East	Male	Lead exposure	1.69476	2.01346	18.8053	1.38	1.11 to 1.66	1.27e-17
ASDRs	Oceania	Male	Lead exposure	0.718288	0.686936	-4.3648	1.57	1.05 to 2.09	0.468226
ASDRs	South Asia	Male	Lead exposure	3.50113	4.0771	16.4509	3.07	2.91 to 3.24	0.403591
ASDRs	Southeast Asia	Male	Lead exposure	1.59914	1.65677	3.60413	1.77	1.57 to 1.98	0.842745
ASDRs	Southern Latin America	Male	Lead exposure	0.53301	0.570595	7.05142	2.06	1.74 to 2.38	5.69e-09
ASDRs	Southern Sub-Saharan Africa	Male	Lead exposure	1.48557	1.47347	-0.814562	1.48	1.1 to 1.87	0.206632
ASDRs	Tropical Latin America	Male	Lead exposure	1.81166	1.64105	-9.41708	0	-0.08 to 0.09	3.96e-06
ASDRs	Western Europe	Male	Lead exposure	1.03354	0.959065	-7.20542	-0.39	-0.64 to -0.14	5.2e-06
ASDRs	Western Sub-Saharan Africa	Male	Lead exposure	1.55995	1.8894	21.1195	0.61	0.45 to 0.77	3.43e-09
ASDRs	World Bank High Income	Male	Lead exposure	1.18196	1.0065	-14.8449	-0.62	-0.76 to -0.48	9.22e-06
ASDRs	World Bank Low Income	Male	Lead exposure	2.62213	2.86638	9.31499	0.9	0.84 to 0.95	8.54e-18
ASDRs	World Bank Lower Middle Income	Male	Lead exposure	1.35364	2.37023	75.1003	2.32	2.24 to 2.4	5.3e-18
ASDRs	World Bank Upper Middle Income	Male	Lead exposure	1.11761	1.3452	20.3632	0.66	0.55 to 0.78	0.108135
ASDRs	Andean Latin America	Both	Smoking	10.8167	7.55366	-30.1666	-0.48	-0.73 to -0.23	3.03e-19
ASDRs	Australasia	Both	Smoking	28.8823	15.9965	-44.6146	-1.7	-1.76 to -1.63	2e-14
ASDRs	Caribbean	Both	Smoking	28.6777	24.3116	-15.2246	0.23	0.09 to 0.37	5.39e-14
ASDRs	Central Asia	Both	Smoking	28.0759	25.2089	-10.2118	1.61	1.39 to 1.83	7.95e-17
ASDRs	Central Europe	Both	Smoking	39.4525	32.4978	-17.628	0.01	-0.05 to 0.06	1.2e-14
ASDRs	Central Latin America	Both	Smoking	25.5823	13.4335	-47.4891	-2.1	-2.19 to -2	4.96e-33
ASDRs	Central Sub-Saharan Africa	Both	Smoking	18.8419	13.6902	-27.3416	-1.57	-2 to -1.14	1.01e-34
ASDRs	East Asia	Both	Smoking	28.2758	33.2969	17.7576	1.15	1 to 1.3	4.17e-30
ASDRs	Eastern Europe	Both	Smoking	28.9227	34.3941	18.9174	1.74	1.56 to 1.92	6.47e-33
ASDRs	Eastern Sub-Saharan Africa	Both	Smoking	18.4508	14.4076	-21.9131	0.06	-0.03 to 0.15	3.04e-19
ASDRs	Global	Both	Smoking	30.6559	24.2616	-20.8583	-1	-1.06 to -0.94	2.43e-15
ASDRs	High SDI	Both	Smoking	36.0947	26.7741	-25.8227	-0.94	-1.02 to -0.86	3.4e-22
ASDRs	High-income Asia Pacific	Both	Smoking	40.2989	27.3267	-32.19	-1.93	-2.04 to -1.81	4.22e-17
ASDRs	High-income North America	Both	Smoking	39.9721	27.368	-31.5323	-0.46	-0.61 to -0.31	1.97e-15
ASDRs	High-middle SDI	Both	Smoking	30.1441	28.5609	-5.25232	-0.43	-0.49 to -0.38	1.51e-12
ASDRs	Low SDI	Both	Smoking	19.0059	14.4288	-24.0828	-0.33	-0.48 to -0.19	7e-19
ASDRs	Low-middle SDI	Both	Smoking	26.3962	21.1917	-19.7168	0.74	0.7 to 0.77	2.01e-13
ASDRs	Middle SDI	Both	Smoking	29.0627	22.0611	-24.0913	-0.1	-0.18 to -0.01	1.3e-19
ASDRs	North Africa and Middle East	Both	Smoking	35.3884	26.2245	-25.8952	-0.15	-0.41 to 0.11	1.14e-18
ASDRs	Oceania	Both	Smoking	25.2397	21.8028	-13.617	1.06	0.63 to 1.48	3.54e-18
ASDRs	South Asia	Both	Smoking	25.1422	21.3546	-15.0648	1.31	1.24 to 1.39	5.78e-19
ASDRs	Southeast Asia	Both	Smoking	32.5401	30.4794	-6.33288	1.19	1.05 to 1.33	1.13e-10
ASDRs	Southern Latin America	Both	Smoking	27.3213	21.0732	-22.8691	1	0.83 to 1.17	4.49e-08
ASDRs	Southern Sub-Saharan Africa	Both	Smoking	40.7724	23.7028	-41.8656	-0.46	-0.77 to -0.14	5.01e-13
ASDRs	Tropical Latin America	Both	Smoking	40.1914	23.4695	-41.6057	-1.42	-1.51 to -1.33	5.97e-09
ASDRs	Western Europe	Both	Smoking	34.2818	25.7599	-24.8585	-0.87	-0.98 to -0.76	1.24e-29
ASDRs	Western Sub-Saharan Africa	Both	Smoking	9.5383	6.70635	-29.6903	-0.16	-0.27 to -0.06	7.89e-25
ASDRs	World Bank High Income	Both	Smoking	35.7774	26.7736	-25.1663	-0.92	-1.01 to -0.83	4.34e-35
ASDRs	World Bank Low Income	Both	Smoking	18.8206	13.8145	-26.5989	-0.57	-0.77 to -0.38	1.36e-25
ASDRs	World Bank Lower Middle Income	Both	Smoking	25.7886	23.3136	-9.59725	-0.29	-0.43 to -0.16	6.67e-17
ASDRs	World Bank Upper Middle Income	Both	Smoking	28.2365	27.8849	-1.24503	-0.21	-0.28 to -0.15	6.47e-18
ASDRs	Andean Latin America	Female	Smoking	2.97534	2.25983	-24.0481	-0.66	-0.85 to -0.47	1.43e-15
ASDRs	Australasia	Female	Smoking	23.5203	13.4542	-42.7976	-1.84	-1.95 to -1.74	3.54e-14
ASDRs	Caribbean	Female	Smoking	15.8185	14.4382	-8.7256	0.76	0.63 to 0.88	4.21e-38
ASDRs	Central Asia	Female	Smoking	4.5675	3.67963	-19.4389	0.93	0.67 to 1.19	2.38e-34
ASDRs	Central Europe	Female	Smoking	22.169	18.7926	-15.2301	0.08	-0.04 to 0.2	0.205773
ASDRs	Central Latin America	Female	Smoking	15.2238	7.61525	-49.9781	-1.98	-2.06 to -1.9	5.94e-32
ASDRs	Central Sub-Saharan Africa	Female	Smoking	2.28816	1.75878	-23.1358	-0.25	-0.45 to -0.06	1.86e-22
ASDRs	East Asia	Female	Smoking	8.67499	9.77312	12.6586	-0.03	-0.49 to 0.44	4.21e-27
ASDRs	Eastern Europe	Female	Smoking	5.64853	8.26054	46.2423	1.86	1.63 to 2.1	0.776539
ASDRs	Eastern Sub-Saharan Africa	Female	Smoking	5.33564	4.7027	-11.8625	0.64	0.56 to 0.72	9.45e-27
ASDRs	Global	Female	Smoking	17.7364	13.3461	-24.7527	-1.42	-1.6 to -1.24	0.463994
ASDRs	High SDI	Female	Smoking	27.728	20.9438	-24.4672	-0.97	-1.15 to -0.8	0.0163822
ASDRs	High-income Asia Pacific	Female	Smoking	14.7864	9.16192	-38.0382	-1.57	-1.63 to -1.52	9.8e-14
ASDRs	High-income North America	Female	Smoking	34.3936	23.7662	-30.8993	-0.49	-0.76 to -0.21	0.0584903
ASDRs	High-middle SDI	Female	Smoking	10.0851	10.547	4.57986	-0.43	-0.54 to -0.33	1.45e-06
ASDRs	Low SDI	Female	Smoking	5.45225	5.06898	-7.02961	0.92	0.89 to 0.96	5.84e-07
ASDRs	Low-middle SDI	Female	Smoking	11.1631	7.96195	-28.676	0.22	0.1 to 0.34	6.98e-07
ASDRs	Middle SDI	Female	Smoking	14.0247	9.0588	-35.4084	-0.63	-0.84 to -0.42	1.44e-06
ASDRs	North Africa and Middle East	Female	Smoking	11.3319	7.48618	-33.937	-0.26	-0.36 to -0.15	1.94e-25
ASDRs	Oceania	Female	Smoking	13.3025	11.377	-14.4746	0.74	0.57 to 0.9	1.13e-28
ASDRs	South Asia	Female	Smoking	7.13697	6.74977	-5.42526	1.02	0.92 to 1.12	0.00475607
ASDRs	Southeast Asia	Female	Smoking	7.90435	6.49758	-17.7973	0.7	0.4 to 0.99	1.33e-27
ASDRs	Southern Latin America	Female	Smoking	20.3275	16.8281	-17.2152	1.01	0.9 to 1.12	3.77e-23
ASDRs	Southern Sub-Saharan Africa	Female	Smoking	22.2661	11.2298	-49.5652	-0.69	-0.99 to -0.4	4.96e-27
ASDRs	Tropical Latin America	Female	Smoking	29.3623	17.0209	-42.0313	-1.28	-1.44 to -1.11	0.364603
ASDRs	Western Europe	Female	Smoking	21.9345	16.7217	-23.7657	-0.87	-1 to -0.74	3.3e-27
ASDRs	Western Sub-Saharan Africa	Female	Smoking	4.88434	3.56283	-27.056	0.58	0.49 to 0.68	2.68e-13
ASDRs	World Bank High Income	Female	Smoking	25.5525	19.7216	-22.8191	-0.89	-1.06 to -0.72	3.61e-15
ASDRs	World Bank Low Income	Female	Smoking	4.82182	4.11416	-14.6762	0.54	0.47 to 0.6	0.0060719
ASDRs	World Bank Lower Middle Income	Female	Smoking	4.78383	5.2493	9.73013	-0.01	-0.13 to 0.11	8.45e-15
ASDRs	World Bank Upper Middle Income	Female	Smoking	9.808	10.2065	4.0627	-0.38	-0.48 to -0.28	4.81e-09
ASDRs	Andean Latin America	Male	Smoking	20.8451	12.9274	-37.9837	-0.42	-0.69 to -0.15	2.69e-11
ASDRs	Australasia	Male	Smoking	34.6915	17.9821	-48.1656	-1.82	-1.89 to -1.75	0.497592
ASDRs	Caribbean	Male	Smoking	39.474	34.2112	-13.3324	0.09	-0.05 to 0.24	2.35e-09
ASDRs	Central Asia	Male	Smoking	52.0678	45.5789	-12.4624	1.39	1.17 to 1.61	9.03e-09
ASDRs	Central Europe	Male	Smoking	51.2925	42.0836	-17.9537	-0.11	-0.17 to -0.06	3.81e-18
ASDRs	Central Latin America	Male	Smoking	36.5976	21.1834	-42.1181	-2.05	-2.16 to -1.94	1.95e-20
ASDRs	Central Sub-Saharan Africa	Male	Smoking	22.3479	17.8532	-20.1122	-1.23	-1.58 to -0.89	8.59e-15
ASDRs	East Asia	Male	Smoking	49.2727	49.5743	0.612084	1.26	1.1 to 1.41	2.67e-16
ASDRs	Eastern Europe	Male	Smoking	52.6952	54.3374	3.1165	1.25	1.05 to 1.45	6.04e-13
ASDRs	Eastern Sub-Saharan Africa	Male	Smoking	25.8462	19.5921	-24.1974	0.17	0.08 to 0.26	3.85e-20
ASDRs	Global	Male	Smoking	43.6789	33.4201	-23.4867	-1.02	-1.05 to -1	1.13e-13
ASDRs	High SDI	Male	Smoking	44.4109	31.397	-29.3034	-1.24	-1.28 to -1.21	6.84e-19
ASDRs	High-income Asia Pacific	Male	Smoking	56.5566	40.2394	-28.8511	-2.32	-2.45 to -2.18	2.7e-14
ASDRs	High-income North America	Male	Smoking	45.0407	30.2867	-32.7569	-0.63	-0.72 to -0.55	2e-20
ASDRs	High-middle SDI	Male	Smoking	49.1067	42.2639	-13.9345	-0.7	-0.75 to -0.65	2.13e-11
ASDRs	Low SDI	Male	Smoking	25.7204	20.0853	-21.9087	-0.36	-0.51 to -0.21	3.72e-18
ASDRs	Low-middle SDI	Male	Smoking	39.2875	32.54	-17.1746	1	0.94 to 1.07	1.11e-15
ASDRs	Middle SDI	Male	Smoking	42.157	33.4173	-20.7313	-0.01	-0.07 to 0.04	9.92e-20
ASDRs	North Africa and Middle East	Male	Smoking	51.9239	40.7999	-21.4237	-0.21	-0.51 to 0.1	1.44e-16
ASDRs	Oceania	Male	Smoking	33.4284	26.2815	-21.3799	1.1	0.59 to 1.6	3.95e-14
ASDRs	South Asia	Male	Smoking	40.4823	32.0444	-20.8434	1.64	1.55 to 1.73	5.32e-15
ASDRs	Southeast Asia	Male	Smoking	50.8293	46.1794	-9.14821	1.34	1.21 to 1.46	3.58e-17
ASDRs	Southern Latin America	Male	Smoking	31.4829	23.0392	-26.8199	0.95	0.74 to 1.16	1.8e-12
ASDRs	Southern Sub-Saharan Africa	Male	Smoking	52.4285	32.2429	-38.5012	-0.27	-0.63 to 0.09	1.04e-06
ASDRs	Tropical Latin America	Male	Smoking	49.9262	30.4961	-38.9176	-1.41	-1.48 to -1.35	0.000451859
ASDRs	Western Europe	Male	Smoking	45.8616	32.662	-28.7814	-1.3	-1.41 to -1.18	6.24e-05
ASDRs	Western Sub-Saharan Africa	Male	Smoking	16.8447	14.0955	-16.3205	-0.69	-0.81 to -0.56	0.000309781
ASDRs	World Bank High Income	Male	Smoking	45.4269	32.2912	-28.9163	-1.25	-1.31 to -1.19	1.54e-07
ASDRs	World Bank Low Income	Male	Smoking	24.7739	18.8815	-23.7847	-0.51	-0.7 to -0.32	0.00306947
ASDRs	World Bank Lower Middle Income	Male	Smoking	47.8606	39.4106	-17.6554	-0.27	-0.42 to -0.12	6.4e-10
ASDRs	World Bank Upper Middle Income	Male	Smoking	47.3314	42.5506	-10.1007	-0.29	-0.38 to -0.21	0.000147642
ASYLDR	Andean Latin America	Both	Diet high in sodium	3.15938	3.03162	-4.04393	-0.86	-0.93 to -0.79	7.91e-32
ASYLDR	Australasia	Both	Diet high in sodium	1.19208	1.20401	1.00076	-1.81	-2.03 to -1.59	7.74e-22
ASYLDR	Caribbean	Both	Diet high in sodium	2.13355	1.94532	-8.82212	-0.92	-0.96 to -0.87	5.89e-30
ASYLDR	Central Asia	Both	Diet high in sodium	4.38562	2.76224	-37.0161	-2.03	-2.14 to -1.91	9.41e-20
ASYLDR	Central Europe	Both	Diet high in sodium	9.00138	7.25186	-19.4361	-1.57	-1.69 to -1.46	0.44673
ASYLDR	Central Latin America	Both	Diet high in sodium	3.35702	3.47657	3.56136	-0.78	-0.84 to -0.72	5.07e-11
ASYLDR	Central Sub-Saharan Africa	Both	Diet high in sodium	1.41204	1.47804	4.67418	-0.09	-0.13 to -0.05	2.71e-15
ASYLDR	East Asia	Both	Diet high in sodium	8.42438	7.89934	-6.23242	-0.87	-0.92 to -0.82	3.19e-09
ASYLDR	Eastern Europe	Both	Diet high in sodium	1.97544	2.0581	4.18433	-0.3	-0.38 to -0.22	8.44e-28
ASYLDR	Eastern Sub-Saharan Africa	Both	Diet high in sodium	6.01244	5.0632	-15.7878	-0.84	-0.86 to -0.81	4.75e-28
ASYLDR	Global	Both	Diet high in sodium	4.2494	4.44125	4.51487	-1.01	-1.07 to -0.94	3.81e-24
ASYLDR	High SDI	Both	Diet high in sodium	2.99974	2.96118	-1.28563	-1.82	-1.98 to -1.66	7.17e-27
ASYLDR	High-income Asia Pacific	Both	Diet high in sodium	7.73979	4.75414	-38.5753	-4.35	-4.67 to -4.03	1.62e-18
ASYLDR	High-income North America	Both	Diet high in sodium	1.89888	2.50359	31.8456	0.25	0.04 to 0.46	1.01e-25
ASYLDR	High-middle SDI	Both	Diet high in sodium	4.59154	5.10735	11.2338	-0.65	-0.73 to -0.57	6.38e-14
ASYLDR	Low SDI	Both	Diet high in sodium	3.23189	3.02896	-6.27899	-0.45	-0.48 to -0.42	3.73e-24
ASYLDR	Low-middle SDI	Both	Diet high in sodium	3.92067	3.64736	-6.97114	-0.75	-0.8 to -0.7	8.41e-23
ASYLDR	Middle SDI	Both	Diet high in sodium	6.47177	5.68885	-12.0975	-1.1	-1.15 to -1.05	1.65e-23
ASYLDR	North Africa and Middle East	Both	Diet high in sodium	0.889273	0.907776	2.0807	-0.55	-0.57 to -0.53	0.534982
ASYLDR	Oceania	Both	Diet high in sodium	4.95251	4.69944	-5.10985	-0.15	-0.29 to -0.01	7.45e-23
ASYLDR	South Asia	Both	Diet high in sodium	2.44378	2.51025	2.71996	-0.18	-0.26 to -0.1	1.22e-07
ASYLDR	Southeast Asia	Both	Diet high in sodium	7.43747	5.67911	-23.6419	-1.31	-1.36 to -1.25	3.58e-13
ASYLDR	Southern Latin America	Both	Diet high in sodium	3.11299	3.09798	-0.482205	-1.32	-1.41 to -1.24	1.1e-17
ASYLDR	Southern Sub-Saharan Africa	Both	Diet high in sodium	1.90942	1.65538	-13.3047	-1.18	-1.26 to -1.1	6.34e-12
ASYLDR	Tropical Latin America	Both	Diet high in sodium	3.37639	3.10976	-7.89704	-1.67	-1.77 to -1.56	0.0622703
ASYLDR	Western Europe	Both	Diet high in sodium	1.98338	1.99117	0.392765	-1.94	-2.18 to -1.7	0.0518389
ASYLDR	Western Sub-Saharan Africa	Both	Diet high in sodium	2.17479	2.44105	12.2427	0.45	0.4 to 0.49	9.63e-13
ASYLDR	World Bank High Income	Both	Diet high in sodium	2.93801	2.80202	-4.62848	-1.93	-2.1 to -1.76	0.117133
ASYLDR	World Bank Low Income	Both	Diet high in sodium	4.51135	4.08886	-9.36497	-0.47	-0.53 to -0.42	2.14e-06
ASYLDR	World Bank Lower Middle Income	Both	Diet high in sodium	3.73232	3.30647	-11.4098	-0.88	-0.93 to -0.83	1.96e-18
ASYLDR	World Bank Upper Middle Income	Both	Diet high in sodium	6.37056	6.29089	-1.25061	-0.8	-0.85 to -0.75	0.0134638
ASYLDR	Andean Latin America	Female	Diet high in sodium	2.72348	2.49768	-8.29065	-1.11	-1.18 to -1.03	1.47e-14
ASYLDR	Australasia	Female	Diet high in sodium	1.04081	1.04043	-0.0361554	-1.76	-1.97 to -1.54	2.62e-25
ASYLDR	Caribbean	Female	Diet high in sodium	1.75196	1.55599	-11.1857	-0.99	-1.04 to -0.94	2.13e-25
ASYLDR	Central Asia	Female	Diet high in sodium	3.76709	2.19876	-41.6324	-2.36	-2.5 to -2.22	0.006148
ASYLDR	Central Europe	Female	Diet high in sodium	7.53751	5.65059	-25.0337	-1.97	-2.04 to -1.89	1.47e-26
ASYLDR	Central Latin America	Female	Diet high in sodium	2.46506	2.52334	2.36423	-1.09	-1.14 to -1.03	1.46e-18
ASYLDR	Central Sub-Saharan Africa	Female	Diet high in sodium	1.36818	1.4191	3.72156	-0.26	-0.29 to -0.23	5.52e-20
ASYLDR	East Asia	Female	Diet high in sodium	7.8304	7.27992	-7.03004	-0.8	-0.87 to -0.74	1.5e-20
ASYLDR	Eastern Europe	Female	Diet high in sodium	1.78214	1.81176	1.66199	-0.21	-0.3 to -0.12	2.19e-18
ASYLDR	Eastern Sub-Saharan Africa	Female	Diet high in sodium	6.06948	5.52977	-8.89209	-0.68	-0.71 to -0.65	0.513113
ASYLDR	Global	Female	Diet high in sodium	4.05354	4.16514	2.75315	-1.03	-1.11 to -0.94	5.59e-05
ASYLDR	High SDI	Female	Diet high in sodium	2.94518	2.54618	-13.5474	-2.39	-2.58 to -2.21	4.29e-17
ASYLDR	High-income Asia Pacific	Female	Diet high in sodium	7.45305	4.3513	-41.6172	-4.61	-4.9 to -4.31	7.72e-07
ASYLDR	High-income North America	Female	Diet high in sodium	1.8688	1.86892	0.00643316	-1.02	-1.25 to -0.8	0.0555811
ASYLDR	High-middle SDI	Female	Diet high in sodium	4.12058	4.66385	13.1844	-0.47	-0.55 to -0.39	9.59e-07
ASYLDR	Low SDI	Female	Diet high in sodium	3.13934	2.97567	-5.21376	-0.53	-0.55 to -0.5	3.76e-17
ASYLDR	Low-middle SDI	Female	Diet high in sodium	3.77612	3.4119	-9.64548	-0.98	-1.03 to -0.93	6.42e-08
ASYLDR	Middle SDI	Female	Diet high in sodium	6.06084	5.31087	-12.3741	-1.13	-1.2 to -1.07	9.51e-19
ASYLDR	North Africa and Middle East	Female	Diet high in sodium	0.710308	0.707603	-0.380839	-0.7	-0.72 to -0.67	1.31e-12
ASYLDR	Oceania	Female	Diet high in sodium	4.28737	4.04539	-5.64398	-0.15	-0.28 to -0.02	1.7e-18
ASYLDR	South Asia	Female	Diet high in sodium	2.34245	2.22589	-4.97601	-0.62	-0.68 to -0.56	6.92e-15
ASYLDR	Southeast Asia	Female	Diet high in sodium	6.64167	5.0312	-24.2479	-1.4	-1.47 to -1.33	6.48e-07
ASYLDR	Southern Latin America	Female	Diet high in sodium	2.82772	2.70413	-4.37073	-1.47	-1.54 to -1.41	5.59e-10
ASYLDR	Southern Sub-Saharan Africa	Female	Diet high in sodium	1.91956	1.68613	-12.1604	-1.39	-1.46 to -1.32	9.48e-12
ASYLDR	Tropical Latin America	Female	Diet high in sodium	2.97377	2.61858	-11.9441	-2.08	-2.22 to -1.94	1.85e-08
ASYLDR	Western Europe	Female	Diet high in sodium	1.60179	1.49339	-6.76779	-2.13	-2.4 to -1.86	0.826327
ASYLDR	Western Sub-Saharan Africa	Female	Diet high in sodium	2.09762	2.35101	12.0796	0.36	0.3 to 0.41	1.37e-07
ASYLDR	World Bank High Income	Female	Diet high in sodium	2.8119	2.33484	-16.9658	-2.53	-2.72 to -2.35	1.37e-16
ASYLDR	World Bank Low Income	Female	Diet high in sodium	4.46914	4.11705	-7.8782	-0.48	-0.52 to -0.44	0.00050234
ASYLDR	World Bank Lower Middle Income	Female	Diet high in sodium	3.45661	3.00774	-12.9859	-1.07	-1.14 to -1.01	2.71e-16
ASYLDR	World Bank Upper Middle Income	Female	Diet high in sodium	5.8239	5.79036	-0.575853	-0.69	-0.76 to -0.63	6.99e-17
ASYLDR	Andean Latin America	Male	Diet high in sodium	3.77082	3.77564	0.127774	-0.61	-0.68 to -0.55	1.19e-15
ASYLDR	Australasia	Male	Diet high in sodium	1.50627	1.48797	-1.21492	-1.85	-2.08 to -1.62	2.23e-13
ASYLDR	Caribbean	Male	Diet high in sodium	2.66931	2.54601	-4.61924	-0.83	-0.87 to -0.78	1.18e-30
ASYLDR	Central Asia	Male	Diet high in sodium	5.89614	3.90733	-33.7306	-1.62	-1.7 to -1.55	2.89e-42
ASYLDR	Central Europe	Male	Diet high in sodium	12.2207	10.2889	-15.8075	-1.13	-1.29 to -0.98	0.00609328
ASYLDR	Central Latin America	Male	Diet high in sodium	5.08287	5.23212	2.93643	-0.46	-0.52 to -0.4	5.44e-39
ASYLDR	Central Sub-Saharan Africa	Male	Diet high in sodium	1.48652	1.61266	8.48542	0.07	0.03 to 0.12	4.29e-23
ASYLDR	East Asia	Male	Diet high in sodium	11.1002	10.5915	-4.58301	-0.91	-0.96 to -0.86	2.11e-30
ASYLDR	Eastern Europe	Male	Diet high in sodium	3.23405	3.38296	4.60433	-0.31	-0.38 to -0.25	3.16e-08
ASYLDR	Eastern Sub-Saharan Africa	Male	Diet high in sodium	5.95344	4.39445	-26.1864	-1.21	-1.26 to -1.16	1.64e-28
ASYLDR	Global	Male	Diet high in sodium	4.75265	5.06546	6.58196	-0.92	-0.96 to -0.88	1.89e-18
ASYLDR	High SDI	Male	Diet high in sodium	3.13185	3.54529	13.201	-1.15	-1.27 to -1.03	9.89e-19
ASYLDR	High-income Asia Pacific	Male	Diet high in sodium	9.06907	5.87791	-35.1873	-3.5	-3.87 to -3.14	1.2e-18
ASYLDR	High-income North America	Male	Diet high in sodium	1.95457	3.14295	60.7999	1.13	0.86 to 1.4	2.66e-17
ASYLDR	High-middle SDI	Male	Diet high in sodium	6.04942	6.45042	6.62869	-0.87	-0.96 to -0.79	1.85e-12
ASYLDR	Low SDI	Male	Diet high in sodium	3.37545	3.1195	-7.58273	-0.38	-0.42 to -0.35	1.53e-10
ASYLDR	Low-middle SDI	Male	Diet high in sodium	4.18428	4.09878	-2.04321	-0.48	-0.54 to -0.41	6e-18
ASYLDR	Middle SDI	Male	Diet high in sodium	7.63903	6.70936	-12.17	-1.02	-1.05 to -0.99	9.92e-10
ASYLDR	North Africa and Middle East	Male	Diet high in sodium	1.12769	1.15928	2.80163	-0.43	-0.45 to -0.41	4.18e-15
ASYLDR	Oceania	Male	Diet high in sodium	5.90099	5.61851	-4.78702	-0.16	-0.31 to -0.01	2.72e-26
ASYLDR	South Asia	Male	Diet high in sodium	2.58976	2.96367	14.4382	0.31	0.2 to 0.41	0.591601
ASYLDR	Southeast Asia	Male	Diet high in sodium	9.21285	7.13834	-22.5176	-1.2	-1.25 to -1.16	1.19e-25
ASYLDR	Southern Latin America	Male	Diet high in sodium	3.60935	3.76848	4.40877	-1.14	-1.28 to -1	3.21e-24
ASYLDR	Southern Sub-Saharan Africa	Male	Diet high in sodium	1.91133	1.59087	-16.7663	-0.76	-0.82 to -0.71	1.86e-30
ASYLDR	Tropical Latin America	Male	Diet high in sodium	4.11469	3.95332	-3.92193	-1.16	-1.23 to -1.1	8.01e-18
ASYLDR	Western Europe	Male	Diet high in sodium	2.69333	2.74548	1.93627	-1.87	-2.08 to -1.65	2.35e-27
ASYLDR	Western Sub-Saharan Africa	Male	Diet high in sodium	2.2935	2.55701	11.4894	0.55	0.5 to 0.59	8.78e-14
ASYLDR	World Bank High Income	Male	Diet high in sodium	3.19454	3.47664	8.83091	-1.24	-1.39 to -1.09	5.06e-18
ASYLDR	World Bank Low Income	Male	Diet high in sodium	4.60177	4.06909	-11.5757	-0.54	-0.6 to -0.47	1.36e-15
ASYLDR	World Bank Lower Middle Income	Male	Diet high in sodium	4.2828	3.85848	-9.90765	-0.62	-0.65 to -0.59	5.71e-18
ASYLDR	World Bank Upper Middle Income	Male	Diet high in sodium	8.22994	7.94557	-3.45539	-0.91	-0.93 to -0.89	9.43e-18
ASYLDR	Andean Latin America	Both	High fasting plasma glucose	18.8923	27.0061	42.9477	0.64	0.59 to 0.69	4.57e-21
ASYLDR	Australasia	Both	High fasting plasma glucose	15.8554	23.6354	49.0687	-0.61	-0.74 to -0.49	2.02e-10
ASYLDR	Caribbean	Both	High fasting plasma glucose	28.3607	34.9417	23.2044	0.23	0.16 to 0.29	2.24e-17
ASYLDR	Central Asia	Both	High fasting plasma glucose	16.4929	27.8454	68.8328	1.77	1.7 to 1.85	7.39e-07
ASYLDR	Central Europe	Both	High fasting plasma glucose	22.902	30.2422	32.0503	0.22	0.15 to 0.3	6.34e-19
ASYLDR	Central Latin America	Both	High fasting plasma glucose	35.5937	37.8489	6.3359	-0.8	-0.91 to -0.69	8.15e-15
ASYLDR	Central Sub-Saharan Africa	Both	High fasting plasma glucose	21.3192	26.3836	23.755	0.56	0.52 to 0.6	1.25e-12
ASYLDR	East Asia	Both	High fasting plasma glucose	20.9461	22.3339	6.62555	-0.36	-0.6 to -0.12	7.43e-12
ASYLDR	Eastern Europe	Both	High fasting plasma glucose	13.9288	18.0281	29.431	0.56	0.48 to 0.63	2.1e-07
ASYLDR	Eastern Sub-Saharan Africa	Both	High fasting plasma glucose	16.5631	19.8372	19.7675	0.47	0.41 to 0.54	1.6e-19
ASYLDR	Global	Both	High fasting plasma glucose	21.7042	27.4667	26.5502	-0.13	-0.2 to -0.05	0.0165777
ASYLDR	High SDI	Both	High fasting plasma glucose	22.8337	30.3666	32.9903	-0.33	-0.6 to -0.06	2.88e-24
ASYLDR	High-income Asia Pacific	Both	High fasting plasma glucose	18.4338	20.825	12.9718	-2.15	-2.46 to -1.84	2.34e-28
ASYLDR	High-income North America	Both	High fasting plasma glucose	26.2133	36.0304	37.4506	1.08	0.55 to 1.62	1.31e-23
ASYLDR	High-middle SDI	Both	High fasting plasma glucose	20.9758	25.3345	20.7792	-0.22	-0.33 to -0.1	2.86e-23
ASYLDR	Low SDI	Both	High fasting plasma glucose	19.1347	25.8258	34.9686	0.71	0.65 to 0.77	0.0247028
ASYLDR	Low-middle SDI	Both	High fasting plasma glucose	20.7972	28.5449	37.2538	0.51	0.44 to 0.58	4.69e-07
ASYLDR	Middle SDI	Both	High fasting plasma glucose	22.0121	26.7083	21.3348	0.06	-0.06 to 0.17	3.59e-18
ASYLDR	North Africa and Middle East	Both	High fasting plasma glucose	22.5348	34.2937	52.1812	1.12	1.02 to 1.22	8.74e-08
ASYLDR	Oceania	Both	High fasting plasma glucose	28.5694	38.9288	36.2606	1.31	1.16 to 1.45	5.93e-12
ASYLDR	South Asia	Both	High fasting plasma glucose	20.9611	30.1234	43.7111	0.7	0.6 to 0.79	2.37e-12
ASYLDR	Southeast Asia	Both	High fasting plasma glucose	20.198	28.6392	41.7925	0.97	0.89 to 1.04	5.88e-33
ASYLDR	Southern Latin America	Both	High fasting plasma glucose	20.4985	29.9236	45.9796	-0.05	-0.17 to 0.07	3.17e-10
ASYLDR	Southern Sub-Saharan Africa	Both	High fasting plasma glucose	24.1321	32.6119	35.1393	0.41	0.18 to 0.65	2.45e-25
ASYLDR	Tropical Latin America	Both	High fasting plasma glucose	26.0911	28.9317	10.8869	-0.78	-0.85 to -0.7	1.63e-14
ASYLDR	Western Europe	Both	High fasting plasma glucose	23.1131	30.3988	31.5223	-0.99	-1.12 to -0.86	8.48e-08
ASYLDR	Western Sub-Saharan Africa	Both	High fasting plasma glucose	17.111	23.1679	35.3974	0.93	0.89 to 0.96	4.11e-16
ASYLDR	World Bank High Income	Both	High fasting plasma glucose	23.3192	30.8507	32.2975	-0.44	-0.65 to -0.23	6.98e-11
ASYLDR	World Bank Low Income	Both	High fasting plasma glucose	18.3203	23.9539	30.7507	0.81	0.74 to 0.89	2.28e-17
ASYLDR	World Bank Lower Middle Income	Both	High fasting plasma glucose	19.3858	28.5452	47.2481	0.87	0.78 to 0.96	0.00307282
ASYLDR	World Bank Upper Middle Income	Both	High fasting plasma glucose	21.0419	24.5092	16.4781	-0.14	-0.27 to -0.01	2.97e-11
ASYLDR	Andean Latin America	Female	High fasting plasma glucose	19.0846	26.9463	41.194	0.56	0.5 to 0.61	1.21e-31
ASYLDR	Australasia	Female	High fasting plasma glucose	14.837	22.0452	48.5826	-0.61	-0.72 to -0.49	8.86e-22
ASYLDR	Caribbean	Female	High fasting plasma glucose	27.8777	33.9623	21.8259	0.22	0.15 to 0.28	5.31e-23
ASYLDR	Central Asia	Female	High fasting plasma glucose	17.0594	28.3064	65.9289	1.71	1.63 to 1.78	1.45e-22
ASYLDR	Central Europe	Female	High fasting plasma glucose	22.582	28.8737	27.8616	0.03	-0.04 to 0.1	1.58e-09
ASYLDR	Central Latin America	Female	High fasting plasma glucose	36.3331	37.4427	3.05398	-1.2	-1.31 to -1.09	2.18e-07
ASYLDR	Central Sub-Saharan Africa	Female	High fasting plasma glucose	18.9376	23.9611	26.5267	0.5	0.46 to 0.53	9.5e-15
ASYLDR	East Asia	Female	High fasting plasma glucose	21.3708	22.2987	4.34193	-0.31	-0.55 to -0.06	0.00640616
ASYLDR	Eastern Europe	Female	High fasting plasma glucose	13.9549	18.0036	29.0126	0.73	0.65 to 0.81	2.65e-30
ASYLDR	Eastern Sub-Saharan Africa	Female	High fasting plasma glucose	15.5552	18.2645	17.4179	0.29	0.24 to 0.34	6.13e-30
ASYLDR	Global	Female	High fasting plasma glucose	21.2201	26.1959	23.4485	-0.16	-0.22 to -0.09	3.8e-28
ASYLDR	High SDI	Female	High fasting plasma glucose	21.736	27.7399	27.6216	-0.53	-0.81 to -0.24	1.84e-29
ASYLDR	High-income Asia Pacific	Female	High fasting plasma glucose	17.2268	19.0234	10.4293	-2.36	-2.67 to -2.05	7.2e-17
ASYLDR	High-income North America	Female	High fasting plasma glucose	24.8762	32.8735	32.1484	0.9	0.35 to 1.46	1.07e-26
ASYLDR	High-middle SDI	Female	High fasting plasma glucose	20.6257	24.3991	18.295	-0.12	-0.24 to 0	1.61e-11
ASYLDR	Low SDI	Female	High fasting plasma glucose	18.3489	25.1147	36.8733	0.66	0.61 to 0.72	3.57e-26
ASYLDR	Low-middle SDI	Female	High fasting plasma glucose	20.5212	27.8455	35.6912	0.35	0.27 to 0.43	1.1e-14
ASYLDR	Middle SDI	Female	High fasting plasma glucose	22.1302	26.1869	18.3311	-0.03	-0.17 to 0.11	4.47e-17
ASYLDR	North Africa and Middle East	Female	High fasting plasma glucose	22.8784	34.4807	50.7131	1.03	0.94 to 1.13	1.04e-05
ASYLDR	Oceania	Female	High fasting plasma glucose	26.4043	37.7565	42.9936	1.53	1.38 to 1.68	4.24e-16
ASYLDR	South Asia	Female	High fasting plasma glucose	20.3268	29.5656	45.4514	0.59	0.5 to 0.68	0.00146462
ASYLDR	Southeast Asia	Female	High fasting plasma glucose	20.0769	28.5143	42.0253	0.91	0.82 to 1	1e-15
ASYLDR	Southern Latin America	Female	High fasting plasma glucose	20.8803	29.1316	39.5172	-0.2	-0.3 to -0.11	2.15e-26
ASYLDR	Southern Sub-Saharan Africa	Female	High fasting plasma glucose	24.5063	33.2328	35.609	0.16	-0.09 to 0.41	2.11e-14
ASYLDR	Tropical Latin America	Female	High fasting plasma glucose	25.8413	28.2397	9.28133	-1.07	-1.14 to -0.99	6.86e-14
ASYLDR	Western Europe	Female	High fasting plasma glucose	22.8845	29.3231	28.1351	-1.02	-1.18 to -0.85	3.45e-16
ASYLDR	Western Sub-Saharan Africa	Female	High fasting plasma glucose	17.007	22.9666	35.042	0.83	0.79 to 0.86	1.92e-08
ASYLDR	World Bank High Income	Female	High fasting plasma glucose	22.4523	28.5263	27.0531	-0.65	-0.87 to -0.42	5.03e-15
ASYLDR	World Bank Low Income	Female	High fasting plasma glucose	17.6335	23.2532	31.8697	0.78	0.7 to 0.85	0.019524
ASYLDR	World Bank Lower Middle Income	Female	High fasting plasma glucose	18.829	27.921	48.2875	0.79	0.69 to 0.88	0.0915355
ASYLDR	World Bank Upper Middle Income	Female	High fasting plasma glucose	20.9896	23.9729	14.2128	-0.1	-0.25 to 0.05	0.000385476
ASYLDR	Andean Latin America	Male	High fasting plasma glucose	18.6255	27.1145	45.5775	0.75	0.69 to 0.8	1.97e-06
ASYLDR	Australasia	Male	High fasting plasma glucose	18.0137	26.3764	46.4239	-0.5	-0.66 to -0.33	9.53e-11
ASYLDR	Caribbean	Male	High fasting plasma glucose	29.1193	36.5436	25.4961	0.21	0.16 to 0.27	5.05e-11
ASYLDR	Central Asia	Male	High fasting plasma glucose	15.1162	26.9986	78.6065	2.11	1.99 to 2.23	5.81e-05
ASYLDR	Central Europe	Male	High fasting plasma glucose	23.687	32.9051	38.9162	0.64	0.52 to 0.76	6.14e-09
ASYLDR	Central Latin America	Male	High fasting plasma glucose	34.1538	38.6623	13.2004	-0.14	-0.27 to -0.01	1.9e-14
ASYLDR	Central Sub-Saharan Africa	Male	High fasting plasma glucose	25.4506	31.5987	24.157	0.61	0.54 to 0.67	2.51e-16
ASYLDR	East Asia	Male	High fasting plasma glucose	20.3379	23.3845	14.9798	-0.32	-0.6 to -0.04	9.06e-17
ASYLDR	Eastern Europe	Male	High fasting plasma glucose	14.1113	18.6326	32.0406	0.48	0.37 to 0.59	5.07e-14
ASYLDR	Eastern Sub-Saharan Africa	Male	High fasting plasma glucose	18.2224	22.4107	22.9848	0.67	0.59 to 0.74	5.42e-05
ASYLDR	Global	Male	High fasting plasma glucose	22.9	30.2959	32.2966	0.04	-0.05 to 0.12	0.470951
ASYLDR	High SDI	Male	High fasting plasma glucose	24.7213	34.2215	38.4288	-0.05	-0.29 to 0.2	9.21e-16
ASYLDR	High-income Asia Pacific	Male	High fasting plasma glucose	23.0772	25.6455	11.1292	-1.42	-1.73 to -1.11	0.382843
ASYLDR	High-income North America	Male	High fasting plasma glucose	27.8548	39.362	41.3113	1.18	0.66 to 1.71	0.0680882
ASYLDR	High-middle SDI	Male	High fasting plasma glucose	22.2321	28.2583	27.1059	-0.21	-0.32 to -0.1	7.04e-05
ASYLDR	Low SDI	Male	High fasting plasma glucose	20.3349	26.9438	32.5006	0.72	0.65 to 0.79	2.67e-16
ASYLDR	Low-middle SDI	Male	High fasting plasma glucose	21.339	29.9191	40.209	0.67	0.59 to 0.74	1.51e-06
ASYLDR	Middle SDI	Male	High fasting plasma glucose	21.9906	28.2946	28.6669	0.31	0.22 to 0.39	4.26e-19
ASYLDR	North Africa and Middle East	Male	High fasting plasma glucose	22.0971	34.0586	54.132	1.25	1.14 to 1.36	4.61e-10
ASYLDR	Oceania	Male	High fasting plasma glucose	31.8791	40.7443	27.8086	1.03	0.9 to 1.17	1.1e-19
ASYLDR	South Asia	Male	High fasting plasma glucose	21.8655	31.0244	41.8873	0.72	0.62 to 0.83	0.0131461
ASYLDR	Southeast Asia	Male	High fasting plasma glucose	20.5711	29.0128	41.0365	0.99	0.96 to 1.03	5.67e-05
ASYLDR	Southern Latin America	Male	High fasting plasma glucose	19.8508	31.3471	57.9135	0.23	0.04 to 0.42	1.79e-07
ASYLDR	Southern Sub-Saharan Africa	Male	High fasting plasma glucose	23.0656	31.3925	36.1012	1.04	0.91 to 1.17	2.54e-12
ASYLDR	Tropical Latin America	Male	High fasting plasma glucose	26.7132	30.1878	13.0069	-0.31	-0.44 to -0.19	1.76e-06
ASYLDR	Western Europe	Male	High fasting plasma glucose	23.4335	32.0455	36.7513	-0.86	-0.97 to -0.74	1.33e-05
ASYLDR	Western Sub-Saharan Africa	Male	High fasting plasma glucose	17.3921	23.4509	34.8366	1.04	0.99 to 1.09	0.820206
ASYLDR	World Bank High Income	Male	High fasting plasma glucose	24.8684	34.3612	38.1722	-0.11	-0.31 to 0.09	2.94e-10
ASYLDR	World Bank Low Income	Male	High fasting plasma glucose	19.5523	25.3365	29.5827	0.8	0.73 to 0.88	0.00901096
ASYLDR	World Bank Lower Middle Income	Male	High fasting plasma glucose	20.5438	29.7672	44.8963	0.98	0.9 to 1.05	2e-25
ASYLDR	World Bank Upper Middle Income	Male	High fasting plasma glucose	21.7145	26.6231	22.6051	-0.03	-0.15 to 0.08	4.58e-26
ASYLDR	Andean Latin America	Both	High systolic blood pressure	15.6715	22.6153	44.3088	0.89	0.68 to 1.1	2.1e-12
ASYLDR	Australasia	Both	High systolic blood pressure	32.2891	26.8369	-16.8854	-2.67	-2.97 to -2.37	9.74e-21
ASYLDR	Caribbean	Both	High systolic blood pressure	25.1706	26.016	3.35864	-0.39	-0.41 to -0.37	5.89e-20
ASYLDR	Central Asia	Both	High systolic blood pressure	30.9315	30.9373	0.0188623	-0.23	-0.28 to -0.19	6.42e-39
ASYLDR	Central Europe	Both	High systolic blood pressure	34.5697	30.5546	-11.6144	-1.18	-1.25 to -1.1	0.872554
ASYLDR	Central Latin America	Both	High systolic blood pressure	24.9691	27.7125	10.9872	-0.48	-0.54 to -0.43	1.19e-32
ASYLDR	Central Sub-Saharan Africa	Both	High systolic blood pressure	31.112	30.0554	-3.39607	-0.39	-0.51 to -0.28	8.36e-17
ASYLDR	East Asia	Both	High systolic blood pressure	23.5331	28.19	19.7889	0.02	-0.06 to 0.1	3.1e-29
ASYLDR	Eastern Europe	Both	High systolic blood pressure	32.7828	31.7311	-3.20814	-0.55	-0.64 to -0.46	2.89e-05
ASYLDR	Eastern Sub-Saharan Africa	Both	High systolic blood pressure	23.064	28.0511	21.6229	0.6	0.54 to 0.65	4.95e-30
ASYLDR	Global	Both	High systolic blood pressure	30.0035	28.2392	-5.88025	-1.33	-1.41 to -1.25	1.73e-17
ASYLDR	High SDI	Both	High systolic blood pressure	33.0893	26.0557	-21.2564	-2.7	-2.94 to -2.46	5.46e-19
ASYLDR	High-income Asia Pacific	Both	High systolic blood pressure	34.1178	25.7823	-24.4314	-3.45	-3.67 to -3.23	5.24e-10
ASYLDR	High-income North America	Both	High systolic blood pressure	30.6216	23.2187	-24.1757	-2.17	-2.43 to -1.91	2.46e-22
ASYLDR	High-middle SDI	Both	High systolic blood pressure	30.4278	29.1417	-4.22672	-1.17	-1.2 to -1.13	5.4e-19
ASYLDR	Low SDI	Both	High systolic blood pressure	25.6331	27.2814	6.43046	0.01	-0.09 to 0.1	9.91e-18
ASYLDR	Low-middle SDI	Both	High systolic blood pressure	26.0914	28.2305	8.19852	-0.2	-0.27 to -0.13	5.6e-19
ASYLDR	Middle SDI	Both	High systolic blood pressure	26.272	29.3946	11.8856	-0.15	-0.21 to -0.09	5.04e-15
ASYLDR	North Africa and Middle East	Both	High systolic blood pressure	27.6121	28.7614	4.16208	-0.51	-0.59 to -0.43	5.18e-06
ASYLDR	Oceania	Both	High systolic blood pressure	19.4684	21.5577	10.7318	0.52	0.36 to 0.69	3.92e-22
ASYLDR	South Asia	Both	High systolic blood pressure	26.1522	27.4122	4.81786	-0.22	-0.32 to -0.12	0.0113784
ASYLDR	Southeast Asia	Both	High systolic blood pressure	31.8443	32.0765	0.729218	-0.14	-0.23 to -0.04	2.04e-24
ASYLDR	Southern Latin America	Both	High systolic blood pressure	21.9847	27.5276	25.2124	-0.26	-0.46 to -0.05	2.22e-17
ASYLDR	Southern Sub-Saharan Africa	Both	High systolic blood pressure	32.9462	33.9585	3.07256	-0.57	-0.73 to -0.41	3.89e-29
ASYLDR	Tropical Latin America	Both	High systolic blood pressure	27.5611	28.091	1.92277	-1.23	-1.33 to -1.13	1.64e-14
ASYLDR	Western Europe	Both	High systolic blood pressure	35.0215	28.6546	-18.1799	-2.84	-3.1 to -2.59	2.35e-26
ASYLDR	Western Sub-Saharan Africa	Both	High systolic blood pressure	26.3188	32.6093	23.9011	0.91	0.81 to 1.01	3.39e-08
ASYLDR	World Bank High Income	Both	High systolic blood pressure	33.4125	26.3677	-21.0841	-2.7	-2.91 to -2.48	2.49e-18
ASYLDR	World Bank Low Income	Both	High systolic blood pressure	25.4252	26.9566	6.02285	0.09	-0.01 to 0.18	2.97e-15
ASYLDR	World Bank Lower Middle Income	Both	High systolic blood pressure	29.0205	29.8044	2.70114	-0.27	-0.34 to -0.2	2.97e-19
ASYLDR	World Bank Upper Middle Income	Both	High systolic blood pressure	26.0667	28.7982	10.4789	-0.35	-0.39 to -0.31	1.78e-21
ASYLDR	Andean Latin America	Female	High systolic blood pressure	15.7078	23.1053	47.0937	0.96	0.75 to 1.16	7.72e-26
ASYLDR	Australasia	Female	High systolic blood pressure	32.5693	27.118	-16.7376	-2.57	-2.88 to -2.27	3.62e-12
ASYLDR	Caribbean	Female	High systolic blood pressure	25.5797	25.966	1.51012	-0.42	-0.45 to -0.4	1.9e-22
ASYLDR	Central Asia	Female	High systolic blood pressure	31.5901	31.2864	-0.961572	-0.3	-0.34 to -0.25	1.35e-08
ASYLDR	Central Europe	Female	High systolic blood pressure	34.9627	30.0054	-14.179	-1.39	-1.49 to -1.29	1.33e-19
ASYLDR	Central Latin America	Female	High systolic blood pressure	25.025	27.9192	11.5653	-0.68	-0.74 to -0.62	5.16e-16
ASYLDR	Central Sub-Saharan Africa	Female	High systolic blood pressure	32.4502	30.7736	-5.16653	-0.61	-0.72 to -0.5	9.66e-16
ASYLDR	East Asia	Female	High systolic blood pressure	24.1007	28.6809	19.0047	0.1	0 to 0.19	1.58e-17
ASYLDR	Eastern Europe	Female	High systolic blood pressure	33.3917	32.0605	-3.98676	-0.42	-0.51 to -0.33	5.4e-08
ASYLDR	Eastern Sub-Saharan Africa	Female	High systolic blood pressure	24.7666	28.3709	14.5531	0.24	0.17 to 0.3	1.91e-18
ASYLDR	Global	Female	High systolic blood pressure	30.7016	28.8851	-5.91659	-1.27	-1.34 to -1.19	3.58e-06
ASYLDR	High SDI	Female	High systolic blood pressure	33.6108	26.2966	-21.7613	-2.76	-3 to -2.52	1.02e-23
ASYLDR	High-income Asia Pacific	Female	High systolic blood pressure	34.3333	25.3697	-26.1076	-3.61	-3.82 to -3.4	1.58e-25
ASYLDR	High-income North America	Female	High systolic blood pressure	31.0898	24.2816	-21.8983	-2.28	-2.52 to -2.04	7.2e-23
ASYLDR	High-middle SDI	Female	High systolic blood pressure	31.0058	29.5228	-4.78274	-1.05	-1.09 to -1.01	8.71e-23
ASYLDR	Low SDI	Female	High systolic blood pressure	27.422	27.6804	0.942353	-0.32	-0.43 to -0.2	0.0102154
ASYLDR	Low-middle SDI	Female	High systolic blood pressure	27.5626	29.0797	5.50413	-0.4	-0.47 to -0.33	1.45e-05
ASYLDR	Middle SDI	Female	High systolic blood pressure	27.0226	30.0921	11.3588	-0.18	-0.25 to -0.12	7.51e-18
ASYLDR	North Africa and Middle East	Female	High systolic blood pressure	29.4149	30.1479	2.49206	-0.65	-0.75 to -0.55	4.51e-07
ASYLDR	Oceania	Female	High systolic blood pressure	20.647	23.1045	11.9022	0.58	0.41 to 0.75	3.58e-19
ASYLDR	South Asia	Female	High systolic blood pressure	28.4884	28.4911	0.00938305	-0.55	-0.65 to -0.45	5.55e-20
ASYLDR	Southeast Asia	Female	High systolic blood pressure	33.1719	32.8591	-0.943175	-0.26	-0.37 to -0.15	3.05e-29
ASYLDR	Southern Latin America	Female	High systolic blood pressure	22.0847	27.5425	24.7131	-0.26	-0.5 to -0.01	1.16e-16
ASYLDR	Southern Sub-Saharan Africa	Female	High systolic blood pressure	33.7355	34.9602	3.63048	-0.81	-0.95 to -0.66	1.42e-16
ASYLDR	Tropical Latin America	Female	High systolic blood pressure	28.0002	27.9717	-0.101749	-1.52	-1.65 to -1.4	1.86e-07
ASYLDR	Western Europe	Female	High systolic blood pressure	35.4805	28.3945	-19.9714	-2.87	-3.15 to -2.59	0.000352959
ASYLDR	Western Sub-Saharan Africa	Female	High systolic blood pressure	27.8561	33.5699	20.5116	0.71	0.6 to 0.82	4.88e-11
ASYLDR	World Bank High Income	Female	High systolic blood pressure	33.979	26.5344	-21.9094	-2.79	-3.01 to -2.58	0.0297567
ASYLDR	World Bank Low Income	Female	High systolic blood pressure	26.5947	26.8953	1.1304	-0.17	-0.28 to -0.06	0.00122091
ASYLDR	World Bank Lower Middle Income	Female	High systolic blood pressure	30.9616	30.9125	-0.158394	-0.49	-0.57 to -0.41	0.000130368
ASYLDR	World Bank Upper Middle Income	Female	High systolic blood pressure	26.7598	29.3123	9.53856	-0.29	-0.34 to -0.24	0.988552
ASYLDR	Andean Latin America	Male	High systolic blood pressure	15.6195	21.8786	40.0727	0.78	0.55 to 1.01	9.55e-21
ASYLDR	Australasia	Male	High systolic blood pressure	31.55	26.426	-16.2408	-2.61	-2.91 to -2.31	8.38e-19
ASYLDR	Caribbean	Male	High systolic blood pressure	24.6046	26.1593	6.31903	-0.37	-0.4 to -0.35	1.91e-32
ASYLDR	Central Asia	Male	High systolic blood pressure	29.2856	30.0263	2.52927	0.06	0.03 to 0.09	3.31e-16
ASYLDR	Central Europe	Male	High systolic blood pressure	34.0704	31.5701	-7.33861	-0.74	-0.82 to -0.66	1.58e-07
ASYLDR	Central Latin America	Male	High systolic blood pressure	24.9098	27.3698	9.87597	-0.22	-0.27 to -0.16	8.56e-11
ASYLDR	Central Sub-Saharan Africa	Male	High systolic blood pressure	28.8427	28.5804	-0.909125	-0.24	-0.3 to -0.18	5.93e-16
ASYLDR	East Asia	Male	High systolic blood pressure	21.9943	27.4684	24.8886	0.09	-0.02 to 0.21	4.22e-10
ASYLDR	Eastern Europe	Male	High systolic blood pressure	30.1132	30.8936	2.59172	-0.34	-0.38 to -0.3	1.6e-24
ASYLDR	Eastern Sub-Saharan Africa	Male	High systolic blood pressure	20.612	27.5993	33.8995	1.08	1.04 to 1.12	2.42e-25
ASYLDR	Global	Male	High systolic blood pressure	28.582	27.0848	-5.23845	-1.3	-1.39 to -1.2	1.36e-18
ASYLDR	High SDI	Male	High systolic blood pressure	32.0822	25.6555	-20.0319	-2.51	-2.75 to -2.27	1.12e-23
ASYLDR	High-income Asia Pacific	Male	High systolic blood pressure	33.7147	27.166	-19.4239	-2.51	-2.77 to -2.26	4.15e-20
ASYLDR	High-income North America	Male	High systolic blood pressure	29.8233	21.9825	-26.2908	-2.04	-2.36 to -1.71	1.09e-20
ASYLDR	High-middle SDI	Male	High systolic blood pressure	29.0446	28.4625	-2.00434	-1.17	-1.2 to -1.14	1.37e-21
ASYLDR	Low SDI	Male	High systolic blood pressure	23.1295	26.741	15.6145	0.43	0.38 to 0.49	1.54e-19
ASYLDR	Low-middle SDI	Male	High systolic blood pressure	23.6022	26.7893	13.5034	0.04	-0.02 to 0.11	5.33e-27
ASYLDR	Middle SDI	Male	High systolic blood pressure	24.6333	27.9725	13.5558	-0.01	-0.06 to 0.05	7.64e-29
ASYLDR	North Africa and Middle East	Male	High systolic blood pressure	25.2074	27.0118	7.15815	-0.28	-0.32 to -0.24	2.46e-13
ASYLDR	Oceania	Male	High systolic blood pressure	17.8659	19.5204	9.26072	0.47	0.32 to 0.62	9.54e-26
ASYLDR	South Asia	Male	High systolic blood pressure	22.796	25.7848	13.1111	0.13	0.04 to 0.22	1.21e-10
ASYLDR	Southeast Asia	Male	High systolic blood pressure	29.1507	30.3672	4.17316	0.03	-0.03 to 0.08	2.13e-09
ASYLDR	Southern Latin America	Male	High systolic blood pressure	21.7813	27.5375	26.4273	-0.22	-0.38 to -0.07	5.25e-16
ASYLDR	Southern Sub-Saharan Africa	Male	High systolic blood pressure	30.9799	31.5848	1.9524	-0.05	-0.19 to 0.09	7.47e-09
ASYLDR	Tropical Latin America	Male	High systolic blood pressure	26.8337	28.2774	5.38011	-0.77	-0.83 to -0.7	0.546782
ASYLDR	Western Europe	Male	High systolic blood pressure	34.1844	29	-15.1658	-2.69	-2.92 to -2.46	0.297849
ASYLDR	Western Sub-Saharan Africa	Male	High systolic blood pressure	24.2009	31.398	29.7386	1.22	1.12 to 1.33	1.38e-11
ASYLDR	World Bank High Income	Male	High systolic blood pressure	32.3619	26.0718	-19.4368	-2.45	-2.66 to -2.23	0.650825
ASYLDR	World Bank Low Income	Male	High systolic blood pressure	23.6643	27.1552	14.7516	0.43	0.38 to 0.48	1.12e-12
ASYLDR	World Bank Lower Middle Income	Male	High systolic blood pressure	25.3723	27.8637	9.81954	0.15	0.08 to 0.21	8.44e-19
ASYLDR	World Bank Upper Middle Income	Male	High systolic blood pressure	24.2581	27.7712	14.4823	-0.25	-0.3 to -0.19	0.964659
ASYLDR	Andean Latin America	Both	Kidney dysfunction	11.5686	17.6369	52.4546	0.84	0.8 to 0.87	4.61e-18
ASYLDR	Australasia	Both	Kidney dysfunction	14.6321	15.5894	6.5425	-1.64	-1.85 to -1.42	2.62e-21
ASYLDR	Caribbean	Both	Kidney dysfunction	13.237	17.8385	34.7622	0.52	0.49 to 0.55	2.23e-20
ASYLDR	Central Asia	Both	Kidney dysfunction	11.4301	14.8454	29.8789	0.77	0.65 to 0.88	2.96e-17
ASYLDR	Central Europe	Both	Kidney dysfunction	11.7156	14.9524	27.6286	-0.01	-0.05 to 0.02	2.52e-21
ASYLDR	Central Latin America	Both	Kidney dysfunction	19.6204	24.2119	23.4015	-0.26	-0.29 to -0.23	5.18e-21
ASYLDR	Central Sub-Saharan Africa	Both	Kidney dysfunction	8.36799	10.1757	21.6032	0.44	0.37 to 0.51	7.62e-23
ASYLDR	East Asia	Both	Kidney dysfunction	12.7335	14.183	11.3836	0.15	0.03 to 0.27	1.07e-22
ASYLDR	Eastern Europe	Both	Kidney dysfunction	11.8872	13.7987	16.0796	0.16	0.05 to 0.26	6.29e-21
ASYLDR	Eastern Sub-Saharan Africa	Both	Kidney dysfunction	8.85394	10.7614	21.5437	0.55	0.5 to 0.6	7.21e-11
ASYLDR	Global	Both	Kidney dysfunction	13.5506	15.6386	15.4095	-0.47	-0.53 to -0.42	1.91e-16
ASYLDR	High SDI	Both	Kidney dysfunction	14.5564	16.0105	9.98923	-1.31	-1.46 to -1.17	1.5e-17
ASYLDR	High-income Asia Pacific	Both	Kidney dysfunction	15.1318	15.3463	1.41716	-2.16	-2.37 to -1.95	8.84e-18
ASYLDR	High-income North America	Both	Kidney dysfunction	17.0667	18.1628	6.42235	-0.75	-0.89 to -0.62	0.000129415
ASYLDR	High-middle SDI	Both	Kidney dysfunction	12.7183	14.6977	15.5639	-0.34	-0.38 to -0.3	3.74e-05
ASYLDR	Low SDI	Both	Kidney dysfunction	10.4787	12.5265	19.5422	0.37	0.32 to 0.41	4.88e-18
ASYLDR	Low-middle SDI	Both	Kidney dysfunction	12.7162	14.9516	17.5792	0.13	0.04 to 0.21	2.72e-07
ASYLDR	Middle SDI	Both	Kidney dysfunction	13.8304	16.6821	20.6189	0.25	0.18 to 0.32	5.54e-16
ASYLDR	North Africa and Middle East	Both	Kidney dysfunction	16.3982	23.7438	44.7954	0.77	0.7 to 0.85	1.45e-14
ASYLDR	Oceania	Both	Kidney dysfunction	13.3532	15.927	19.2749	0.76	0.68 to 0.84	2.37e-13
ASYLDR	South Asia	Both	Kidney dysfunction	12.7337	14.107	10.7852	-0.04	-0.21 to 0.12	8.96e-16
ASYLDR	Southeast Asia	Both	Kidney dysfunction	14.4844	18.337	26.5984	0.6	0.53 to 0.66	1.79e-07
ASYLDR	Southern Latin America	Both	Kidney dysfunction	13.363	16.0685	20.246	-0.6	-0.68 to -0.53	2.66e-14
ASYLDR	Southern Sub-Saharan Africa	Both	Kidney dysfunction	12.0339	15.2801	26.9751	0.09	0.07 to 0.11	7.72e-10
ASYLDR	Tropical Latin America	Both	Kidney dysfunction	13.0039	15.4196	18.5768	-0.79	-0.9 to -0.68	1.22e-10
ASYLDR	Western Europe	Both	Kidney dysfunction	12.7228	13.3134	4.6415	-1.87	-2.04 to -1.71	6.21e-09
ASYLDR	Western Sub-Saharan Africa	Both	Kidney dysfunction	10.0185	12.5281	25.0502	0.79	0.74 to 0.84	3.62e-16
ASYLDR	World Bank High Income	Both	Kidney dysfunction	14.2667	15.6566	9.74208	-1.35	-1.49 to -1.22	2.18e-19
ASYLDR	World Bank Low Income	Both	Kidney dysfunction	10.2918	12.4806	21.2676	0.54	0.53 to 0.56	7.75e-12
ASYLDR	World Bank Lower Middle Income	Both	Kidney dysfunction	12.7919	15.5718	21.7323	0.3	0.21 to 0.38	2.13e-13
ASYLDR	World Bank Upper Middle Income	Both	Kidney dysfunction	13.1604	15.5538	18.1865	0.11	0.04 to 0.17	2.7e-13
ASYLDR	Andean Latin America	Female	Kidney dysfunction	11.8612	18.5253	56.1833	0.88	0.82 to 0.94	5.91e-17
ASYLDR	Australasia	Female	Kidney dysfunction	15.7999	16.3995	3.79481	-1.65	-1.88 to -1.42	2.32e-11
ASYLDR	Caribbean	Female	Kidney dysfunction	13.3551	17.9559	34.4506	0.55	0.52 to 0.57	4.83e-33
ASYLDR	Central Asia	Female	Kidney dysfunction	11.629	14.7685	26.9973	0.63	0.51 to 0.75	2.94e-36
ASYLDR	Central Europe	Female	Kidney dysfunction	11.8825	15.0847	26.9491	-0.16	-0.22 to -0.1	7.68e-05
ASYLDR	Central Latin America	Female	Kidney dysfunction	20.5851	24.745	20.208	-0.61	-0.64 to -0.58	5.6e-34
ASYLDR	Central Sub-Saharan Africa	Female	Kidney dysfunction	8.55258	10.5494	23.3475	0.35	0.26 to 0.44	8.56e-28
ASYLDR	East Asia	Female	Kidney dysfunction	13.4357	14.8557	10.5694	0.23	0.11 to 0.35	4.4e-31
ASYLDR	Eastern Europe	Female	Kidney dysfunction	12.3906	14.1163	13.9275	0.23	0.13 to 0.33	3.7e-13
ASYLDR	Eastern Sub-Saharan Africa	Female	Kidney dysfunction	9.08997	11.0994	22.1059	0.43	0.38 to 0.48	1.08e-28
ASYLDR	Global	Female	Kidney dysfunction	13.924	15.9588	14.6141	-0.42	-0.48 to -0.37	3.6e-16
ASYLDR	High SDI	Female	Kidney dysfunction	14.7674	16.0982	9.01181	-1.36	-1.52 to -1.2	2.26e-13
ASYLDR	High-income Asia Pacific	Female	Kidney dysfunction	14.991	14.7714	-1.46508	-2.27	-2.48 to -2.07	2.15e-37
ASYLDR	High-income North America	Female	Kidney dysfunction	17.434	18.8427	8.08065	-0.87	-1.02 to -0.72	1.02e-12
ASYLDR	High-middle SDI	Female	Kidney dysfunction	13.1202	15.1076	15.1479	-0.21	-0.26 to -0.17	1.67e-09
ASYLDR	Low SDI	Female	Kidney dysfunction	10.7752	12.8702	19.4436	0.23	0.19 to 0.27	3e-08
ASYLDR	Low-middle SDI	Female	Kidney dysfunction	12.8918	15.1398	17.438	-0.01	-0.09 to 0.08	8.87e-17
ASYLDR	Middle SDI	Female	Kidney dysfunction	14.402	17.0338	18.2738	0.18	0.11 to 0.26	7.78e-08
ASYLDR	North Africa and Middle East	Female	Kidney dysfunction	17.7648	24.3376	36.9992	0.58	0.45 to 0.71	4.66e-18
ASYLDR	Oceania	Female	Kidney dysfunction	13.5349	16.1309	19.18	0.8	0.73 to 0.88	7.25e-25
ASYLDR	South Asia	Female	Kidney dysfunction	12.4319	14.0973	13.3959	-0.19	-0.34 to -0.05	0.606614
ASYLDR	Southeast Asia	Female	Kidney dysfunction	15.067	19.1017	26.7784	0.54	0.47 to 0.62	2.15e-23
ASYLDR	Southern Latin America	Female	Kidney dysfunction	13.4023	16.2501	21.2486	-0.6	-0.68 to -0.52	2e-32
ASYLDR	Southern Sub-Saharan Africa	Female	Kidney dysfunction	11.9862	15.2036	26.8431	-0.17	-0.2 to -0.14	2.45e-29
ASYLDR	Tropical Latin America	Female	Kidney dysfunction	13.1506	15.435	17.3716	-1.02	-1.15 to -0.9	6.11e-27
ASYLDR	Western Europe	Female	Kidney dysfunction	13.0584	13.6442	4.48589	-1.81	-1.99 to -1.63	7.2e-27
ASYLDR	Western Sub-Saharan Africa	Female	Kidney dysfunction	11.2789	13.6999	21.4648	0.6	0.55 to 0.64	6.25e-16
ASYLDR	World Bank High Income	Female	Kidney dysfunction	14.4781	15.7797	8.99005	-1.43	-1.57 to -1.28	2.18e-17
ASYLDR	World Bank Low Income	Female	Kidney dysfunction	10.8027	13.0203	20.5287	0.45	0.43 to 0.47	4.15e-13
ASYLDR	World Bank Lower Middle Income	Female	Kidney dysfunction	12.9696	15.8123	21.9184	0.16	0.08 to 0.24	4.77e-17
ASYLDR	World Bank Upper Middle Income	Female	Kidney dysfunction	13.7171	15.9231	16.082	0.15	0.08 to 0.22	2.42e-14
ASYLDR	Andean Latin America	Male	Kidney dysfunction	11.1908	16.4244	46.7669	0.75	0.73 to 0.78	3.29e-17
ASYLDR	Australasia	Male	Kidney dysfunction	12.8406	14.3964	12.1165	-1.43	-1.61 to -1.25	6.78e-23
ASYLDR	Caribbean	Male	Kidney dysfunction	13.1089	17.7431	35.3515	0.46	0.41 to 0.5	5.73e-14
ASYLDR	Central Asia	Male	Kidney dysfunction	11.2532	15.2758	35.7457	1.14	1.06 to 1.23	0.000629381
ASYLDR	Central Europe	Male	Kidney dysfunction	11.6446	14.9579	28.453	0.35	0.3 to 0.41	3.25e-14
ASYLDR	Central Latin America	Male	Kidney dysfunction	17.8882	23.3966	30.7934	0.32	0.28 to 0.36	2.39e-12
ASYLDR	Central Sub-Saharan Africa	Male	Kidney dysfunction	8.06257	9.69694	20.271	0.44	0.36 to 0.52	5.49e-06
ASYLDR	East Asia	Male	Kidney dysfunction	12.239	13.417	9.62504	0	-0.14 to 0.14	1.05e-09
ASYLDR	Eastern Europe	Male	Kidney dysfunction	11.3678	14.4885	27.4527	0.51	0.45 to 0.57	0.257711
ASYLDR	Eastern Sub-Saharan Africa	Male	Kidney dysfunction	8.62145	10.3648	20.2207	0.63	0.59 to 0.68	2.02e-19
ASYLDR	Global	Male	Kidney dysfunction	13.1853	15.3969	16.7731	-0.46	-0.51 to -0.41	0.0115296
ASYLDR	High SDI	Male	Kidney dysfunction	14.3265	16.0013	11.6903	-1.18	-1.3 to -1.06	1.87e-23
ASYLDR	High-income Asia Pacific	Male	Kidney dysfunction	16.5745	17.3512	4.68626	-1.54	-1.78 to -1.3	4.28e-14
ASYLDR	High-income North America	Male	Kidney dysfunction	16.5574	17.4399	5.3295	-0.66	-0.8 to -0.51	2.86e-26
ASYLDR	High-middle SDI	Male	Kidney dysfunction	12.3691	14.4332	16.6877	-0.42	-0.46 to -0.38	1.63e-08
ASYLDR	Low SDI	Male	Kidney dysfunction	10.1689	12.1239	19.2253	0.49	0.44 to 0.55	5.01e-05
ASYLDR	Low-middle SDI	Male	Kidney dysfunction	12.5779	14.8168	17.8003	0.23	0.13 to 0.33	2.59e-06
ASYLDR	Middle SDI	Male	Kidney dysfunction	13.1561	16.4286	24.8743	0.42	0.36 to 0.49	4.49e-18
ASYLDR	North Africa and Middle East	Male	Kidney dysfunction	14.6894	23.0168	56.6899	1.07	1.04 to 1.09	4.97e-06
ASYLDR	Oceania	Male	Kidney dysfunction	13.3532	15.9596	19.5189	0.73	0.65 to 0.81	1.2e-09
ASYLDR	South Asia	Male	Kidney dysfunction	13.1818	14.2269	7.92831	0.05	-0.14 to 0.24	2.61e-10
ASYLDR	Southeast Asia	Male	Kidney dysfunction	13.6297	17.2147	26.3031	0.63	0.6 to 0.66	1.11e-29
ASYLDR	Southern Latin America	Male	Kidney dysfunction	13.408	15.9409	18.8903	-0.6	-0.69 to -0.5	9.6e-09
ASYLDR	Southern Sub-Saharan Africa	Male	Kidney dysfunction	12.8108	16.0824	25.5374	0.63	0.58 to 0.67	3.17e-23
ASYLDR	Tropical Latin America	Male	Kidney dysfunction	12.8798	15.487	20.2423	-0.45	-0.53 to -0.37	8.12e-18
ASYLDR	Western Europe	Male	Kidney dysfunction	12.1982	12.8718	5.5226	-1.85	-2.02 to -1.68	4.25e-11
ASYLDR	Western Sub-Saharan Africa	Male	Kidney dysfunction	8.53763	11.0559	29.4958	1.04	0.98 to 1.09	5.92e-18
ASYLDR	World Bank High Income	Male	Kidney dysfunction	14.0383	15.5891	11.0465	-1.17	-1.29 to -1.05	6.18e-18
ASYLDR	World Bank Low Income	Male	Kidney dysfunction	9.63408	11.7661	22.1304	0.59	0.57 to 0.61	2.85e-23
ASYLDR	World Bank Lower Middle Income	Male	Kidney dysfunction	12.7445	15.3857	20.7236	0.49	0.39 to 0.59	0.000159375
ASYLDR	World Bank Upper Middle Income	Male	Kidney dysfunction	12.6178	15.4553	22.4881	0.16	0.08 to 0.23	2.6e-17
ASYLDR	Andean Latin America	Both	Lead exposure	1.47266	1.57546	6.98097	-0.44	-0.5 to -0.37	0.000298509
ASYLDR	Australasia	Both	Lead exposure	1.42376	1.23483	-13.2698	-2.32	-2.37 to -2.28	5.17e-14
ASYLDR	Caribbean	Both	Lead exposure	2.13348	2.11393	-0.916692	-0.56	-0.69 to -0.44	3.29e-14
ASYLDR	Central Asia	Both	Lead exposure	0.994047	1.06458	7.09504	0.03	-0.09 to 0.15	2.45e-11
ASYLDR	Central Europe	Both	Lead exposure	0.789987	0.857688	8.56997	-0.49	-0.65 to -0.32	0.000135758
ASYLDR	Central Latin America	Both	Lead exposure	2.53673	2.40812	-5.07008	-1.12	-1.21 to -1.03	0.0103834
ASYLDR	Central Sub-Saharan Africa	Both	Lead exposure	1.4905	1.76988	18.7436	0.41	0.31 to 0.51	1.81e-38
ASYLDR	East Asia	Both	Lead exposure	2.35473	2.26577	-3.77808	-0.81	-1 to -0.62	0.921174
ASYLDR	Eastern Europe	Both	Lead exposure	0.248764	0.282277	13.4721	0.04	-0.07 to 0.15	1.3e-09
ASYLDR	Eastern Sub-Saharan Africa	Both	Lead exposure	2.22723	2.07888	-6.66046	-0.43	-0.57 to -0.29	1.23e-17
ASYLDR	Global	Both	Lead exposure	1.49915	1.71759	14.5708	-0.62	-0.73 to -0.52	4.23e-10
ASYLDR	High SDI	Both	Lead exposure	0.917685	0.690855	-24.7176	-2.53	-2.58 to -2.48	3.22e-12
ASYLDR	High-income Asia Pacific	Both	Lead exposure	0.590063	0.427473	-27.5548	-3.3	-3.39 to -3.2	1.1e-10
ASYLDR	High-income North America	Both	Lead exposure	1.19035	0.781513	-34.346	-2.25	-2.43 to -2.07	2.28e-19
ASYLDR	High-middle SDI	Both	Lead exposure	1.1973	1.34674	12.4815	-0.66	-0.79 to -0.52	0.616237
ASYLDR	Low SDI	Both	Lead exposure	2.8809	3.34055	15.9547	0.22	0.07 to 0.37	1.39e-21
ASYLDR	Low-middle SDI	Both	Lead exposure	2.98964	3.27434	9.52275	-0.19	-0.35 to -0.02	0.000729982
ASYLDR	Middle SDI	Both	Lead exposure	2.0614	2.07284	0.554843	-0.61	-0.77 to -0.45	1.22e-11
ASYLDR	North Africa and Middle East	Both	Lead exposure	2.41387	2.40553	-0.345572	-0.6	-0.7 to -0.5	1.35e-06
ASYLDR	Oceania	Both	Lead exposure	0.493304	0.489859	-0.698369	0.16	-0.01 to 0.33	5.28e-06
ASYLDR	South Asia	Both	Lead exposure	3.71097	3.98041	7.26055	-0.21	-0.4 to -0.02	1.08e-15
ASYLDR	Southeast Asia	Both	Lead exposure	1.21256	1.20897	-0.296125	-0.26	-0.46 to -0.06	0.494823
ASYLDR	Southern Latin America	Both	Lead exposure	0.531203	0.57481	8.20917	-1.02	-1.11 to -0.92	2.78e-21
ASYLDR	Southern Sub-Saharan Africa	Both	Lead exposure	1.03139	1.17643	14.0624	-0.23	-0.45 to -0.02	3.47e-07
ASYLDR	Tropical Latin America	Both	Lead exposure	1.607	1.43624	-10.6261	-1.66	-1.83 to -1.48	0.136223
ASYLDR	Western Europe	Both	Lead exposure	0.942752	0.789852	-16.2185	-2.59	-2.72 to -2.47	0.0561975
ASYLDR	Western Sub-Saharan Africa	Both	Lead exposure	1.49775	1.73717	15.9851	0.44	0.31 to 0.56	7.49e-09
ASYLDR	World Bank High Income	Both	Lead exposure	0.962456	0.738304	-23.2895	-2.53	-2.56 to -2.5	0.509612
ASYLDR	World Bank Low Income	Both	Lead exposure	2.14913	2.29379	6.73121	0.09	-0.05 to 0.22	8.42e-07
ASYLDR	World Bank Lower Middle Income	Both	Lead exposure	2.32561	2.72898	17.345	0.15	-0.02 to 0.32	6.91e-17
ASYLDR	World Bank Upper Middle Income	Both	Lead exposure	1.77606	1.87746	5.70905	-0.58	-0.76 to -0.41	3.11e-09
ASYLDR	Andean Latin America	Female	Lead exposure	1.25218	1.32957	6.18072	-0.5	-0.57 to -0.44	1.25e-09
ASYLDR	Australasia	Female	Lead exposure	1.267	1.0572	-16.5589	-2.38	-2.43 to -2.32	2.51e-17
ASYLDR	Caribbean	Female	Lead exposure	1.66103	1.70398	2.58521	-0.41	-0.52 to -0.3	7.91e-21
ASYLDR	Central Asia	Female	Lead exposure	0.810161	0.873893	7.86651	0.01	-0.08 to 0.1	0.457869
ASYLDR	Central Europe	Female	Lead exposure	0.588572	0.627367	6.59139	-0.67	-0.88 to -0.46	4.79e-18
ASYLDR	Central Latin America	Female	Lead exposure	2.10353	2.0299	-3.50062	-1.33	-1.42 to -1.25	2.24e-09
ASYLDR	Central Sub-Saharan Africa	Female	Lead exposure	1.26156	1.55462	23.2296	0.39	0.3 to 0.49	2.26e-22
ASYLDR	East Asia	Female	Lead exposure	2.1236	2.02957	-4.42753	-0.73	-0.92 to -0.54	7.28e-07
ASYLDR	Eastern Europe	Female	Lead exposure	0.213147	0.232982	9.30589	0.09	-0.01 to 0.19	3.97e-15
ASYLDR	Eastern Sub-Saharan Africa	Female	Lead exposure	1.49565	1.51926	1.57836	-0.25	-0.37 to -0.13	9.87e-06
ASYLDR	Global	Female	Lead exposure	1.28009	1.51236	18.1451	-0.45	-0.57 to -0.34	0.043885
ASYLDR	High SDI	Female	Lead exposure	0.720289	0.531075	-26.2691	-2.64	-2.68 to -2.59	1.72e-12
ASYLDR	High-income Asia Pacific	Female	Lead exposure	0.516652	0.350336	-32.191	-3.59	-3.66 to -3.52	0.297924
ASYLDR	High-income North America	Female	Lead exposure	0.915972	0.573554	-37.3831	-2.53	-2.71 to -2.36	4.96e-21
ASYLDR	High-middle SDI	Female	Lead exposure	1.02099	1.17477	15.0619	-0.44	-0.57 to -0.31	3.67e-07
ASYLDR	Low SDI	Female	Lead exposure	2.46819	2.96013	19.9309	0.24	0.1 to 0.39	2.63e-38
ASYLDR	Low-middle SDI	Female	Lead exposure	2.6514	2.96678	11.8951	-0.22	-0.39 to -0.04	5.08e-11
ASYLDR	Middle SDI	Female	Lead exposure	1.81473	1.81532	0.0322772	-0.65	-0.81 to -0.49	3.33e-31
ASYLDR	North Africa and Middle East	Female	Lead exposure	2.05524	1.98562	-3.38734	-0.76	-0.86 to -0.67	7.47e-18
ASYLDR	Oceania	Female	Lead exposure	0.362089	0.362139	0.0138373	0.22	0.07 to 0.37	1.49e-33
ASYLDR	South Asia	Female	Lead exposure	3.43993	3.73676	8.62904	-0.33	-0.52 to -0.13	1.92e-19
ASYLDR	Southeast Asia	Female	Lead exposure	1.01623	1.01182	-0.43389	-0.31	-0.53 to -0.09	7.69e-17
ASYLDR	Southern Latin America	Female	Lead exposure	0.417116	0.443114	6.23283	-1.09	-1.2 to -0.97	0.00334391
ASYLDR	Southern Sub-Saharan Africa	Female	Lead exposure	0.722261	0.926615	28.2938	-0.09	-0.32 to 0.13	6.2e-21
ASYLDR	Tropical Latin America	Female	Lead exposure	1.38266	1.25177	-9.46643	-1.83	-2.02 to -1.64	2.67e-09
ASYLDR	Western Europe	Female	Lead exposure	0.782123	0.641133	-18.0266	-2.63	-2.73 to -2.52	5.49e-05
ASYLDR	Western Sub-Saharan Africa	Female	Lead exposure	1.30628	1.4722	12.7015	0.26	0.12 to 0.41	0.582958
ASYLDR	World Bank High Income	Female	Lead exposure	0.765677	0.570346	-25.5109	-2.69	-2.72 to -2.66	1.05e-10
ASYLDR	World Bank Low Income	Female	Lead exposure	1.60561	1.82243	13.5035	0.24	0.11 to 0.37	0.00635639
ASYLDR	World Bank Lower Middle Income	Female	Lead exposure	1.95531	2.3797	21.7042	0.17	-0.01 to 0.35	1.34e-17
ASYLDR	World Bank Upper Middle Income	Female	Lead exposure	1.56108	1.66542	6.68362	-0.46	-0.63 to -0.3	1.51e-31
ASYLDR	Andean Latin America	Male	Lead exposure	1.78398	1.92087	7.67357	-0.37	-0.43 to -0.3	0.00494741
ASYLDR	Australasia	Male	Lead exposure	1.74884	1.54152	-11.8548	-2.22	-2.26 to -2.17	1.5e-27
ASYLDR	Caribbean	Male	Lead exposure	2.79618	2.75334	-1.53231	-0.67	-0.81 to -0.53	2.11e-11
ASYLDR	Central Asia	Male	Lead exposure	1.46113	1.46475	0.248095	-0.02	-0.17 to 0.13	7.07e-32
ASYLDR	Central Europe	Male	Lead exposure	1.23038	1.30686	6.21562	-0.31	-0.44 to -0.19	0.0324947
ASYLDR	Central Latin America	Male	Lead exposure	3.37773	3.11099	-7.89715	-0.87	-0.96 to -0.77	2.49e-29
ASYLDR	Central Sub-Saharan Africa	Male	Lead exposure	1.88707	2.22907	18.1232	0.42	0.31 to 0.54	0.526303
ASYLDR	East Asia	Male	Lead exposure	3.23531	3.11409	-3.74669	-0.93	-1.16 to -0.7	2.05e-19
ASYLDR	Eastern Europe	Male	Lead exposure	0.474477	0.541267	14.0766	0.02	-0.14 to 0.18	2.23e-08
ASYLDR	Eastern Sub-Saharan Africa	Male	Lead exposure	3.32554	2.98047	-10.3764	-0.46	-0.62 to -0.3	2.33e-15
ASYLDR	Global	Male	Lead exposure	1.99359	2.15461	8.0765	-0.84	-0.95 to -0.74	0.284978
ASYLDR	High SDI	Male	Lead exposure	1.27006	0.929075	-26.8477	-2.55	-2.6 to -2.5	7.21e-19
ASYLDR	High-income Asia Pacific	Male	Lead exposure	0.860642	0.624297	-27.4614	-2.66	-2.79 to -2.54	5.81e-13
ASYLDR	High-income North America	Male	Lead exposure	1.538	1.00968	-34.3507	-2.2	-2.38 to -2.01	6.48e-15
ASYLDR	High-middle SDI	Male	Lead exposure	1.72125	1.82119	5.80626	-0.97	-1.12 to -0.83	0.00082207
ASYLDR	Low SDI	Male	Lead exposure	3.48671	3.91062	12.1577	0.2	0.05 to 0.36	3.39e-07
ASYLDR	Low-middle SDI	Male	Lead exposure	3.58874	3.84787	7.22064	-0.2	-0.36 to -0.04	0.0647298
ASYLDR	Middle SDI	Male	Lead exposure	2.70128	2.71198	0.395984	-0.53	-0.7 to -0.36	1.85e-06
ASYLDR	North Africa and Middle East	Male	Lead exposure	2.89601	2.93557	1.36577	-0.46	-0.56 to -0.36	9.94e-10
ASYLDR	Oceania	Male	Lead exposure	0.680374	0.673067	-1.07396	0.11	-0.08 to 0.3	1.49e-24
ASYLDR	South Asia	Male	Lead exposure	4.09856	4.36585	6.52147	-0.15	-0.33 to 0.04	0.0320909
ASYLDR	Southeast Asia	Male	Lead exposure	1.64377	1.65146	0.467926	-0.2	-0.38 to -0.03	2.23e-23
ASYLDR	Southern Latin America	Male	Lead exposure	0.725846	0.801652	10.4438	-0.94	-1.01 to -0.86	0.139745
ASYLDR	Southern Sub-Saharan Africa	Male	Lead exposure	1.97054	1.86465	-5.37348	-0.32	-0.54 to -0.1	5.5e-16
ASYLDR	Tropical Latin America	Male	Lead exposure	2.02629	1.76531	-12.88	-1.44	-1.6 to -1.28	0.0137948
ASYLDR	Western Europe	Male	Lead exposure	1.25332	1.02447	-18.2594	-2.64	-2.78 to -2.5	2.18e-13
ASYLDR	Western Sub-Saharan Africa	Male	Lead exposure	1.75588	2.07367	18.0983	0.61	0.5 to 0.72	0.0902547
ASYLDR	World Bank High Income	Male	Lead exposure	1.32719	0.995529	-24.9896	-2.47	-2.5 to -2.44	2.82e-14
ASYLDR	World Bank Low Income	Male	Lead exposure	3.03276	3.13746	3.45238	0.01	-0.14 to 0.16	1.28e-19
ASYLDR	World Bank Lower Middle Income	Male	Lead exposure	3.05848	3.37514	10.3536	0.09	-0.06 to 0.24	6.78e-12
ASYLDR	World Bank Upper Middle Income	Male	Lead exposure	2.45474	2.50837	2.18479	-0.74	-0.93 to -0.54	1.21e-06
ASYLDR	Andean Latin America	Both	Smoking	15.9125	10.2395	-35.6514	-2.1	-2.14 to -2.06	3.05e-11
ASYLDR	Australasia	Both	Smoking	43.6014	28.6957	-34.1861	-3.31	-3.58 to -3.04	0.0332146
ASYLDR	Caribbean	Both	Smoking	31.4165	27.1779	-13.4918	-0.94	-0.98 to -0.91	7.76e-08
ASYLDR	Central Asia	Both	Smoking	20.6489	21.5291	4.26288	0	-0.08 to 0.08	1.72e-12
ASYLDR	Central Europe	Both	Smoking	39.5288	37.049	-6.27356	-1.02	-1.06 to -0.98	3.16e-05
ASYLDR	Central Latin America	Both	Smoking	28.4152	16.6845	-41.2831	-2.64	-2.74 to -2.53	9.51e-18
ASYLDR	Central Sub-Saharan Africa	Both	Smoking	11.6376	8.93929	-23.1862	-1.2	-1.35 to -1.05	5.23e-07
ASYLDR	East Asia	Both	Smoking	22.5398	23.8838	5.96282	-0.67	-0.99 to -0.35	1.47e-11
ASYLDR	Eastern Europe	Both	Smoking	15.8309	20.9299	32.2095	0.62	0.4 to 0.85	0.77953
ASYLDR	Eastern Sub-Saharan Africa	Both	Smoking	15.2013	12.4394	-18.169	-0.98	-1.05 to -0.91	8.22e-27
ASYLDR	Global	Both	Smoking	32.4592	25.9886	-19.9347	-1.87	-1.92 to -1.81	0.000403163
ASYLDR	High SDI	Both	Smoking	44.9944	35.0104	-22.1895	-2.48	-2.65 to -2.31	5.95e-15
ASYLDR	High-income Asia Pacific	Both	Smoking	34.9517	27.3974	-21.6136	-3.01	-3.24 to -2.78	1.72e-20
ASYLDR	High-income North America	Both	Smoking	51.3095	38.2136	-25.5232	-1.91	-2.1 to -1.72	1.2e-07
ASYLDR	High-middle SDI	Both	Smoking	28.1082	26.9053	-4.27951	-1.26	-1.33 to -1.2	1.18e-20
ASYLDR	Low SDI	Both	Smoking	18.8175	16.5801	-11.8904	-0.7	-0.76 to -0.65	4.35e-17
ASYLDR	Low-middle SDI	Both	Smoking	26.5787	21.554	-18.9052	-1.28	-1.37 to -1.19	0.000131944
ASYLDR	Middle SDI	Both	Smoking	23.805	21.8203	-8.33736	-1	-1.19 to -0.81	1.86e-44
ASYLDR	North Africa and Middle East	Both	Smoking	29.1538	26.9455	-7.57455	-0.9	-0.92 to -0.87	1.38e-08
ASYLDR	Oceania	Both	Smoking	31.414	27.2454	-13.2701	-0.15	-0.23 to -0.07	6.74e-18
ASYLDR	South Asia	Both	Smoking	25.4046	20.6568	-18.6888	-1.2	-1.28 to -1.12	1.33e-25
ASYLDR	Southeast Asia	Both	Smoking	26.9053	22.1901	-17.525	-0.9	-1.01 to -0.8	0.209023
ASYLDR	Southern Latin America	Both	Smoking	38.8838	34.0043	-12.549	-1.6	-1.74 to -1.45	3.84e-18
ASYLDR	Southern Sub-Saharan Africa	Both	Smoking	31.7593	19.2696	-39.3262	-2.5	-2.66 to -2.35	1.25e-13
ASYLDR	Tropical Latin America	Both	Smoking	42.4865	26.9504	-36.567	-2.84	-2.96 to -2.72	8.66e-34
ASYLDR	Western Europe	Both	Smoking	43.3359	36.4082	-15.9859	-2.67	-2.89 to -2.45	0.0910487
ASYLDR	Western Sub-Saharan Africa	Both	Smoking	11.5293	10.4598	-9.27668	-0.37	-0.41 to -0.32	1.04e-27
ASYLDR	World Bank High Income	Both	Smoking	43.7804	35.1349	-19.7475	-2.44	-2.61 to -2.27	0.0147589
ASYLDR	World Bank Low Income	Both	Smoking	16.3386	14.9462	-8.52171	-0.45	-0.55 to -0.36	1.03e-11
ASYLDR	World Bank Lower Middle Income	Both	Smoking	23.1241	20.5447	-11.1545	-0.85	-0.92 to -0.78	1.82e-07
ASYLDR	World Bank Upper Middle Income	Both	Smoking	24.707	24.017	-2.7924	-0.94	-1.12 to -0.77	0.000255105
ASYLDR	Andean Latin America	Female	Smoking	6.90993	4.22614	-38.8397	-2.21	-2.3 to -2.12	1.47e-10
ASYLDR	Australasia	Female	Smoking	40.9441	27.0826	-33.8546	-3.24	-3.54 to -2.94	1.95e-05
ASYLDR	Caribbean	Female	Smoking	23.2576	20.6053	-11.404	-0.8	-0.85 to -0.74	2.37e-15
ASYLDR	Central Asia	Female	Smoking	7.14208	6.56011	-8.14848	-0.52	-0.79 to -0.25	8.33e-05
ASYLDR	Central Europe	Female	Smoking	32.6412	31.3107	-4.07606	-1.09	-1.15 to -1.03	8.7e-10
ASYLDR	Central Latin America	Female	Smoking	20.8457	11.0911	-46.7945	-3.24	-3.33 to -3.14	0.673931
ASYLDR	Central Sub-Saharan Africa	Female	Smoking	3.27004	2.71338	-17.0232	-1.13	-1.23 to -1.02	7.54e-36
ASYLDR	East Asia	Female	Smoking	11.0164	13.223	20.0305	-0.25	-0.77 to 0.26	0.022935
ASYLDR	Eastern Europe	Female	Smoking	9.87417	14.5693	47.5499	1.23	0.79 to 1.68	2.3e-16
ASYLDR	Eastern Sub-Saharan Africa	Female	Smoking	6.68449	5.98047	-10.5322	-0.68	-0.79 to -0.57	2.49e-22
ASYLDR	Global	Female	Smoking	23.0991	16.6175	-28.0599	-2.17	-2.24 to -2.1	2.57e-08
ASYLDR	High SDI	Female	Smoking	39.0635	28.8238	-26.2129	-2.7	-2.9 to -2.49	3.48e-19
ASYLDR	High-income Asia Pacific	Female	Smoking	27.612	18.6487	-32.4617	-3.6	-3.83 to -3.36	8.24e-08
ASYLDR	High-income North America	Female	Smoking	47.56	34.3335	-27.81	-2.15	-2.32 to -1.98	1.07e-15
ASYLDR	High-middle SDI	Female	Smoking	18.7864	18.2071	-3.08357	-1.12	-1.22 to -1.03	0.77391
ASYLDR	Low SDI	Female	Smoking	9.69649	9.21638	-4.95141	-0.46	-0.56 to -0.37	2.07e-15
ASYLDR	Low-middle SDI	Female	Smoking	13.4628	10.3615	-23.0364	-1.54	-1.67 to -1.41	0.00153443
ASYLDR	Middle SDI	Female	Smoking	11.6782	10.7473	-7.97105	-1.04	-1.37 to -0.71	1.37e-12
ASYLDR	North Africa and Middle East	Female	Smoking	12.6368	10.9231	-13.5611	-1.21	-1.25 to -1.17	5.49e-07
ASYLDR	Oceania	Female	Smoking	24.2148	21.2304	-12.3245	-0.04	-0.14 to 0.05	5.56e-09
ASYLDR	South Asia	Female	Smoking	11.0571	9.50774	-14.0124	-1.09	-1.17 to -1.01	9.61e-16
ASYLDR	Southeast Asia	Female	Smoking	13.455	9.59001	-28.7252	-1.4	-1.62 to -1.18	7.87e-09
ASYLDR	Southern Latin America	Female	Smoking	35.0794	31.6848	-9.67695	-1.49	-1.63 to -1.35	1.95e-23
ASYLDR	Southern Sub-Saharan Africa	Female	Smoking	25.2564	13.4413	-46.7807	-3.19	-3.38 to -3	0.212653
ASYLDR	Tropical Latin America	Female	Smoking	36.3815	22.5071	-38.1357	-3.16	-3.29 to -3.03	4.28e-28
ASYLDR	Western Europe	Female	Smoking	36.9185	31.2307	-15.4062	-2.65	-2.94 to -2.36	2.43e-35
ASYLDR	Western Sub-Saharan Africa	Female	Smoking	4.55467	3.63464	-20.1995	-0.93	-1.03 to -0.82	3.65e-09
ASYLDR	World Bank High Income	Female	Smoking	37.3402	29.1246	-22.0021	-2.61	-2.82 to -2.4	1.58e-32
ASYLDR	World Bank Low Income	Female	Smoking	7.80421	7.64629	-2.02355	-0.22	-0.4 to -0.04	1.04e-08
ASYLDR	World Bank Lower Middle Income	Female	Smoking	10.5041	9.07015	-13.651	-1.01	-1.11 to -0.91	0.756507
ASYLDR	World Bank Upper Middle Income	Female	Smoking	14.1529	14.2306	0.549172	-0.76	-1.02 to -0.51	2.01e-08
ASYLDR	Andean Latin America	Male	Smoking	28.7004	18.5711	-35.2932	-2.06	-2.09 to -2.03	1.88e-10
ASYLDR	Australasia	Male	Smoking	49.9619	31.7121	-36.5275	-3.34	-3.57 to -3.11	5.07e-05
ASYLDR	Caribbean	Male	Smoking	42.9353	37.3432	-13.0245	-1.04	-1.05 to -1.02	6.71e-08
ASYLDR	Central Asia	Male	Smoking	54.1596	51.3256	-5.23275	-0.2	-0.27 to -0.12	0.0725269
ASYLDR	Central Europe	Male	Smoking	55.7748	48.8732	-12.374	-0.97	-1.01 to -0.93	2.15e-05
ASYLDR	Central Latin America	Male	Smoking	43.1282	26.9485	-37.5154	-2.09	-2.2 to -1.99	5.29e-22
ASYLDR	Central Sub-Saharan Africa	Male	Smoking	25.8217	21.3294	-17.3977	-0.92	-1.01 to -0.84	9.2e-29
ASYLDR	East Asia	Male	Smoking	61.6672	60.9887	-1.10021	-1	-1.18 to -0.82	0.000262188
ASYLDR	Eastern Europe	Male	Smoking	55.2588	56.3321	1.94245	-0.3	-0.36 to -0.24	1.31e-25
ASYLDR	Eastern Sub-Saharan Africa	Male	Smoking	27.7097	22.2545	-19.687	-0.96	-1.03 to -0.89	0.000112212
ASYLDR	Global	Male	Smoking	52.9242	44.8624	-15.2327	-1.71	-1.75 to -1.67	0.661546
ASYLDR	High SDI	Male	Smoking	56.0867	44.0176	-21.5186	-2.37	-2.51 to -2.23	5.32e-09
ASYLDR	High-income Asia Pacific	Male	Smoking	63.6903	50.5582	-20.6186	-2.35	-2.53 to -2.18	0.28099
ASYLDR	High-income North America	Male	Smoking	55.8961	42.037	-24.7944	-1.79	-2.01 to -1.57	1.28e-18
ASYLDR	High-middle SDI	Male	Smoking	55.8439	50.6013	-9.38782	-1.55	-1.59 to -1.51	6.34e-05
ASYLDR	Low SDI	Male	Smoking	31.8475	27.186	-14.637	-0.74	-0.78 to -0.69	1.14e-38
ASYLDR	Low-middle SDI	Male	Smoking	48.9871	41.7877	-14.6965	-1.05	-1.12 to -0.99	2.96e-07
ASYLDR	Middle SDI	Male	Smoking	53.775	48.3258	-10.1332	-1.01	-1.11 to -0.91	2.93e-39
ASYLDR	North Africa and Middle East	Male	Smoking	51.3864	47.1064	-8.3292	-0.84	-0.86 to -0.81	3.52e-08
ASYLDR	Oceania	Male	Smoking	41.8578	35.8536	-14.3444	-0.25	-0.33 to -0.18	9.53e-38
ASYLDR	South Asia	Male	Smoking	45.8687	37.958	-17.2463	-1.06	-1.15 to -0.98	6.75e-15
ASYLDR	Southeast Asia	Male	Smoking	55.9387	49.8204	-10.9375	-0.61	-0.67 to -0.56	1.93e-14
ASYLDR	Southern Latin America	Male	Smoking	45.709	38.0994	-16.6479	-1.75	-1.91 to -1.59	0.0203699
ASYLDR	Southern Sub-Saharan Africa	Male	Smoking	52.3678	34.6015	-33.9261	-1.64	-1.78 to -1.51	1.14e-22
ASYLDR	Tropical Latin America	Male	Smoking	54.0249	34.8726	-35.4508	-2.46	-2.57 to -2.34	7.73e-06
ASYLDR	Western Europe	Male	Smoking	56.8998	44.8314	-21.21	-2.81	-2.97 to -2.64	9.45e-05
ASYLDR	Western Sub-Saharan Africa	Male	Smoking	20.5027	19.017	-7.24645	-0.16	-0.21 to -0.1	0.828903
ASYLDR	World Bank High Income	Male	Smoking	56.3659	44.2871	-21.4293	-2.37	-2.5 to -2.23	1.76e-07
ASYLDR	World Bank Low Income	Male	Smoking	29.7841	27.2451	-8.52446	-0.45	-0.52 to -0.38	0.00688783
ASYLDR	World Bank Lower Middle Income	Male	Smoking	47.1764	41.1394	-12.7967	-0.75	-0.81 to -0.7	3.59e-16
ASYLDR	World Bank Upper Middle Income	Male	Smoking	56.2033	52.0098	-7.46118	-1.17	-1.27 to -1.07	1.15e-28
ASYLLR	Andean Latin America	Both	Diet high in sodium	3.01531	2.93937	-2.51837	0.53	0.26 to 0.81	0.00212237
ASYLLR	Australasia	Both	Diet high in sodium	1.15037	1.13219	-1.58046	0.21	0.16 to 0.27	6.73e-31
ASYLLR	Caribbean	Both	Diet high in sodium	2.13117	1.95979	-8.04167	0.3	0.17 to 0.43	0.000149827
ASYLLR	Central Asia	Both	Diet high in sodium	4.8346	3.14234	-35.0032	0.02	-0.13 to 0.17	1.57e-28
ASYLLR	Central Europe	Both	Diet high in sodium	11.1906	8.65303	-22.6763	-0.39	-0.52 to -0.25	0.0170887
ASYLLR	Central Latin America	Both	Diet high in sodium	3.20358	3.33175	4.00081	0.09	-0.05 to 0.23	1.22e-26
ASYLLR	Central Sub-Saharan Africa	Both	Diet high in sodium	1.34131	1.40942	5.07763	-0.21	-0.45 to 0.03	0.000430222
ASYLLR	East Asia	Both	Diet high in sodium	8.81897	8.45945	-4.07663	0.41	0.3 to 0.52	3.61e-18
ASYLLR	Eastern Europe	Both	Diet high in sodium	2.92829	3.16312	8.01925	1.19	1.09 to 1.29	7.05e-09
ASYLLR	Eastern Sub-Saharan Africa	Both	Diet high in sodium	5.83053	4.48394	-23.0955	-0.02	-0.14 to 0.1	3.84e-14
ASYLLR	Global	Both	Diet high in sodium	3.15453	3.09868	-1.77033	-0.31	-0.36 to -0.26	0.000734674
ASYLLR	High SDI	Both	Diet high in sodium	2.2894	2.48839	8.69199	0.48	0.43 to 0.52	2.4e-16
ASYLLR	High-income Asia Pacific	Both	Diet high in sodium	7.76575	4.93071	-36.507	-2.87	-3.15 to -2.58	6.24e-16
ASYLLR	High-income North America	Both	Diet high in sodium	1.78344	2.38843	33.9222	1.93	1.7 to 2.17	1.24e-15
ASYLLR	High-middle SDI	Both	Diet high in sodium	3.9705	3.74808	-5.60181	-0.62	-0.69 to -0.54	0.000122508
ASYLLR	Low SDI	Both	Diet high in sodium	3.80504	3.29491	-13.4068	0.02	-0.1 to 0.14	2.23e-12
ASYLLR	Low-middle SDI	Both	Diet high in sodium	3.45553	3.21421	-6.98351	1.28	1.21 to 1.36	0.00472861
ASYLLR	Middle SDI	Both	Diet high in sodium	4.14397	3.76239	-9.208	0.42	0.38 to 0.47	1.49e-11
ASYLLR	North Africa and Middle East	Both	Diet high in sodium	0.81349	0.832127	2.29098	0.67	0.52 to 0.81	0.0595878
ASYLLR	Oceania	Both	Diet high in sodium	4.20913	4.26093	1.23067	1.37	0.91 to 1.83	1.12e-18
ASYLLR	South Asia	Both	Diet high in sodium	2.40943	2.61496	8.53013	2.34	2.21 to 2.47	0.00188881
ASYLLR	Southeast Asia	Both	Diet high in sodium	7.91854	6.0508	-23.5869	0.32	0.21 to 0.43	2.08e-18
ASYLLR	Southern Latin America	Both	Diet high in sodium	3.20964	3.32787	3.68351	1.71	1.52 to 1.91	0.138151
ASYLLR	Southern Sub-Saharan Africa	Both	Diet high in sodium	2.13578	1.57728	-26.1497	0.3	0.12 to 0.48	1.81e-15
ASYLLR	Tropical Latin America	Both	Diet high in sodium	3.46609	3.1552	-8.96962	-0.1	-0.18 to -0.02	0.00791008
ASYLLR	Western Europe	Both	Diet high in sodium	2.18626	2.12381	-2.85637	0	-0.08 to 0.09	1.47e-11
ASYLLR	Western Sub-Saharan Africa	Both	Diet high in sodium	2.21304	2.37989	7.53919	1.34	1.28 to 1.41	7.56e-07
ASYLLR	World Bank High Income	Both	Diet high in sodium	2.86475	2.80228	-2.18068	0.08	0.04 to 0.13	1.42e-15
ASYLLR	World Bank Low Income	Both	Diet high in sodium	4.07117	3.5195	-13.5508	-0.06	-0.2 to 0.09	1.29e-17
ASYLLR	World Bank Lower Middle Income	Both	Diet high in sodium	2.36681	2.54011	7.32196	0.24	0.15 to 0.33	1.77e-13
ASYLLR	World Bank Upper Middle Income	Both	Diet high in sodium	4.16606	4.05706	-2.61623	-0.49	-0.57 to -0.41	3.39e-14
ASYLLR	Andean Latin America	Female	Diet high in sodium	2.45492	2.30675	-6.03583	-0.12	-0.37 to 0.13	5.74e-19
ASYLLR	Australasia	Female	Diet high in sodium	0.927104	0.909185	-1.93286	-0.01	-0.09 to 0.08	0.407266
ASYLLR	Caribbean	Female	Diet high in sodium	1.68004	1.48456	-11.6356	0.34	0.23 to 0.44	1.27e-17
ASYLLR	Central Asia	Female	Diet high in sodium	3.73996	2.37633	-36.4611	-0.22	-0.37 to -0.08	5.07e-06
ASYLLR	Central Europe	Female	Diet high in sodium	8.18459	5.62584	-31.2631	-0.84	-0.98 to -0.69	2.89e-11
ASYLLR	Central Latin America	Female	Diet high in sodium	2.27619	2.32549	2.16586	0.3	0.18 to 0.43	6.36e-18
ASYLLR	Central Sub-Saharan Africa	Female	Diet high in sodium	1.29241	1.33896	3.60211	0.82	0.74 to 0.89	0.00748256
ASYLLR	East Asia	Female	Diet high in sodium	7.31615	6.44118	-11.9594	-1.12	-1.22 to -1.01	3.14e-14
ASYLLR	Eastern Europe	Female	Diet high in sodium	1.77676	1.76262	-0.796213	0.17	0.01 to 0.34	0.520793
ASYLLR	Eastern Sub-Saharan Africa	Female	Diet high in sodium	5.66753	5.06705	-10.595	0.44	0.29 to 0.6	9.41e-29
ASYLLR	Global	Female	Diet high in sodium	2.28607	2.15083	-5.91591	-0.65	-0.73 to -0.56	0.032417
ASYLLR	High SDI	Female	Diet high in sodium	1.82549	1.74208	-4.56944	0.02	-0.09 to 0.12	1.58e-16
ASYLLR	High-income Asia Pacific	Female	Diet high in sodium	6.22679	3.85954	-38.0172	-2.18	-2.37 to -2	1.09e-21
ASYLLR	High-income North America	Female	Diet high in sodium	1.77967	1.77231	-0.413967	0.73	0.52 to 0.93	0.000761263
ASYLLR	High-middle SDI	Female	Diet high in sodium	2.58456	2.35817	-8.75919	-1.06	-1.17 to -0.95	3.72e-21
ASYLLR	Low SDI	Female	Diet high in sodium	3.74372	3.28821	-12.1672	0.5	0.4 to 0.61	1.91e-17
ASYLLR	Low-middle SDI	Female	Diet high in sodium	3.13653	2.78754	-11.1266	0.84	0.77 to 0.92	0.00161774
ASYLLR	Middle SDI	Female	Diet high in sodium	3.44506	2.77139	-19.5545	-0.12	-0.16 to -0.07	6.75e-44
ASYLLR	North Africa and Middle East	Female	Diet high in sodium	0.583069	0.586832	0.645498	1.1	0.94 to 1.25	4.56e-06
ASYLLR	Oceania	Female	Diet high in sodium	3.56642	3.43705	-3.62762	1	0.86 to 1.13	1.73e-20
ASYLLR	South Asia	Female	Diet high in sodium	2.19113	2.11456	-3.49455	1.13	1.05 to 1.21	2.78e-30
ASYLLR	Southeast Asia	Female	Diet high in sodium	5.61764	4.28666	-23.6929	0.08	0.01 to 0.15	0.000634903
ASYLLR	Southern Latin America	Female	Diet high in sodium	2.74292	2.58669	-5.69577	1.13	0.96 to 1.3	1.26e-33
ASYLLR	Southern Sub-Saharan Africa	Female	Diet high in sodium	1.96111	1.60704	-18.0548	1.11	0.97 to 1.24	8.04e-09
ASYLLR	Tropical Latin America	Female	Diet high in sodium	2.76086	2.4563	-11.0314	0.07	-0.04 to 0.18	1.03e-29
ASYLLR	Western Europe	Female	Diet high in sodium	1.48153	1.36002	-8.20135	-0.11	-0.16 to -0.06	0.0681884
ASYLLR	Western Sub-Saharan Africa	Female	Diet high in sodium	2.21258	2.36741	6.99797	1.75	1.65 to 1.86	4.14e-27
ASYLLR	World Bank High Income	Female	Diet high in sodium	2.10495	1.89458	-9.99399	-0.2	-0.29 to -0.11	0.00288198
ASYLLR	World Bank Low Income	Female	Diet high in sodium	4.1479	3.64395	-12.1493	0.46	0.32 to 0.61	3.54e-11
ASYLLR	World Bank Lower Middle Income	Female	Diet high in sodium	1.7331	1.91151	10.2941	0.02	-0.05 to 0.09	4.72e-06
ASYLLR	World Bank Upper Middle Income	Female	Diet high in sodium	2.85003	2.68764	-5.69809	-0.99	-1.09 to -0.89	0.000732492
ASYLLR	Andean Latin America	Male	Diet high in sodium	3.58456	3.51431	-1.95981	0.99	0.7 to 1.29	0.0011125
ASYLLR	Australasia	Male	Diet high in sodium	1.35082	1.30205	-3.61041	0.19	0.13 to 0.25	7.22e-17
ASYLLR	Caribbean	Male	Diet high in sodium	2.46896	2.37402	-3.8451	0.32	0.17 to 0.47	1.91e-12
ASYLLR	Central Asia	Male	Diet high in sodium	5.67918	3.73978	-34.1492	-0.01	-0.22 to 0.21	3.71e-13
ASYLLR	Central Europe	Male	Diet high in sodium	12.8613	10.4044	-19.1025	-0.31	-0.43 to -0.19	0.017954
ASYLLR	Central Latin America	Male	Diet high in sodium	4.1094	4.56129	10.9964	0.05	-0.11 to 0.2	0.00256412
ASYLLR	Central Sub-Saharan Africa	Male	Diet high in sodium	1.34987	1.44026	6.69599	-0.2	-0.43 to 0.02	3.94e-36
ASYLLR	East Asia	Male	Diet high in sodium	10.0772	9.387	-6.84939	1.12	0.93 to 1.3	0.801124
ASYLLR	Eastern Europe	Male	Diet high in sodium	3.61251	3.81709	5.66307	1.23	1.07 to 1.39	0.000128549
ASYLLR	Eastern Sub-Saharan Africa	Male	Diet high in sodium	5.87397	4.21736	-28.2025	-0.1	-0.2 to 0	2.56e-14
ASYLLR	Global	Male	Diet high in sodium	3.79349	3.73424	-1.56185	-0.23	-0.31 to -0.16	1.07e-10
ASYLLR	High SDI	Male	Diet high in sodium	2.65411	3.02573	14.0016	0.46	0.44 to 0.48	1.81e-07
ASYLLR	High-income Asia Pacific	Male	Diet high in sodium	8.39097	5.44601	-35.0968	-3.35	-3.68 to -3.02	8.13e-12
ASYLLR	High-income North America	Male	Diet high in sodium	1.80175	2.90029	60.9702	2.56	2.26 to 2.85	2.13e-18
ASYLLR	High-middle SDI	Male	Diet high in sodium	4.88589	4.52959	-7.29244	-0.62	-0.71 to -0.53	0.774537
ASYLLR	Low SDI	Male	Diet high in sodium	3.81689	3.30223	-13.4837	-0.1	-0.22 to 0.03	1.77e-26
ASYLLR	Low-middle SDI	Male	Diet high in sodium	3.6816	3.51433	-4.54344	1.63	1.53 to 1.72	0.00130667
ASYLLR	Middle SDI	Male	Diet high in sodium	4.63239	4.46196	-3.67909	0.67	0.6 to 0.74	7.33e-11
ASYLLR	North Africa and Middle East	Male	Diet high in sodium	0.933348	0.983189	5.33994	0.51	0.29 to 0.73	1.82e-05
ASYLLR	Oceania	Male	Diet high in sodium	4.61298	4.64312	0.653411	1.5	0.9 to 2.11	0.000159861
ASYLLR	South Asia	Male	Diet high in sodium	2.57195	2.92223	13.6194	3.1	2.92 to 3.28	1.21e-14
ASYLLR	Southeast Asia	Male	Diet high in sodium	9.02409	6.80426	-24.599	0.45	0.33 to 0.58	0.000493178
ASYLLR	Southern Latin America	Male	Diet high in sodium	3.48277	3.74072	7.4063	1.95	1.73 to 2.17	1.09e-17
ASYLLR	Southern Sub-Saharan Africa	Male	Diet high in sodium	2.17795	1.53755	-29.4039	0.06	-0.18 to 0.3	1.96e-10
ASYLLR	Tropical Latin America	Male	Diet high in sodium	3.98649	3.80187	-4.6312	-0.12	-0.2 to -0.04	0.0673712
ASYLLR	Western Europe	Male	Diet high in sodium	2.64881	2.58911	-2.25368	-0.23	-0.34 to -0.12	0.000401768
ASYLLR	Western Sub-Saharan Africa	Male	Diet high in sodium	2.26011	2.42172	7.15028	-0.07	-0.19 to 0.05	1.78e-08
ASYLLR	World Bank High Income	Male	Diet high in sodium	3.39076	3.40865	0.52758	-0.02	-0.07 to 0.03	0.186467
ASYLLR	World Bank Low Income	Male	Diet high in sodium	4.01853	3.47058	-13.6356	-0.15	-0.29 to -0.02	0.0825721
ASYLLR	World Bank Lower Middle Income	Male	Diet high in sodium	2.85679	2.9623	3.69336	0.41	0.31 to 0.51	1.24e-17
ASYLLR	World Bank Upper Middle Income	Male	Diet high in sodium	5.18736	4.94354	-4.70013	-0.34	-0.46 to -0.22	5.71e-09
ASYLLR	Andean Latin America	Both	High fasting plasma glucose	17.2553	25.3042	46.6459	2.05	1.82 to 2.28	1.63e-14
ASYLLR	Australasia	Both	High fasting plasma glucose	16.937	23.9832	41.6022	1.44	1.19 to 1.69	4.04e-19
ASYLLR	Caribbean	Both	High fasting plasma glucose	29.1426	35.41	21.5061	1.34	1.18 to 1.49	8.3e-21
ASYLLR	Central Asia	Both	High fasting plasma glucose	15.3267	25.6261	67.1991	3.6	3.52 to 3.69	0.765358
ASYLLR	Central Europe	Both	High fasting plasma glucose	22.7066	30.7473	35.4112	1.62	1.58 to 1.67	2.08e-19
ASYLLR	Central Latin America	Both	High fasting plasma glucose	34.8304	36.4989	4.79019	0.05	-0.16 to 0.26	3.7e-11
ASYLLR	Central Sub-Saharan Africa	Both	High fasting plasma glucose	23.6274	29.0716	23.042	0.33	0.07 to 0.6	4.38e-20
ASYLLR	East Asia	Both	High fasting plasma glucose	19.6092	21.8788	11.5739	0.94	0.76 to 1.13	2.29e-06
ASYLLR	Eastern Europe	Both	High fasting plasma glucose	13.669	17.9739	31.4938	1.89	1.78 to 1.99	7.05e-15
ASYLLR	Eastern Sub-Saharan Africa	Both	High fasting plasma glucose	16.1328	20.1716	25.0349	1.82	1.77 to 1.86	2.76e-08
ASYLLR	Global	Both	High fasting plasma glucose	20.9512	27.8826	33.0835	0.98	0.89 to 1.06	0.00601579
ASYLLR	High SDI	Both	High fasting plasma glucose	23.9138	32.5832	36.2525	1.65	1.51 to 1.78	3.91e-16
ASYLLR	High-income Asia Pacific	Both	High fasting plasma glucose	20.5032	22.4661	9.57354	-0.81	-1.04 to -0.58	0.0170196
ASYLLR	High-income North America	Both	High fasting plasma glucose	25.7663	34.7143	34.7275	2.66	2.33 to 3	1.97e-26
ASYLLR	High-middle SDI	Both	High fasting plasma glucose	18.051	23.5917	30.6948	0.58	0.39 to 0.76	3.91e-17
ASYLLR	Low SDI	Both	High fasting plasma glucose	19.4136	24.3015	25.1775	1.32	1.22 to 1.42	1.67e-37
ASYLLR	Low-middle SDI	Both	High fasting plasma glucose	20.7707	27.6304	33.0261	2.5	2.43 to 2.56	6.66e-18
ASYLLR	Middle SDI	Both	High fasting plasma glucose	24.1182	29.013	20.2948	1.46	1.43 to 1.5	7.46e-25
ASYLLR	North Africa and Middle East	Both	High fasting plasma glucose	21.3643	30.6186	43.3165	2.64	2.38 to 2.9	4.49e-18
ASYLLR	Oceania	Both	High fasting plasma glucose	28.13	38.4766	36.7814	2.65	2.21 to 3.1	3.41e-27
ASYLLR	South Asia	Both	High fasting plasma glucose	21.0249	29.6303	40.9294	2.93	2.84 to 3.02	1.38e-19
ASYLLR	Southeast Asia	Both	High fasting plasma glucose	18.691	26.7036	42.8687	2.68	2.58 to 2.78	2.4e-19
ASYLLR	Southern Latin America	Both	High fasting plasma glucose	20.358	30.4214	49.4322	3.02	2.81 to 3.23	4.33e-11
ASYLLR	Southern Sub-Saharan Africa	Both	High fasting plasma glucose	20.8058	29.8289	43.3681	2.82	2.5 to 3.14	2.89e-20
ASYLLR	Tropical Latin America	Both	High fasting plasma glucose	25.4526	27.8547	9.43721	0.83	0.7 to 0.96	9.91e-15
ASYLLR	Western Europe	Both	High fasting plasma glucose	23.3802	31.091	32.9798	1.08	0.98 to 1.18	5.28e-06
ASYLLR	Western Sub-Saharan Africa	Both	High fasting plasma glucose	16.3728	22.2941	36.1653	1.96	1.88 to 2.04	0.993462
ASYLLR	World Bank High Income	Both	High fasting plasma glucose	24.0132	32.4151	34.9888	1.5	1.39 to 1.61	3.13e-14
ASYLLR	World Bank Low Income	Both	High fasting plasma glucose	19.2775	23.6414	22.6374	1.21	1.08 to 1.34	0.000489537
ASYLLR	World Bank Lower Middle Income	Both	High fasting plasma glucose	16.0455	24.1129	50.2789	1.36	1.29 to 1.43	5.13e-19
ASYLLR	World Bank Upper Middle Income	Both	High fasting plasma glucose	17.5622	23.2043	32.1268	0.67	0.63 to 0.72	1.43e-27
ASYLLR	Andean Latin America	Female	High fasting plasma glucose	16.9993	24.7499	45.5941	1.59	1.4 to 1.79	0.011556
ASYLLR	Australasia	Female	High fasting plasma glucose	15.5754	21.6733	39.1502	1.1	0.75 to 1.46	4.03e-23
ASYLLR	Caribbean	Female	High fasting plasma glucose	27.8774	32.9349	18.1417	1.44	1.3 to 1.57	1.28e-17
ASYLLR	Central Asia	Female	High fasting plasma glucose	15.7877	25.3616	60.6422	3.34	3.17 to 3.52	3.02e-31
ASYLLR	Central Europe	Female	High fasting plasma glucose	21.7095	27.5022	26.6827	1.44	1.36 to 1.51	0.0161639
ASYLLR	Central Latin America	Female	High fasting plasma glucose	35.3379	35.5849	0.698836	0.1	-0.08 to 0.29	4.41e-28
ASYLLR	Central Sub-Saharan Africa	Female	High fasting plasma glucose	18.2079	23.1131	26.9395	1.57	1.47 to 1.67	0.00112442
ASYLLR	East Asia	Female	High fasting plasma glucose	19.6587	20.585	4.71189	-0.39	-0.59 to -0.19	2.94e-20
ASYLLR	Eastern Europe	Female	High fasting plasma glucose	13.3359	17.115	28.3378	1.27	1.09 to 1.45	5.2e-07
ASYLLR	Eastern Sub-Saharan Africa	Female	High fasting plasma glucose	14.643	17.1695	17.2542	1.48	1.37 to 1.59	1.04e-16
ASYLLR	Global	Female	High fasting plasma glucose	20.2151	26.3861	30.5268	0.83	0.72 to 0.95	0.0176115
ASYLLR	High SDI	Female	High fasting plasma glucose	22.7302	30.067	32.2778	1.67	1.54 to 1.8	5.57e-11
ASYLLR	High-income Asia Pacific	Female	High fasting plasma glucose	15.866	17.9003	12.822	-0.02	-0.17 to 0.13	7.3e-10
ASYLLR	High-income North America	Female	High fasting plasma glucose	23.8244	31.299	31.374	2.7	2.4 to 3	3.99e-09
ASYLLR	High-middle SDI	Female	High fasting plasma glucose	17.2867	22.2743	28.8523	0.35	0.14 to 0.55	0.00160029
ASYLLR	Low SDI	Female	High fasting plasma glucose	16.8192	22.1165	31.4954	1.92	1.87 to 1.97	9.98e-07
ASYLLR	Low-middle SDI	Female	High fasting plasma glucose	19.8419	26.0083	31.0779	2.17	2.11 to 2.22	0.240955
ASYLLR	Middle SDI	Female	High fasting plasma glucose	24.235	28.4304	17.3114	1.28	1.22 to 1.34	8.19e-06
ASYLLR	North Africa and Middle East	Female	High fasting plasma glucose	21.5729	29.8994	38.5969	2.91	2.5 to 3.32	5.81e-16
ASYLLR	Oceania	Female	High fasting plasma glucose	24.5342	36.0326	46.867	2.77	2.53 to 3.01	4.1e-26
ASYLLR	South Asia	Female	High fasting plasma glucose	19.9669	28.1202	40.8342	2.16	2.05 to 2.28	0.109581
ASYLLR	Southeast Asia	Female	High fasting plasma glucose	18.4666	26.5327	43.6796	2.48	2.36 to 2.6	1.18e-23
ASYLLR	Southern Latin America	Female	High fasting plasma glucose	20.3029	28.6421	41.0739	2.66	2.45 to 2.87	1.65e-05
ASYLLR	Southern Sub-Saharan Africa	Female	High fasting plasma glucose	22.9302	30.9265	34.8723	2.88	2.56 to 3.21	8.24e-17
ASYLLR	Tropical Latin America	Female	High fasting plasma glucose	24.5592	26.6245	8.40965	1.03	0.94 to 1.11	0.0230183
ASYLLR	Western Europe	Female	High fasting plasma glucose	22.7328	29.1623	28.2829	1.05	0.96 to 1.14	3.13e-14
ASYLLR	Western Sub-Saharan Africa	Female	High fasting plasma glucose	15.9321	22.052	38.4128	2.43	2.34 to 2.51	1.61e-05
ASYLLR	World Bank High Income	Female	High fasting plasma glucose	22.8355	29.8604	30.7627	1.55	1.43 to 1.68	1.75e-13
ASYLLR	World Bank Low Income	Female	High fasting plasma glucose	16.5291	21.1394	27.892	1.84	1.78 to 1.9	4.36e-21
ASYLLR	World Bank Lower Middle Income	Female	High fasting plasma glucose	15.0926	22.1329	46.6473	0.93	0.85 to 1.02	2.9e-11
ASYLLR	World Bank Upper Middle Income	Female	High fasting plasma glucose	17.1592	22.8121	32.9438	0.39	0.31 to 0.47	3.77e-05
ASYLLR	Andean Latin America	Male	High fasting plasma glucose	17.4968	25.8388	47.6774	2.49	2.21 to 2.77	9.5e-09
ASYLLR	Australasia	Male	High fasting plasma glucose	18.6019	25.8061	38.7283	1.54	1.37 to 1.72	0.00644845
ASYLLR	Caribbean	Male	High fasting plasma glucose	30.1401	37.6201	24.8173	1.29	1.12 to 1.45	8.89e-06
ASYLLR	Central Asia	Male	High fasting plasma glucose	14.9669	25.6383	71.3002	3.67	3.56 to 3.78	1.26e-15
ASYLLR	Central Europe	Male	High fasting plasma glucose	23.3078	32.5132	39.4951	1.63	1.55 to 1.7	0.923059
ASYLLR	Central Latin America	Male	High fasting plasma glucose	34.3246	37.6296	9.62881	-0.01	-0.26 to 0.23	2.89e-17
ASYLLR	Central Sub-Saharan Africa	Male	High fasting plasma glucose	24.7001	31.1377	26.0628	0.37	0.14 to 0.6	3.53e-13
ASYLLR	East Asia	Male	High fasting plasma glucose	19.5002	22.5462	15.6207	1.85	1.62 to 2.08	6.76e-12
ASYLLR	Eastern Europe	Male	High fasting plasma glucose	14.0125	18.458	31.7246	1.99	1.88 to 2.1	0.00305353
ASYLLR	Eastern Sub-Saharan Africa	Male	High fasting plasma glucose	16.9184	21.619	27.7842	2.09	2.04 to 2.13	2.7e-25
ASYLLR	Global	Male	High fasting plasma glucose	21.6239	29.0541	34.3608	1.03	0.96 to 1.11	2.77e-07
ASYLLR	High SDI	Male	High fasting plasma glucose	24.7518	34.4662	39.2474	1.48	1.33 to 1.64	1.01e-08
ASYLLR	High-income Asia Pacific	Male	High fasting plasma glucose	22.5639	24.838	10.0787	-1.34	-1.61 to -1.07	1.35e-08
ASYLLR	High-income North America	Male	High fasting plasma glucose	27.3495	37.7494	38.0256	2.53	2.16 to 2.91	3.29e-12
ASYLLR	High-middle SDI	Male	High fasting plasma glucose	18.7489	24.5025	30.6879	0.6	0.41 to 0.79	0.00723339
ASYLLR	Low SDI	Male	High fasting plasma glucose	20.5737	25.4574	23.738	1.18	1.05 to 1.31	8.57e-19
ASYLLR	Low-middle SDI	Male	High fasting plasma glucose	21.4932	28.7945	33.9704	2.78	2.7 to 2.87	9.93e-10
ASYLLR	Middle SDI	Male	High fasting plasma glucose	24.253	29.5077	21.6662	1.55	1.48 to 1.62	5.11e-43
ASYLLR	North Africa and Middle East	Male	High fasting plasma glucose	21.2383	31.0903	46.3876	2.5	2.25 to 2.75	1.54e-12
ASYLLR	Oceania	Male	High fasting plasma glucose	30.1613	39.1074	29.6608	2.59	2.01 to 3.17	1.21e-15
ASYLLR	South Asia	Male	High fasting plasma glucose	21.8182	30.5078	39.827	3.51	3.39 to 3.62	8.17e-24
ASYLLR	Southeast Asia	Male	High fasting plasma glucose	18.9577	26.955	42.1848	2.83	2.72 to 2.94	0.91513
ASYLLR	Southern Latin America	Male	High fasting plasma glucose	20.2784	31.309	54.3957	3.22	3 to 3.44	3.6e-16
ASYLLR	Southern Sub-Saharan Africa	Male	High fasting plasma glucose	20.0732	29.4055	46.4911	2.87	2.52 to 3.21	5.3e-18
ASYLLR	Tropical Latin America	Male	High fasting plasma glucose	26.2013	29.0413	10.839	0.72	0.54 to 0.9	8.99e-32
ASYLLR	Western Europe	Male	High fasting plasma glucose	23.6694	32.2212	36.1303	0.89	0.78 to 1	0.239511
ASYLLR	Western Sub-Saharan Africa	Male	High fasting plasma glucose	17.2468	23.0988	33.9312	0.54	0.38 to 0.7	1.27e-26
ASYLLR	World Bank High Income	Male	High fasting plasma glucose	24.8002	34.2167	37.9695	1.32	1.22 to 1.41	0.0829773
ASYLLR	World Bank Low Income	Male	High fasting plasma glucose	20.3901	24.8689	21.9656	1.1	0.96 to 1.25	2.52e-12
ASYLLR	World Bank Lower Middle Income	Male	High fasting plasma glucose	16.8459	25.4994	51.368	1.7	1.63 to 1.78	1.91e-08
ASYLLR	World Bank Upper Middle Income	Male	High fasting plasma glucose	18.1685	23.5807	29.7891	0.84	0.79 to 0.89	0.000238555
ASYLLR	Andean Latin America	Both	High systolic blood pressure	14.5237	21.2079	46.023	2.36	1.97 to 2.74	3.47e-25
ASYLLR	Australasia	Both	High systolic blood pressure	29.9707	24.3512	-18.7499	-0.69	-0.79 to -0.59	0.000583849
ASYLLR	Caribbean	Both	High systolic blood pressure	23.8093	24.2689	1.93058	0.72	0.61 to 0.83	9.09e-38
ASYLLR	Central Asia	Both	High systolic blood pressure	29.2726	28.7232	-1.87694	1.59	1.49 to 1.69	0.00126606
ASYLLR	Central Europe	Both	High systolic blood pressure	35.6429	30.1976	-15.2775	-0.03	-0.07 to 0.01	6.31e-30
ASYLLR	Central Latin America	Both	High systolic blood pressure	23.2325	25.9531	11.7107	0.44	0.33 to 0.54	6.94e-30
ASYLLR	Central Sub-Saharan Africa	Both	High systolic blood pressure	29.4021	28.9156	-1.6546	-0.49	-0.69 to -0.29	1.41e-20
ASYLLR	East Asia	Both	High systolic blood pressure	21.1771	25.9452	22.5154	1.29	1.18 to 1.39	1.1e-30
ASYLLR	Eastern Europe	Both	High systolic blood pressure	31.4959	31.2287	-0.848398	0.86	0.78 to 0.95	0.135216
ASYLLR	Eastern Sub-Saharan Africa	Both	High systolic blood pressure	21.4359	27.7128	29.2819	2.01	1.93 to 2.09	0.00217347
ASYLLR	Global	Both	High systolic blood pressure	30.3425	26.8933	-11.3676	-0.8	-0.89 to -0.71	5.7e-31
ASYLLR	High SDI	Both	High systolic blood pressure	31.0693	24.9984	-19.5398	-0.88	-1.04 to -0.72	0.000275002
ASYLLR	High-income Asia Pacific	Both	High systolic blood pressure	31.6232	24.7777	-21.6473	-1.89	-2.07 to -1.71	2.55e-09
ASYLLR	High-income North America	Both	High systolic blood pressure	29.0878	22.1853	-23.7299	-0.56	-0.75 to -0.37	5.24e-15
ASYLLR	High-middle SDI	Both	High systolic blood pressure	31.6643	29.0677	-8.20053	-0.78	-0.85 to -0.71	0.977547
ASYLLR	Low SDI	Both	High systolic blood pressure	24.7664	27.6026	11.4518	1	0.91 to 1.09	3.31e-14
ASYLLR	Low-middle SDI	Both	High systolic blood pressure	24.6356	26.7552	8.60399	1.83	1.79 to 1.87	1.72e-08
ASYLLR	Middle SDI	Both	High systolic blood pressure	25.1502	27.2704	8.43038	1.14	1.07 to 1.21	0.843897
ASYLLR	North Africa and Middle East	Both	High systolic blood pressure	26.5103	26.5527	0.159909	0.52	0.27 to 0.77	8.86e-29
ASYLLR	Oceania	Both	High systolic blood pressure	17.5359	20.2599	15.5337	2.08	1.55 to 2.62	0.976754
ASYLLR	South Asia	Both	High systolic blood pressure	24.3574	25.8303	6.04716	2.08	2 to 2.17	3.45e-29
ASYLLR	Southeast Asia	Both	High systolic blood pressure	29.385	30.6807	4.40958	1.68	1.59 to 1.77	1.17e-27
ASYLLR	Southern Latin America	Both	High systolic blood pressure	22.868	28.2888	23.7048	2.48	2.12 to 2.84	2.43e-29
ASYLLR	Southern Sub-Saharan Africa	Both	High systolic blood pressure	31.8551	32.4609	1.90166	1.5	1.24 to 1.76	1.54e-26
ASYLLR	Tropical Latin America	Both	High systolic blood pressure	26.7984	27.4582	2.46227	0.4	0.35 to 0.44	8e-08
ASYLLR	Western Europe	Both	High systolic blood pressure	33.1247	27.5901	-16.7083	-0.77	-0.91 to -0.62	3.79e-08
ASYLLR	Western Sub-Saharan Africa	Both	High systolic blood pressure	26.2867	32.7462	24.5731	2.04	1.94 to 2.14	4.05e-16
ASYLLR	World Bank High Income	Both	High systolic blood pressure	31.7214	25.3655	-20.0368	-0.89	-1.03 to -0.74	1.85e-07
ASYLLR	World Bank Low Income	Both	High systolic blood pressure	24.8253	27.9949	12.7676	0.98	0.85 to 1.1	0.104907
ASYLLR	World Bank Lower Middle Income	Both	High systolic blood pressure	28.7974	28.0411	-2.62634	-0.07	-0.21 to 0.07	1.76e-15
ASYLLR	World Bank Upper Middle Income	Both	High systolic blood pressure	29.2272	29.2265	-0.00245277	-0.42	-0.49 to -0.36	0.000183047
ASYLLR	Andean Latin America	Female	High systolic blood pressure	14.0168	21.6633	54.5522	2.22	1.89 to 2.54	1.98e-14
ASYLLR	Australasia	Female	High systolic blood pressure	30.0767	24.3136	-19.1614	-0.89	-1.02 to -0.77	7.82e-18
ASYLLR	Caribbean	Female	High systolic blood pressure	24.0403	23.7517	-1.20052	0.82	0.72 to 0.91	4.43e-18
ASYLLR	Central Asia	Female	High systolic blood pressure	29.0359	28.6406	-1.36116	1.48	1.35 to 1.61	5.51e-06
ASYLLR	Central Europe	Female	High systolic blood pressure	34.9601	27.2611	-22.0222	-0.27	-0.35 to -0.19	1.84e-18
ASYLLR	Central Latin America	Female	High systolic blood pressure	23.0619	25.9665	12.595	0.77	0.67 to 0.87	0.00835533
ASYLLR	Central Sub-Saharan Africa	Female	High systolic blood pressure	31.3376	29.4105	-6.1494	0.4	0.34 to 0.47	0.18549
ASYLLR	East Asia	Female	High systolic blood pressure	21.6262	26.0874	20.6286	0.05	-0.04 to 0.14	4.86e-22
ASYLLR	Eastern Europe	Female	High systolic blood pressure	31.9479	30.5407	-4.4048	0.09	-0.04 to 0.23	0.213011
ASYLLR	Eastern Sub-Saharan Africa	Female	High systolic blood pressure	23.0068	26.7159	16.1219	1.51	1.4 to 1.62	1.57e-34
ASYLLR	Global	Female	High systolic blood pressure	30.4429	26.5309	-12.8502	-1.04	-1.19 to -0.89	3.8e-24
ASYLLR	High SDI	Female	High systolic blood pressure	31.0044	24.9443	-19.546	-0.88	-1.11 to -0.65	1.77e-33
ASYLLR	High-income Asia Pacific	Female	High systolic blood pressure	30.746	22.5159	-26.7679	-1.46	-1.61 to -1.32	1.35e-25
ASYLLR	High-income North America	Female	High systolic blood pressure	29.4667	23.1185	-21.5436	-0.54	-0.9 to -0.17	2.78e-33
ASYLLR	High-middle SDI	Female	High systolic blood pressure	31.5482	28.061	-11.0534	-1.17	-1.3 to -1.03	1.38e-20
ASYLLR	Low SDI	Female	High systolic blood pressure	25.6597	27.2399	6.15851	1.21	1.15 to 1.28	1.9e-22
ASYLLR	Low-middle SDI	Female	High systolic blood pressure	25.9548	27.6577	6.5611	1.52	1.49 to 1.55	9.39e-21
ASYLLR	Middle SDI	Female	High systolic blood pressure	24.9951	27.0944	8.39923	1.09	1 to 1.17	5.72e-24
ASYLLR	North Africa and Middle East	Female	High systolic blood pressure	28.2098	27.3709	-2.97365	0.81	0.69 to 0.94	2.45e-24
ASYLLR	Oceania	Female	High systolic blood pressure	18.082	21.5213	19.0202	1.94	1.72 to 2.16	1.97e-21
ASYLLR	South Asia	Female	High systolic blood pressure	26.6959	26.826	0.487161	1.12	1.04 to 1.21	1.69e-23
ASYLLR	Southeast Asia	Female	High systolic blood pressure	30.4217	30.5714	0.491988	1.26	1.14 to 1.37	1.96e-18
ASYLLR	Southern Latin America	Female	High systolic blood pressure	22.965	27.4672	19.6045	2.14	1.78 to 2.5	7.81e-07
ASYLLR	Southern Sub-Saharan Africa	Female	High systolic blood pressure	31.7525	32.9287	3.70435	1.95	1.76 to 2.14	3.3e-18
ASYLLR	Tropical Latin America	Female	High systolic blood pressure	26.5663	26.5934	0.101912	0.59	0.49 to 0.7	3.13e-07
ASYLLR	Western Europe	Female	High systolic blood pressure	32.6804	26.9925	-17.4047	-0.73	-0.86 to -0.6	4.95e-22
ASYLLR	Western Sub-Saharan Africa	Female	High systolic blood pressure	27.5234	33.4937	21.6914	2.37	2.22 to 2.52	3.01e-16
ASYLLR	World Bank High Income	Female	High systolic blood pressure	31.4108	24.9398	-20.6012	-0.89	-1.09 to -0.68	3.07e-26
ASYLLR	World Bank Low Income	Female	High systolic blood pressure	25.4531	27.4123	7.6972	1.24	1.19 to 1.28	1.2e-17
ASYLLR	World Bank Lower Middle Income	Female	High systolic blood pressure	29.4765	28.0832	-4.72692	-0.48	-0.59 to -0.36	1.58e-10
ASYLLR	World Bank Upper Middle Income	Female	High systolic blood pressure	29.3795	28.7169	-2.25537	-0.86	-0.97 to -0.74	5.79e-05
ASYLLR	Andean Latin America	Male	High systolic blood pressure	15.0092	20.6948	37.881	2.47	2.01 to 2.93	8.3e-21
ASYLLR	Australasia	Male	High systolic blood pressure	29.2291	24.2185	-17.1425	-0.54	-0.63 to -0.44	0.000126782
ASYLLR	Caribbean	Male	High systolic blood pressure	23.5898	24.7129	4.76109	0.67	0.54 to 0.8	2.71e-18
ASYLLR	Central Asia	Male	High systolic blood pressure	29.3514	28.5121	-2.85941	1.55	1.34 to 1.75	1.29e-27
ASYLLR	Central Europe	Male	High systolic blood pressure	35.9045	31.6403	-11.8766	0.01	-0.02 to 0.04	1e-22
ASYLLR	Central Latin America	Male	High systolic blood pressure	23.395	25.9185	10.7861	0.08	-0.04 to 0.19	8.22e-27
ASYLLR	Central Sub-Saharan Africa	Male	High systolic blood pressure	28.8985	28.4775	-1.45696	-0.54	-0.74 to -0.33	1.01e-08
ASYLLR	East Asia	Male	High systolic blood pressure	20.3563	25.5643	25.5844	2.25	2.04 to 2.46	0.0249185
ASYLLR	Eastern Europe	Male	High systolic blood pressure	30.8124	31.2863	1.53806	1.13	0.97 to 1.28	1.38e-11
ASYLLR	Eastern Sub-Saharan Africa	Male	High systolic blood pressure	20.5612	27.9972	36.1656	2.38	2.31 to 2.45	0.450772
ASYLLR	Global	Male	High systolic blood pressure	30.0152	26.8805	-10.4437	-0.66	-0.73 to -0.59	2.58e-10
ASYLLR	High SDI	Male	High systolic blood pressure	30.768	24.779	-19.4651	-1.02	-1.18 to -0.86	0.241976
ASYLLR	High-income Asia Pacific	Male	High systolic blood pressure	31.8526	25.7643	-19.1139	-2.33	-2.54 to -2.11	8.64e-32
ASYLLR	High-income North America	Male	High systolic blood pressure	28.5358	21.1746	-25.7964	-0.64	-0.8 to -0.48	0.000977233
ASYLLR	High-middle SDI	Male	High systolic blood pressure	31.5635	29.3443	-7.03102	-0.65	-0.69 to -0.62	0.0388788
ASYLLR	Low SDI	Male	High systolic blood pressure	24.2826	27.7084	14.1077	0.98	0.84 to 1.12	1.98e-05
ASYLLR	Low-middle SDI	Male	High systolic blood pressure	23.5571	25.9912	10.3328	2.12	2.06 to 2.19	0.00059909
ASYLLR	Middle SDI	Male	High systolic blood pressure	25.0528	27.2525	8.78031	1.17	1.11 to 1.23	2.34e-05
ASYLLR	North Africa and Middle East	Male	High systolic blood pressure	25.5247	26.0421	2.02681	0.35	-0.01 to 0.72	0.000952741
ASYLLR	Oceania	Male	High systolic blood pressure	17.0201	19.3655	13.7803	2.2	1.45 to 2.95	6.97e-25
ASYLLR	South Asia	Male	High systolic blood pressure	22.5913	25.1325	11.2485	2.88	2.75 to 3.01	2.93e-23
ASYLLR	Southeast Asia	Male	High systolic blood pressure	28.8252	30.6423	6.30372	1.92	1.83 to 2.01	4.54e-26
ASYLLR	Southern Latin America	Male	High systolic blood pressure	22.707	28.6965	26.3777	2.68	2.31 to 3.06	2.52e-05
ASYLLR	Southern Sub-Saharan Africa	Male	High systolic blood pressure	31.8166	32.0141	0.6209	1.39	1.06 to 1.73	9.09e-17
ASYLLR	Tropical Latin America	Male	High systolic blood pressure	26.8978	28.1443	4.63414	0.28	0.24 to 0.32	6.68e-17
ASYLLR	Western Europe	Male	High systolic blood pressure	33.0628	27.6803	-16.2797	-1.01	-1.16 to -0.85	1.22e-17
ASYLLR	Western Sub-Saharan Africa	Male	High systolic blood pressure	24.3179	30.7591	26.4874	0.68	0.55 to 0.81	3.97e-07
ASYLLR	World Bank High Income	Male	High systolic blood pressure	31.6547	25.405	-19.7432	-1.03	-1.15 to -0.91	1.47e-12
ASYLLR	World Bank Low Income	Male	High systolic blood pressure	24.4281	28.1088	15.0675	0.97	0.8 to 1.13	3.99e-19
ASYLLR	World Bank Lower Middle Income	Male	High systolic blood pressure	28.0978	27.9105	-0.666861	0.32	0.16 to 0.47	3.35e-12
ASYLLR	World Bank Upper Middle Income	Male	High systolic blood pressure	28.845	29.2965	1.56521	-0.1	-0.14 to -0.05	2.14e-05
ASYLLR	Andean Latin America	Both	Kidney dysfunction	12.2503	18.4425	50.547	2.13	1.94 to 2.32	0.00599789
ASYLLR	Australasia	Both	Kidney dysfunction	12.5658	13.3144	5.9578	0.43	0.33 to 0.54	1.17e-23
ASYLLR	Caribbean	Both	Kidney dysfunction	15.5932	20.3899	30.7611	1.62	1.54 to 1.7	0.00922258
ASYLLR	Central Asia	Both	Kidney dysfunction	15.5117	18.1994	17.3266	2.34	2.2 to 2.49	6.24e-26
ASYLLR	Central Europe	Both	Kidney dysfunction	13.9476	17.1704	23.1067	1.25	1.16 to 1.34	2.05e-23
ASYLLR	Central Latin America	Both	Kidney dysfunction	20.1773	25.1949	24.868	0.69	0.56 to 0.81	1.97e-28
ASYLLR	Central Sub-Saharan Africa	Both	Kidney dysfunction	10.454	12.7527	21.9895	0.28	-0.08 to 0.64	2.47e-23
ASYLLR	East Asia	Both	Kidney dysfunction	15.3839	15.5312	0.957272	0.93	0.8 to 1.06	3.87e-22
ASYLLR	Eastern Europe	Both	Kidney dysfunction	15.3444	18.2131	18.6958	1.58	1.5 to 1.66	1.44e-15
ASYLLR	Eastern Sub-Saharan Africa	Both	Kidney dysfunction	11.3569	12.9698	14.2022	1.49	1.34 to 1.64	1.4e-20
ASYLLR	Global	Both	Kidney dysfunction	14.0477	16.0305	14.1148	0.23	0.15 to 0.3	9.3e-16
ASYLLR	High SDI	Both	Kidney dysfunction	14.7593	16.2799	10.3024	0.44	0.32 to 0.56	9.43e-10
ASYLLR	High-income Asia Pacific	Both	Kidney dysfunction	16.0504	16.1467	0.599524	-0.88	-1 to -0.76	0.00346155
ASYLLR	High-income North America	Both	Kidney dysfunction	17.9076	18.6044	3.89075	0.79	0.58 to 1	1.73e-16
ASYLLR	High-middle SDI	Both	Kidney dysfunction	14.2046	16.3665	15.22	0.12	0.06 to 0.19	0.0153558
ASYLLR	Low SDI	Both	Kidney dysfunction	11.6039	13.6018	17.2169	1.17	0.99 to 1.36	3.52e-30
ASYLLR	Low-middle SDI	Both	Kidney dysfunction	13.9606	16.2569	16.4492	2.14	2.1 to 2.18	3.83e-18
ASYLLR	Middle SDI	Both	Kidney dysfunction	16.3703	19.584	19.6312	1.48	1.42 to 1.55	2.33e-22
ASYLLR	North Africa and Middle East	Both	Kidney dysfunction	17.08	23.5657	37.9728	1.83	1.63 to 2.03	3.58e-18
ASYLLR	Oceania	Both	Kidney dysfunction	18.7422	21.9242	16.9779	2.1	1.61 to 2.58	7.62e-09
ASYLLR	South Asia	Both	Kidney dysfunction	14.3423	15.6502	9.11959	2.32	2.2 to 2.45	2.06e-06
ASYLLR	Southeast Asia	Both	Kidney dysfunction	16.8806	20.9397	24.0458	2.23	2.12 to 2.33	1.14e-10
ASYLLR	Southern Latin America	Both	Kidney dysfunction	13.6395	16.4184	20.3743	2.35	2.1 to 2.6	6.67e-06
ASYLLR	Southern Sub-Saharan Africa	Both	Kidney dysfunction	21.0737	23.4232	11.149	1.78	1.59 to 1.98	6.29e-19
ASYLLR	Tropical Latin America	Both	Kidney dysfunction	17.1567	19.1059	11.3611	0.54	0.45 to 0.64	0.000104104
ASYLLR	Western Europe	Both	Kidney dysfunction	12.4472	12.8079	2.89728	0.12	0.02 to 0.22	1.34e-20
ASYLLR	Western Sub-Saharan Africa	Both	Kidney dysfunction	10.6415	12.8744	20.9831	1.77	1.65 to 1.88	1.06e-06
ASYLLR	World Bank High Income	Both	Kidney dysfunction	14.4309	15.8529	9.85371	0.42	0.3 to 0.55	5.75e-15
ASYLLR	World Bank Low Income	Both	Kidney dysfunction	11.646	13.4797	15.7461	1.06	0.83 to 1.29	2.26e-07
ASYLLR	World Bank Lower Middle Income	Both	Kidney dysfunction	12.0073	15.0143	25.0437	0.91	0.8 to 1.02	9.64e-12
ASYLLR	World Bank Upper Middle Income	Both	Kidney dysfunction	15.2917	18.3588	20.0573	0.31	0.25 to 0.37	1.52e-12
ASYLLR	Andean Latin America	Female	Kidney dysfunction	11.4157	18.7736	64.4551	2.07	1.92 to 2.21	1.23e-24
ASYLLR	Australasia	Female	Kidney dysfunction	13.0891	13.4837	3.01502	0.13	0.04 to 0.22	8.32e-08
ASYLLR	Caribbean	Female	Kidney dysfunction	14.6616	19.1337	30.5024	1.85	1.78 to 1.93	9.87e-29
ASYLLR	Central Asia	Female	Kidney dysfunction	12.1834	13.6792	12.2774	1.96	1.86 to 2.06	9.93e-05
ASYLLR	Central Europe	Female	Kidney dysfunction	11.1268	14.1492	27.1633	1.34	1.18 to 1.51	4.55e-24
ASYLLR	Central Latin America	Female	Kidney dysfunction	20.7551	25.1646	21.2452	0.82	0.71 to 0.94	8.76e-25
ASYLLR	Central Sub-Saharan Africa	Female	Kidney dysfunction	9.88176	11.5624	17.0073	1.26	1.09 to 1.43	5.09e-19
ASYLLR	East Asia	Female	Kidney dysfunction	16.8077	16.2173	-3.51226	-0.44	-0.59 to -0.29	8.37e-25
ASYLLR	Eastern Europe	Female	Kidney dysfunction	11.9152	13.3674	12.1883	0.65	0.49 to 0.81	3.71e-09
ASYLLR	Eastern Sub-Saharan Africa	Female	Kidney dysfunction	10.2431	11.5917	13.1652	1.34	1.14 to 1.54	1.17e-12
ASYLLR	Global	Female	Kidney dysfunction	12.9283	14.8619	14.9563	0.07	-0.09 to 0.23	1.02e-22
ASYLLR	High SDI	Female	Kidney dysfunction	14.5362	16.7219	15.0364	0.62	0.41 to 0.83	3.93e-13
ASYLLR	High-income Asia Pacific	Female	Kidney dysfunction	13.1742	13.371	1.49387	0.06	0.01 to 0.11	0.0312396
ASYLLR	High-income North America	Female	Kidney dysfunction	18.0133	19.3902	7.64387	0.91	0.6 to 1.23	6.6e-08
[truncated: 235 more rows]
